# Supplementary material for: Identification of lysine acetylome in cervical cancer by label-free quantitative proteomics
Source: Cancer Cell Int. 2020 May 24;20:182. doi: 10.1186/s12935-020-01266-z (PMC7247262; doi:10.1186/s12935-020-01266-z)
Supplement: Supplementary file 2 — Additional file 2: Table S2. A total of 1547 proteins were identified by label-free quantitative proteomics [file 12935_2020_1266_MOESM2_ESM.xlsx]

## Sheet: Sheet1
Protein IDs	Fasta headers	Number of proteins	Peptides	Unique peptides	Sequence coverage [%]	Mol. weight [kDa]	Acetyl (K) site IDs	Acetyl (K) site positions
Q59EY4;B4DNE4;B4DPQ6;A0A024RA87;G3V1Q4;A0A023T695;B4DUD6;Q8TC62;E7ES33;Q3LIE9;A4GYY8;A8K3D0;E7EPK1;Q16181;A0A0U1RRH9;A0A0U1RRE1;Q3B7A3;A0A0U1RRM2;D3DTZ7;J3QRT6;J3KSZ7;A4D1Y2;Q6ZU15;O43236	tr|Q59EY4|Q59EY4_HUMAN CDC10 protein variant (Fragment) OS=Homo sapiens PE=2 SV=1;tr|B4DNE4|B4DNE4_HUMAN cDNA FLJ52574, highly similar to Septin-7 OS=Homo sapiens PE=2 SV=1;tr|B4DPQ6|B4DPQ6_HUMAN cDNA FLJ53636, highly similar to Septin-7 OS=Homo sapiens PE	24	5	5	13.1	43.826
A0A024DAF4;B4E0R1;D3DSM0;P05107	tr|A0A024DAF4|A0A024DAF4_HUMAN Integrin beta-2 (Fragment) OS=Homo sapiens GN=ITGB2 PE=4 SV=1;tr|B4E0R1|B4E0R1_HUMAN Integrin beta OS=Homo sapiens PE=2 SV=1;tr|D3DSM0|D3DSM0_HUMAN Integrin beta OS=Homo sapiens GN=ITGB2 PE=1 SV=1;sp|P05107|ITB2_HUMAN Integri	4	1	1	12.5	7.8821
A0A024QYX7;B3KNZ4;B4DRU0;B4DVU3;B4E2Z6;B4DDN4;B4DVQ5;A1KYQ7;A0A024QYU9;Q99613;B5ME19	tr|A0A024QYX7|A0A024QYX7_HUMAN Eukaryotic translation initiation factor 3 subunit C OS=Homo sapiens GN=EIF3S8 PE=3 SV=1;tr|B3KNZ4|B3KNZ4_HUMAN Eukaryotic translation initiation factor 3 subunit C OS=Homo sapiens GN=EIF3C PE=2 SV=1;tr|B4DRU0|B4DRU0_HUMAN Eu	11	1	1	2.7	69.267
C9J719;C9JJ78;A0A024QYX0;Q15125	tr|C9J719|C9J719_HUMAN 3-beta-hydroxysteroid-Delta(8),Delta(7)-isomerase (Fragment) OS=Homo sapiens GN=EBP PE=1 SV=8;tr|C9JJ78|C9JJ78_HUMAN 3-beta-hydroxysteroid-Delta(8),Delta(7)-isomerase (Fragment) OS=Homo sapiens GN=EBP PE=1 SV=1;tr|A0A024QYX0|A0A024QY	4	1	1	11	16.608
Q0QF12;A0A024QZ30;P31040;B3KYA5;B3KT34;A0A087X1I3;B4DYN5;D6RFM5	tr|Q0QF12|Q0QF12_HUMAN Succinate dehydrogenase (quinone) (Fragment) OS=Homo sapiens GN=SDHA PE=2 SV=1;tr|A0A024QZ30|A0A024QZ30_HUMAN Succinate dehydrogenase [ubiquinone] flavoprotein subunit, mitochondrial OS=Homo sapiens GN=SDHA PE=3 SV=1;sp|P31040|SDHA_H	8	4	4	6.4	60.05	0;1;2	473;476;482
A0A024QZ34;K7ES70;P55083	tr|A0A024QZ34|A0A024QZ34_HUMAN Microfibrillar-associated protein 4, isoform CRA_a OS=Homo sapiens GN=MFAP4 PE=4 SV=1;tr|K7ES70|K7ES70_HUMAN Microfibril-associated glycoprotein 4 OS=Homo sapiens GN=MFAP4 PE=1 SV=1;sp|P55083|MFAP4_HUMAN Microfibril-associate	3	1	1	10.4	31.153
K7EKW9;Q6FG43;Q9BTI6;J3QLD9;A0A024QZ62;E7EMK3;Q14254	tr|K7EKW9|K7EKW9_HUMAN Flotillin-2 (Fragment) OS=Homo sapiens GN=FLOT2 PE=1 SV=1;tr|Q6FG43|Q6FG43_HUMAN FLOT2 protein OS=Homo sapiens GN=FLOT2 PE=2 SV=1;tr|Q9BTI6|Q9BTI6_HUMAN FLOT2 protein OS=Homo sapiens GN=FLOT2 PE=2 SV=1;tr|J3QLD9|J3QLD9_HUMAN Flotilli	7	1	1	3.2	27.86
B4DZ32;B4DYM1;A0A0D9SFK2;A0A024QZ63;Q92614	tr|B4DZ32|B4DZ32_HUMAN cDNA FLJ60377, highly similar to Myosin-18A OS=Homo sapiens PE=2 SV=1;tr|B4DYM1|B4DYM1_HUMAN cDNA FLJ60372, highly similar to Myosin-18A OS=Homo sapiens PE=2 SV=1;tr|A0A0D9SFK2|A0A0D9SFK2_HUMAN Unconventional myosin-XVIIIa OS=Homo sa	5	1	1	1	109.58
B7Z1N6;B7Z1Y2;A0A024QZ64;B7Z3K9;P09972;K7EKH5;C9J8F3;J3KSV6;J3QKP5;A8MVZ9	tr|B7Z1N6|B7Z1N6_HUMAN Fructose-bisphosphate aldolase OS=Homo sapiens PE=2 SV=1;tr|B7Z1Y2|B7Z1Y2_HUMAN Fructose-bisphosphate aldolase OS=Homo sapiens PE=2 SV=1;tr|A0A024QZ64|A0A024QZ64_HUMAN Fructose-bisphosphate aldolase OS=Homo sapiens GN=ALDOC PE=3 SV=1	10	7	2	21.8	35.423	3;4;5	72;108;161
F8VUA6;Q0QEW2;G3V203;H0YHA7;A0A024QZD1;J3QQ67;Q07020;F8VYV2;B4DDY5;A0A075B7A0	tr|F8VUA6|F8VUA6_HUMAN 60S ribosomal protein L18 (Fragment) OS=Homo sapiens GN=RPL18 PE=1 SV=1;tr|Q0QEW2|Q0QEW2_HUMAN Ribosomal protein L18 (Fragment) OS=Homo sapiens GN=RPL18 PE=2 SV=1;tr|G3V203|G3V203_HUMAN 60S ribosomal protein L18 OS=Homo sapiens GN=RP	10	4	4	36.2	14.529
A0A024QZH6;Q9H7N4	tr|A0A024QZH6|A0A024QZH6_HUMAN Serine arginine-rich pre-mRNA splicing factor SR-A1, isoform CRA_a OS=Homo sapiens GN=SR-A1 PE=4 SV=1;sp|Q9H7N4|SFR19_HUMAN Splicing factor, arginine/serine-rich 19 OS=Homo sapiens GN=SCAF1 PE=1 SV=3	2	1	1	0.8	139.26	6;7;8;9	901;903;905;909
A0A024QZJ6;A0A024QZJ4;B1PS43;P35749;Q7Z7R0;O14729;O14794;Q66K75;Q68D89;Q16085;Q16086;Q4G140	tr|A0A024QZJ6|A0A024QZJ6_HUMAN Myosin, heavy polypeptide 11, smooth muscle, isoform CRA_b OS=Homo sapiens GN=MYH11 PE=3 SV=1;tr|A0A024QZJ4|A0A024QZJ4_HUMAN Myosin, heavy polypeptide 11, smooth muscle, isoform CRA_a OS=Homo sapiens GN=MYH11 PE=3 SV=1;tr|B1P	12	46	25	22.3	223.57	10;11;12;13;14;15;16;17;18;19;20;21;22;23;24;25;26	78;552;685;828;1255;1256;1267;1284;1331;1378;1379;1420;1448;1452;1532;1655;1800
B7Z3D6;E5RIU6;A0A087WZZ9;I6L9I5;A0A024QZJ8;A0A024QZP7;Q5H9N4;P06493	tr|B7Z3D6|B7Z3D6_HUMAN cDNA FLJ50170, highly similar to Cell division control protein 2 homolog (EC 2.7.11.22) OS=Homo sapiens PE=2 SV=1;tr|E5RIU6|E5RIU6_HUMAN Cyclin-dependent kinase 1 (Fragment) OS=Homo sapiens GN=CDK1 PE=1 SV=2;tr|A0A087WZZ9|A0A087WZZ9_	8	1	1	9.2	12.466	27	33
B4DG62;A8K7J7;A0A024QZK7;Q59FD4;B3KXY9;P19367;B3KRA9;B1AR63;B4E0J9;B3KT70;A8K4Q9;Q2TB90	tr|B4DG62|B4DG62_HUMAN cDNA FLJ56506, highly similar to Hexokinase-1 (EC 2.7.1.1) OS=Homo sapiens PE=2 SV=1;tr|A8K7J7|A8K7J7_HUMAN cDNA FLJ78173, highly similar to Homo sapiens hexokinase 1 (HK1) mRNA OS=Homo sapiens PE=2 SV=1;tr|A0A024QZK7|A0A024QZK7_HUMA	12	5	5	5	102.31
Q5PY49;E7ET40;B2R7F2;A0A024QZM9;P00749;B4DNJ4;Q59GZ8	tr|Q5PY49|Q5PY49_HUMAN Urokinase plasminogen activator (Fragment) OS=Homo sapiens PE=2 SV=1;tr|E7ET40|E7ET40_HUMAN Urokinase-type plasminogen activator OS=Homo sapiens GN=PLAU PE=1 SV=1;tr|B2R7F2|B2R7F2_HUMAN cDNA, FLJ93417, highly similar to Homo sapiens	7	3	3	11.2	46.367
B3KXA2;A0A024QZN4;V9HWK2;P18206;B4E3Q9;Q5JQ13;B4DKC9;B4DTM7	tr|B3KXA2|B3KXA2_HUMAN cDNA FLJ45031 fis, clone BRAWH3018548, highly similar to Vinculin OS=Homo sapiens PE=2 SV=1;tr|A0A024QZN4|A0A024QZN4_HUMAN Vinculin, isoform CRA_c OS=Homo sapiens GN=VCL PE=4 SV=1;tr|V9HWK2|V9HWK2_HUMAN Epididymis luminal protein 114	8	11	11	13.4	110.3	28	851
B4DKM5;A0A0A0MR02;A0A024QZT0;A0A024QZN9;P45880;Q5JSD2;Q5JSD1	tr|B4DKM5|B4DKM5_HUMAN cDNA FLJ60120, highly similar to Voltage-dependent anion-selective channel protein 2 OS=Homo sapiens PE=2 SV=1;tr|A0A0A0MR02|A0A0A0MR02_HUMAN Voltage-dependent anion-selective channel protein 2 (Fragment) OS=Homo sapiens GN=VDAC2 PE=	7	5	5	17.3	27.478
Q9HA11;A0A024QZP6;Q9P0M6;Q5SQT3	tr|Q9HA11|Q9HA11_HUMAN Histone H2A OS=Homo sapiens PE=2 SV=1;tr|A0A024QZP6|A0A024QZP6_HUMAN Core histone macro-H2A OS=Homo sapiens GN=H2AFY2 PE=4 SV=1;sp|Q9P0M6|H2AW_HUMAN Core histone macro-H2A.2 OS=Homo sapiens GN=H2AFY2 PE=1 SV=3	4	3	1	13.6	29.897	29	134
B4DEK5;Q53FJ5;A0A024QZQ2;C9JIZ6;Q59EN5;P07602;Q5BJH1;B4DRB7;A0A0J9YXB8	tr|B4DEK5|B4DEK5_HUMAN cDNA FLJ54596, highly similar to Proactivator polypeptide OS=Homo sapiens PE=2 SV=1;tr|Q53FJ5|Q53FJ5_HUMAN Prosaposin (Variant Gaucher disease and variant metachromatic leukodystrophy) variant (Fragment) OS=Homo sapiens PE=2 SV=1;tr|	9	3	3	6.6	50.65
A0A024QZT4;P50453	tr|A0A024QZT4|A0A024QZT4_HUMAN Serpin peptidase inhibitor, clade B (Ovalbumin), member 9, isoform CRA_a OS=Homo sapiens GN=SERPINB9 PE=2 SV=1;sp|P50453|SPB9_HUMAN Serpin B9 OS=Homo sapiens GN=SERPINB9 PE=1 SV=1	2	1	1	2.4	42.403
A0A024QZV0;Q86UY0;Q6EHZ3;Q658S9;Q8NBS9	tr|A0A024QZV0|A0A024QZV0_HUMAN HCG1811539, isoform CRA_b OS=Homo sapiens GN=hCG_1811539 PE=3 SV=1;tr|Q86UY0|Q86UY0_HUMAN TXNDC5 protein OS=Homo sapiens GN=TXNDC5 PE=1 SV=1;tr|Q6EHZ3|Q6EHZ3_HUMAN Uncharacterized protein OS=Homo sapiens GN=STRF8 PE=2 SV=1;tr	5	3	3	6.8	36.177
A0A024QZW7;P49790	tr|A0A024QZW7|A0A024QZW7_HUMAN Nucleoporin 153kDa, isoform CRA_a OS=Homo sapiens GN=NUP153 PE=4 SV=1;sp|P49790|NU153_HUMAN Nuclear pore complex protein Nup153 OS=Homo sapiens GN=NUP153 PE=1 SV=2	2	1	1	0.9	153.97
H0YDJ3;B4DZQ5;A0A024QZY5;Q13523	tr|H0YDJ3|H0YDJ3_HUMAN Serine/threonine-protein kinase PRP4 homolog (Fragment) OS=Homo sapiens GN=PRPF4B PE=1 SV=1;tr|B4DZQ5|B4DZQ5_HUMAN cDNA FLJ51417, highly similar to Serine/threonine-protein kinase PRP4 homolog (EC 2.7.11.1) OS=Homo sapiens PE=2 SV=1;	4	1	1	1.2	68.4
A8K9J7;A0A024QZZ7;P58876;A0A024RCJ9;U3KQK0;Q99877;Q8N257;Q6DRA6;Q6DN03	tr|A8K9J7|A8K9J7_HUMAN Histone H2B OS=Homo sapiens PE=2 SV=1;tr|A0A024QZZ7|A0A024QZZ7_HUMAN Histone H2B OS=Homo sapiens GN=HIST1H2BD PE=3 SV=1;sp|P58876|H2B1D_HUMAN Histone H2B type 1-D OS=Homo sapiens GN=HIST1H2BD PE=1 SV=2;tr|A0A024RCJ9|A0A024RCJ9_HUMAN	9	21	3	69.8	13.996	30;31;32;33;34;35;36;37;38	6;12;13;16;17;21;24;86;109
Q08AJ9;A0A024R017;Q93077;Q7L7L0;P04908;V9GZN0;REV__H0Y672;REV__Q6N028;REV__E7EQ67;REV__Q6ZS45;REV__Q7Z5E6;REV__H7BY63;REV__A0A087X2A7;REV__Q6P9G8;REV__Q8NB25	tr|Q08AJ9|Q08AJ9_HUMAN Histone H2A OS=Homo sapiens GN=HIST1H2AB PE=2 SV=1;tr|A0A024R017|A0A024R017_HUMAN Histone H2A OS=Homo sapiens GN=HIST1H2AC PE=3 SV=1;sp|Q93077|H2A1C_HUMAN Histone H2A type 1-C OS=Homo sapiens GN=HIST1H2AC PE=1 SV=3;sp|Q7L7L0|H2A3_HUM	15	6	1	41.5	14.135	39;40;41	6;10;96
A0A024R029;Q9ULW3	tr|A0A024R029|A0A024R029_HUMAN Activator of basal transcription 1, isoform CRA_a OS=Homo sapiens GN=ABT1 PE=4 SV=1;sp|Q9ULW3|ABT1_HUMAN Activator of basal transcription 1 OS=Homo sapiens GN=ABT1 PE=1 SV=1	2	1	1	4	31.079	42;43;44	89;97;98
A0A024R035;P02748	tr|A0A024R035|A0A024R035_HUMAN Complement component 9, isoform CRA_a OS=Homo sapiens GN=C9 PE=4 SV=1;sp|P02748|CO9_HUMAN Complement component C9 OS=Homo sapiens GN=C9 PE=1 SV=2	2	2	2	4.1	63.203
Q8N995;A0A024R059;Q01581	tr|Q8N995|Q8N995_HUMAN cDNA FLJ38173 fis, clone FCBBF1000053, highly similar to HYDROXYMETHYLGLUTARYL-COA SYNTHASE, CYTOPLASMIC OS=Homo sapiens PE=2 SV=1;tr|A0A024R059|A0A024R059_HUMAN 3-hydroxy-3-methylglutaryl-Coenzyme A synthase 1 (Soluble), isoform CRA	3	1	1	2.2	56.238	45	398
B4DMB4;B4DE96;B4DIH9;B2R6P4;A0A024R061;A0A024R074;P51809	tr|B4DMB4|B4DMB4_HUMAN Synaptobrevin-like 1, isoform CRA_a OS=Homo sapiens GN=SYBL1 PE=2 SV=1;tr|B4DE96|B4DE96_HUMAN cDNA FLJ53762, highly similar to Synaptobrevin-like protein 1 OS=Homo sapiens PE=2 SV=1;tr|B4DIH9|B4DIH9_HUMAN cDNA FLJ53045, highly simila	7	1	1	13.4	13.339
D6RHU2;D6RAI5;Q2TB59;A0A024R0C3;Q13423	tr|D6RHU2|D6RHU2_HUMAN NAD(P) transhydrogenase, mitochondrial (Fragment) OS=Homo sapiens GN=NNT PE=1 SV=1;tr|D6RAI5|D6RAI5_HUMAN NAD(P) transhydrogenase, mitochondrial (Fragment) OS=Homo sapiens GN=NNT PE=1 SV=1;tr|Q2TB59|Q2TB59_HUMAN Nicotinamide nucleoti	5	1	1	4	21.524	46	70
A8K0T9;A0A024R0E5;P52907	tr|A8K0T9|A8K0T9_HUMAN cDNA FLJ75422, highly similar to Homo sapiens capping protein (actin filament) muscle Z-line, alpha 1, mRNA OS=Homo sapiens PE=2 SV=1;tr|A0A024R0E5|A0A024R0E5_HUMAN Capping protein (Actin filament) muscle Z-line, alpha 1, isoform CRA	3	5	3	24.5	32.908
A0A024R0G3;Q8N8C0	tr|A0A024R0G3|A0A024R0G3_HUMAN Uncharacterized protein OS=Homo sapiens GN=FLJ37549 PE=4 SV=1;sp|Q8N8C0|ZN781_HUMAN Zinc finger protein 781 OS=Homo sapiens GN=ZNF781 PE=2 SV=1	2	1	1	2.8	38.274
Q5JR07;C9JNR4;E9PQH6;B4DKN9;C9JX21;Q5JR08;A0A024R324;A0A024R0I3;Q5JR05;P61586;P08134;Q9BVT0;E9PLA2;C9JRM1;Q5JR06;E9PN11;U3KQA9;U3KQV3	tr|Q5JR07|Q5JR07_HUMAN Rho-related GTP-binding protein RhoC (Fragment) OS=Homo sapiens GN=RHOC PE=1 SV=1;tr|C9JNR4|C9JNR4_HUMAN Transforming protein RhoA (Fragment) OS=Homo sapiens GN=RHOA PE=1 SV=1;tr|E9PQH6|E9PQH6_HUMAN Rho-related GTP-binding protein Rh	18	3	3	20.5	14.384
M0R1R1;B4DUG0;B4E3B5;B4DE88;A0A024R0L8;A8K724;A0A024R0J1;O96013	tr|M0R1R1|M0R1R1_HUMAN Serine/threonine-protein kinase PAK 4 (Fragment) OS=Homo sapiens GN=PAK4 PE=1 SV=1;tr|B4DUG0|B4DUG0_HUMAN cDNA FLJ61413, highly similar to Serine/threonine-protein kinase PAK 4 (EC 2.7.11.1) OS=Homo sapiens GN=PAK4 PE=2 SV=1;tr|B4E3B	8	1	1	6	16.857
M0QXR5;Q13982;M0QX98;P78448;M0QXV9;B7Z5B4;T2HUW8;Q68DM9;T2HVB7;A0A087WYX0;Q8N4D0;Q53G30;A0A024R0K5;P40198;P06731	tr|M0QXR5|M0QXR5_HUMAN Carcinoembryonic antigen-related cell adhesion molecule 3 (Fragment) OS=Homo sapiens GN=CEACAM3 PE=1 SV=1;tr|Q13982|Q13982_HUMAN Carcinoembryonic antigen (Fragment) OS=Homo sapiens GN=CEA PE=4 SV=1;tr|M0QX98|M0QX98_HUMAN Carcinoembry	15	2	2	23.2	10.9
B7Z6N1;A0A024R0L4;P50548	tr|B7Z6N1|B7Z6N1_HUMAN cDNA FLJ54385, highly similar to ETS domain-containing transcription factor ERF OS=Homo sapiens PE=2 SV=1;tr|A0A024R0L4|A0A024R0L4_HUMAN Ets2 repressor factor, isoform CRA_a OS=Homo sapiens GN=ERF PE=3 SV=1;sp|P50548|ERF_HUMAN ETS do	3	1	1	2.2	57.436	47	384
C9JTJ1;A0A024R0P7;Q9Y6R6	tr|C9JTJ1|C9JTJ1_HUMAN Hypothetical BC331191_1, isoform CRA_c OS=Homo sapiens GN=ZNF780B PE=4 SV=1;tr|A0A024R0P7|A0A024R0P7_HUMAN Hypothetical BC331191_1, isoform CRA_a OS=Homo sapiens GN=LOC163131 PE=4 SV=1;sp|Q9Y6R6|Z780B_HUMAN Zinc finger protein 780B O	3	1	1	1.3	79.359
A0A024R0S6;Q9NZN4;C9JIJ3;C9IZH1;B4DU62;B7ZAY3;B3KUH4;Q8NCJ3;B4DLA1;Q9NZN3	tr|A0A024R0S6|A0A024R0S6_HUMAN EH-domain containing 2, isoform CRA_a OS=Homo sapiens GN=EHD2 PE=3 SV=1;sp|Q9NZN4|EHD2_HUMAN EH domain-containing protein 2 OS=Homo sapiens GN=EHD2 PE=1 SV=2;tr|C9JIJ3|C9JIJ3_HUMAN EH domain-containing protein 1 (Fragment) OS	10	2	1	4.4	61.161
K7EKP1;K7ERI9;K7EJI9;A0A024R0T8;K7ELM9;K7EPF9;P02654	tr|K7EKP1|K7EKP1_HUMAN Apolipoprotein C-I (Fragment) OS=Homo sapiens GN=APOC1 PE=1 SV=8;tr|K7ERI9|K7ERI9_HUMAN Apolipoprotein C-I (Fragment) OS=Homo sapiens GN=APOC1 PE=1 SV=1;tr|K7EJI9|K7EJI9_HUMAN Apolipoprotein C-I OS=Homo sapiens GN=APOC1 PE=1 SV=1;tr|	7	1	1	17	5.6786
B3KY11;A8KA56;A0A024R0Z3;Q9BUQ8	tr|B3KY11|B3KY11_HUMAN cDNA FLJ46571 fis, clone THYMU3041428, highly similar to Probable ATP-dependent RNA helicase DDX23 (EC 3.6.1.-) OS=Homo sapiens PE=2 SV=1;tr|A8KA56|A8KA56_HUMAN cDNA FLJ77678, highly similar to Homo sapiens DEAD (Asp-Glu-Ala-Asp) box	4	1	1	1.2	93.233
F8W1V3;B3KWE3;A0A024R0Z5;P55061	tr|F8W1V3|F8W1V3_HUMAN Bax inhibitor 1 OS=Homo sapiens GN=TMBIM6 PE=1 SV=1;tr|B3KWE3|B3KWE3_HUMAN cDNA FLJ42859 fis, clone BRHIP2009414, highly similar to Bax inhibitor 1 OS=Homo sapiens PE=2 SV=1;tr|A0A024R0Z5|A0A024R0Z5_HUMAN Testis enhanced gene transcr	4	1	1	6.5	22.228	48;49	183;193
A0A024R146;Q14093	tr|A0A024R146|A0A024R146_HUMAN Cylicin, basic protein of sperm head cytoskeleton 2, isoform CRA_a OS=Homo sapiens GN=CYLC2 PE=4 SV=1;sp|Q14093|CYLC2_HUMAN Cylicin-2 OS=Homo sapiens GN=CYLC2 PE=2 SV=1	2	1	1	2.6	39.078	50;51;52	268;269;271
A0A024R171;Q96H12	tr|A0A024R171|A0A024R171_HUMAN Chromosome 9 open reading frame 30, isoform CRA_a OS=Homo sapiens GN=C9orf30 PE=4 SV=1;sp|Q96H12|MSD3_HUMAN Myb/SANT-like DNA-binding domain-containing protein 3 OS=Homo sapiens GN=MSANTD3 PE=1 SV=1	2	1	1	2.9	32.363
A0A024R172;F6XGT7;Q5JVP2;Q14914	tr|A0A024R172|A0A024R172_HUMAN Leukotriene B4 12-hydroxydehydrogenase, isoform CRA_a OS=Homo sapiens GN=LTB4DH PE=4 SV=1;tr|F6XGT7|F6XGT7_HUMAN Prostaglandin reductase 1 OS=Homo sapiens GN=PTGR1 PE=1 SV=1;tr|Q5JVP2|Q5JVP2_HUMAN Prostaglandin reductase 1 (F	4	2	2	6.7	35.885
A0A1B0GVH3;B4DP68;B7Z475;A0A0D9SF63;A0A024R189;Q59F53;A0A024RBV9;Q9BZK7;Q9BQ87;O60907	tr|A0A1B0GVH3|A0A1B0GVH3_HUMAN F-box-like/WD repeat-containing protein TBL1XR1 (Fragment) OS=Homo sapiens GN=TBL1XR1 PE=1 SV=1;tr|B4DP68|B4DP68_HUMAN cDNA FLJ60756, highly similar to F-box-like/WD repeat protein TBL1Y OS=Homo sapiens PE=2 SV=1;tr|B7Z475|B7	10	1	1	4.8	29.854
A0A024R1A3;P22314;B4DL67;Q5JRR6;B3KUJ2;B4DDE4;Q5JRS1;Q5JRS3;Q5JRS2;Q5JRR9;Q5JRS0;Q8WY81	tr|A0A024R1A3|A0A024R1A3_HUMAN Testicular secretory protein Li 63 OS=Homo sapiens GN=UBE1 PE=2 SV=1;sp|P22314|UBA1_HUMAN Ubiquitin-like modifier-activating enzyme 1 OS=Homo sapiens GN=UBA1 PE=1 SV=3;tr|B4DL67|B4DL67_HUMAN cDNA FLJ53392, highly similar to U	12	8	8	10.6	117.85	53;54	8;9
A8K4W8;A0A1B0GUS4;A0A024R1A4;P68036	tr|A8K4W8|A8K4W8_HUMAN cDNA FLJ77917, highly similar to Homo sapiens ubiquitin-conjugating enzyme E2L 3 (UBE2L3), transcript variant 1, mRNA OS=Homo sapiens PE=2 SV=1;tr|A0A1B0GUS4|A0A1B0GUS4_HUMAN HCG1789360 OS=Homo sapiens GN=UBE2L5P PE=1 SV=1;tr|A0A024R	4	1	1	14.3	17.789
A8K823;A0A024R1F0;B1AHH2;P17861	tr|A8K823|A8K823_HUMAN cDNA FLJ77362, highly similar to Homo sapiens X-box binding protein 1 (XBP1), mRNA OS=Homo sapiens PE=2 SV=1;tr|A0A024R1F0|A0A024R1F0_HUMAN X-box binding protein 1, isoform CRA_b OS=Homo sapiens GN=XBP1 PE=4 SV=1;tr|B1AHH2|B1AHH2_HUM	4	1	1	3.4	28.711
A0A024R1K7;Q04917;B2R6N6;A2IDB2;Q9H4N8;I3L0W5;F8WEB6;A2IDB1	tr|A0A024R1K7|A0A024R1K7_HUMAN Tyrosine 3-monooxygenase/tryptophan 5-monooxygenase activation protein, eta polypeptide, isoform CRA_b OS=Homo sapiens GN=YWHAH PE=3 SV=1;sp|Q04917|1433F_HUMAN 14-3-3 protein eta OS=Homo sapiens GN=YWHAH PE=1 SV=4;tr|B2R6N6|B	8	7	2	26	28.218	55	50
B4E091;A0A024R1K8;Q15459	tr|B4E091|B4E091_HUMAN cDNA FLJ55438, highly similar to Splicing factor 3 subunit 1 OS=Homo sapiens PE=2 SV=1;tr|A0A024R1K8|A0A024R1K8_HUMAN Splicing factor 3a, subunit 1, 120kDa, isoform CRA_a OS=Homo sapiens GN=SF3A1 PE=4 SV=1;sp|Q15459|SF3A1_HUMAN Splic	3	2	2	2.2	77.406	56	383
A0A024R1N1;P35579;Q86XU5;B4E3S1;Q6ZNL4;Q99529;Q7Z406;Q5BKV1;B1AH99;M0QY43;Q2PS10;A0A0C4DFM8;B3KWH4;B4E177;A1L2Z2;A8CLL2;G1UI33;E7ERA5;B4DFX9;B4DRV3;B4E0I9;REV__B4DQZ7;REV__S4R3H4;REV__E7EQT4;REV__Q9UKV3;Q59EV3;A5YM51;V9HWC1;A0A087X0T3;P12883;P13535;Q9Y623;P13533;P12882;P11055;Q9UKX2;A7E2Y1	tr|A0A024R1N1|A0A024R1N1_HUMAN Myosin, heavy polypeptide 9, non-muscle, isoform CRA_a OS=Homo sapiens GN=MYH9 PE=3 SV=1;sp|P35579|MYH9_HUMAN Myosin-9 OS=Homo sapiens GN=MYH9 PE=1 SV=4;tr|Q86XU5|Q86XU5_HUMAN MYH9 protein (Fragment) OS=Homo sapiens GN=MYH9 P	37	66	4	35.2	226.53	13;20;57;58;59;60;61;62;63	74;682;821;1387;1441;1445;1525;1793;1802
B4DE32;B1AHC9;A0A024R1N4;P12956;B4E356;B2RDN9;Q6IC76	tr|B4DE32|B4DE32_HUMAN cDNA FLJ53970, highly similar to ATP-dependent DNA helicase 2 subunit 1 (EC3.6.1.-) OS=Homo sapiens PE=2 SV=1;tr|B1AHC9|B1AHC9_HUMAN X-ray repair cross-complementing protein 6 OS=Homo sapiens GN=XRCC6 PE=1 SV=1;tr|A0A024R1N4|A0A024R1	7	6	6	11.8	64.24	64	411
B0QY60;Q6NT72;B4DIU6;A8K129;A0A024R1P7;B4E2A6;Q9UH99	tr|B0QY60|B0QY60_HUMAN SUN domain-containing protein 2 (Fragment) OS=Homo sapiens GN=SUN2 PE=1 SV=1;tr|Q6NT72|Q6NT72_HUMAN UNC84B protein (Fragment) OS=Homo sapiens GN=UNC84B PE=2 SV=1;tr|B4DIU6|B4DIU6_HUMAN cDNA FLJ59542, highly similar to Sad1/unc-84-lik	7	1	1	9.6	21.772
C9JD32;J3KT29;Q9BTQ7;A0A024R1Q8;P62829;J3QQT9;J3KTJ3;B9ZVP7	tr|C9JD32|C9JD32_HUMAN 60S ribosomal protein L23 (Fragment) OS=Homo sapiens GN=RPL23 PE=1 SV=1;tr|J3KT29|J3KT29_HUMAN 60S ribosomal protein L23 OS=Homo sapiens GN=RPL23 PE=1 SV=1;tr|Q9BTQ7|Q9BTQ7_HUMAN Similar to ribosomal protein L23 (Fragment) OS=Homo sa	8	2	2	31.9	9.6694
A8K1D2;A0A024R1S8;Q14847;K7ESD6;F6S2S5;B4DIC4;C9J9W2;B4DJI4	tr|A8K1D2|A8K1D2_HUMAN cDNA FLJ76601, highly similar to Homo sapiens LIM and SH3 protein 1 (LASP1), mRNA OS=Homo sapiens PE=2 SV=1;tr|A0A024R1S8|A0A024R1S8_HUMAN LIM and SH3 protein 1, isoform CRA_b OS=Homo sapiens GN=LASP1 PE=4 SV=1;sp|Q14847|LASP1_HUMAN	8	3	3	11.9	29.645
Q8N9C4;A0A024R1Y2;A0A024R1T9;Q4LE36;P53396	tr|Q8N9C4|Q8N9C4_HUMAN cDNA FLJ37765 fis, clone BRHIP2024742, highly similar to ATP-CITRATE OS=Homo sapiens PE=2 SV=1;tr|A0A024R1Y2|A0A024R1Y2_HUMAN ATP-citrate synthase OS=Homo sapiens GN=ACLY PE=3 SV=1;tr|A0A024R1T9|A0A024R1T9_HUMAN ATP-citrate synthase	5	2	2	4.3	76.445	65	154
F8VWU4;F8VVZ0;F8VUA5;F8VVK3;K7ERI8;A0A024RB09;A0A024R2K1;A0A024R1U4;K7ERQ8;P61020;P20339;P51148;F8WCY6;F8WD79;F8VPW9;F8VSF8;F8VWZ7;K7ENY4;Q6FI54;A0A0A1HAN9	tr|F8VWU4|F8VWU4_HUMAN Ras-related protein Rab-5C (Fragment) OS=Homo sapiens GN=RAB5C PE=1 SV=8;tr|F8VVZ0|F8VVZ0_HUMAN Ras-related protein Rab-5B (Fragment) OS=Homo sapiens GN=RAB5B PE=1 SV=1;tr|F8VUA5|F8VUA5_HUMAN Ras-related protein Rab-5B (Fragment) OS=	20	2	2	24.2	9.9152
E4W6B6;B2R4D8;A0A024R1V4;P61353;K7ERY7;K7EQQ9;K7ELC7	tr|E4W6B6|E4W6B6_HUMAN RPL27/NME2 fusion protein (Fragment) OS=Homo sapiens GN=RPL27 PE=2 SV=1;tr|B2R4D8|B2R4D8_HUMAN 60S ribosomal protein L27 OS=Homo sapiens PE=2 SV=1;tr|A0A024R1V4|A0A024R1V4_HUMAN 60S ribosomal protein L27 OS=Homo sapiens GN=RPL27 PE=3	7	3	3	19.8	14.257	66	3
A0A087WW39;A0A024R1V5;P55198	tr|A0A087WW39|A0A087WW39_HUMAN Protein AF-17 OS=Homo sapiens GN=MLLT6 PE=1 SV=1;tr|A0A024R1V5|A0A024R1V5_HUMAN Myeloid/lymphoid or mixed-lineage leukemia (Trithorax homolog, Drosophila) translocated to, 6, isoform CRA_a OS=Homo sapiens GN=MLLT6 PE=4 SV=1;s	3	1	1	1.5	112.05	67	443
A0A0S2Z487;A0A024R1X8;P14923;C9JTX4;C9J826;C9JK18;C9JKY1;A0A0S2Z495;Q7KZ86;C9JPI2;K7ERP3;B4DSW9;B4DL06;B4DGU4;B5BU28;A0A024R2Q3;P35222	tr|A0A0S2Z487|A0A0S2Z487_HUMAN Junction plakoglobin isoform 1 (Fragment) OS=Homo sapiens GN=JUP PE=2 SV=1;tr|A0A024R1X8|A0A024R1X8_HUMAN Junction plakoglobin, isoform CRA_a OS=Homo sapiens GN=JUP PE=4 SV=1;sp|P14923|PLAK_HUMAN Junction plakoglobin OS=Homo	17	13	7	23.6	81.744
K7ERT7;A0A024R1Z6;Q99536	tr|K7ERT7|K7ERT7_HUMAN Synaptic vesicle membrane protein VAT-1 homolog (Fragment) OS=Homo sapiens GN=VAT1 PE=1 SV=1;tr|A0A024R1Z6|A0A024R1Z6_HUMAN Vesicle amine transport protein 1 homolog (T californica), isoform CRA_a OS=Homo sapiens GN=VAT1 PE=4 SV=1;sp	3	1	1	18.5	15.059
Q9UNM7;H0YD73;E9PL38;B4DJ66;J3KNQ3;Q53GN6;B2RBM7;A0A024R201;Q9Y6E3;A0A087WUL9;Q9UNM6	tr|Q9UNM7|Q9UNM7_HUMAN 26S proteasome subunit p40.5 (Fragment) OS=Homo sapiens PE=2 SV=1;tr|H0YD73|H0YD73_HUMAN 26S proteasome non-ATPase regulatory subunit 13 (Fragment) OS=Homo sapiens GN=PSMD13 PE=1 SV=1;tr|E9PL38|E9PL38_HUMAN 26S proteasome non-ATPase	11	1	1	11.2	18.175
B7Z2R3;A0A024R225;B7Z954;A0A024R233;A0A1B0GTW1;Q9UDY2	tr|B7Z2R3|B7Z2R3_HUMAN cDNA FLJ59510, highly similar to Homo sapiens tight junction protein 2 (TJP2), transcript variant 2, mRNA OS=Homo sapiens PE=2 SV=1;tr|A0A024R225|A0A024R225_HUMAN Tight junction protein 2 (Zona occludens 2), isoform CRA_c OS=Homo sap	6	1	1	1.8	115.18
B4DUQ1;A0A024R228;P61978;Q5EC54;Q5T6W2;B4DFF1;B3KU16;S4R359;S4R457	tr|B4DUQ1|B4DUQ1_HUMAN cDNA FLJ54552, highly similar to Heterogeneous nuclear ribonucleoprotein K OS=Homo sapiens PE=2 SV=1;tr|A0A024R228|A0A024R228_HUMAN Heterogeneous nuclear ribonucleoprotein K, isoform CRA_d OS=Homo sapiens GN=HNRPK PE=4 SV=1;sp|P61978	9	10	10	26.7	48.51	68	437
A0A087WXM6;J3QQT2;J3QLC8;J3KRX5;A0A024R261;A0A0A0MRF8;A0A0A6YYL6;P18621;J3KRB3;A0A087WWH0;J3QS96	tr|A0A087WXM6|A0A087WXM6_HUMAN 60S ribosomal protein L17 (Fragment) OS=Homo sapiens GN=RPL17 PE=3 SV=1;tr|J3QQT2|J3QQT2_HUMAN 60S ribosomal protein L17 (Fragment) OS=Homo sapiens GN=RPL17 PE=3 SV=1;tr|J3QLC8|J3QLC8_HUMAN 60S ribosomal protein L17 OS=Homo s	11	2	2	13.6	19.586
A6NL93;Q6NSG7;Q3B790;D3DWY4;A6NEL0;A0A024R2A3;P05114	tr|A6NL93|A6NL93_HUMAN Non-histone chromosomal protein HMG-14 OS=Homo sapiens GN=HMGN1 PE=1 SV=1;tr|Q6NSG7|Q6NSG7_HUMAN High-mobility group nucleosome binding domain 1 OS=Homo sapiens GN=HMGN1 PE=2 SV=1;tr|Q3B790|Q3B790_HUMAN High-mobility group nucleosome	7	2	2	17.8	9.5355	69	85
A0A0S2Z5N2;A0A024R2F9;Q9BTV4;Q8TEP9	tr|A0A0S2Z5N2|A0A0S2Z5N2_HUMAN Transmembrane protein 43 isoform 2 OS=Homo sapiens GN=TMEM43 PE=2 SV=1;tr|A0A024R2F9|A0A024R2F9_HUMAN Transmembrane protein 43 isoform 1 OS=Homo sapiens GN=TMEM43 PE=2 SV=1;sp|Q9BTV4|TMM43_HUMAN Transmembrane protein 43 OS=Ho	4	2	2	7.1	30.263
D3YTB1;A0A024R2G7;F8W727;P62910	tr|D3YTB1|D3YTB1_HUMAN 60S ribosomal protein L32 (Fragment) OS=Homo sapiens GN=RPL32 PE=1 SV=1;tr|A0A024R2G7|A0A024R2G7_HUMAN Ribosomal protein L32, isoform CRA_a OS=Homo sapiens GN=RPL32 PE=4 SV=1;tr|F8W727|F8W727_HUMAN 60S ribosomal protein L32 OS=Homo s	4	2	2	15.8	15.616
A0A024R7P5;C9J9K3;A0A024R2P0;A0A0C4DG17;P08865;F8WD59;Q96RS2	tr|A0A024R7P5|A0A024R7P5_HUMAN Similar to Laminin receptor 1, isoform CRA_a OS=Homo sapiens GN=LOC388524 PE=3 SV=1;tr|C9J9K3|C9J9K3_HUMAN 40S ribosomal protein SA (Fragment) OS=Homo sapiens GN=RPSA PE=1 SV=8;tr|A0A024R2P0|A0A024R2P0_HUMAN 40S ribosomal pro	7	5	5	29.6	22.014	70	57
A0A024R2Q4;P61313;B4DLP4;E7EQV9;E7EX53;E7ENU7;E7ERA2;B4DEN1	tr|A0A024R2Q4|A0A024R2Q4_HUMAN Ribosomal protein L15 OS=Homo sapiens GN=RPL15 PE=3 SV=1;sp|P61313|RL15_HUMAN 60S ribosomal protein L15 OS=Homo sapiens GN=RPL15 PE=1 SV=2;tr|B4DLP4|B4DLP4_HUMAN Ribosomal protein L15 OS=Homo sapiens PE=2 SV=1;tr|E7EQV9|E7EQV	8	4	4	18.1	24.146
Q68DS3;E9PHK0;B2R582;A0A024R2Q7;P05452	tr|Q68DS3|Q68DS3_HUMAN Putative uncharacterized protein DKFZp686H17246 (Fragment) OS=Homo sapiens GN=DKFZp686H17246 PE=2 SV=1;tr|E9PHK0|E9PHK0_HUMAN Tetranectin OS=Homo sapiens GN=CLEC3B PE=1 SV=1;tr|B2R582|B2R582_HUMAN cDNA, FLJ92374, highly similar to Ho	5	1	1	9	14.708
A0A024R2X1;A0A024R329;Q9Y5P6	tr|A0A024R2X1|A0A024R2X1_HUMAN GDP-mannose pyrophosphorylase B, isoform CRA_b OS=Homo sapiens GN=GMPPB PE=4 SV=1;tr|A0A024R329|A0A024R329_HUMAN GDP-mannose pyrophosphorylase B, isoform CRA_a OS=Homo sapiens GN=GMPPB PE=4 SV=1;sp|Q9Y5P6|GMPPB_HUMAN Mannose-	3	1	1	3.6	39.834
B3KQX9;A0A024R316;Q6DK41;P41221	tr|B3KQX9|B3KQX9_HUMAN Protein Wnt OS=Homo sapiens PE=2 SV=1;tr|A0A024R316|A0A024R316_HUMAN Protein Wnt OS=Homo sapiens GN=WNT5A PE=3 SV=1;tr|Q6DK41|Q6DK41_HUMAN Protein Wnt (Fragment) OS=Homo sapiens GN=WNT5A PE=2 SV=2;sp|P41221|WNT5A_HUMAN Protein Wnt-5a	4	1	1	3.4	32.692
A0A024R321;O75369;Q68CT4;E7EN95;A0A0C4DGA1	tr|A0A024R321|A0A024R321_HUMAN Filamin B, beta (Actin binding protein 278), isoform CRA_a OS=Homo sapiens GN=FLNB PE=4 SV=1;sp|O75369|FLNB_HUMAN Filamin-B OS=Homo sapiens GN=FLNB PE=1 SV=2;tr|Q68CT4|Q68CT4_HUMAN Putative uncharacterized protein DKFZp686A16	5	9	7	4.2	280.49
A0A024R326;Q6IPI1;P47914	tr|A0A024R326|A0A024R326_HUMAN 60S ribosomal protein L29 OS=Homo sapiens GN=RPL29 PE=3 SV=1;tr|Q6IPI1|Q6IPI1_HUMAN 60S ribosomal protein L29 OS=Homo sapiens GN=RPL29 PE=2 SV=1;sp|P47914|RL29_HUMAN 60S ribosomal protein L29 OS=Homo sapiens GN=RPL29 PE=1 SV=	3	1	1	9.6	17.553
F8WF90;C9JQU6;F8WF33;B4DWQ6;B4DZZ0;B3KQB4;A0A024R371;O75915	tr|F8WF90|F8WF90_HUMAN PRA1 family protein OS=Homo sapiens GN=ARL6IP5 PE=1 SV=1;tr|C9JQU6|C9JQU6_HUMAN PRA1 family protein OS=Homo sapiens GN=ARL6IP5 PE=1 SV=1;tr|F8WF33|F8WF33_HUMAN PRA1 family protein OS=Homo sapiens GN=ARL6IP5 PE=1 SV=1;tr|B4DWQ6|B4DWQ6	8	1	1	18.6	6.8708
B4DL49;A8K2H4;A0A024R374;P07858;B4DMY4;B3KUJ8;R4GMQ5;E9PR54;E9PJ67;Q5HYG5;E9PCB3;E9PKQ7;E9PNL5;E9PHZ5;E9PLY3;E9PSG5;E9PQM1;Q6LAF9	tr|B4DL49|B4DL49_HUMAN cDNA FLJ58073, moderately similar to Cathepsin B (EC 3.4.22.1) OS=Homo sapiens PE=2 SV=1;tr|A8K2H4|A8K2H4_HUMAN cDNA FLJ78235 OS=Homo sapiens PE=2 SV=1;tr|A0A024R374|A0A024R374_HUMAN Cathepsin B, isoform CRA_a OS=Homo sapiens GN=CTSB	18	3	3	13.9	30.767
A0A024R3E3;P02647;F8W696;Q9Y355;Q8TDB0	tr|A0A024R3E3|A0A024R3E3_HUMAN Apolipoprotein A-I, isoform CRA_a OS=Homo sapiens GN=APOA1 PE=3 SV=1;sp|P02647|APOA1_HUMAN Apolipoprotein A-I OS=Homo sapiens GN=APOA1 PE=1 SV=1;tr|F8W696|F8W696_HUMAN Apolipoprotein A-I OS=Homo sapiens GN=APOA1 PE=1 SV=1	5	16	16	43.1	30.777	71;72;73	157;206;230
E9PQN7;A0A087WV44;E9PLB8;E9PL33;Q59EJ1;E9PM05;E9PS58;E9PK61;A0A024R3I8;O14681	tr|E9PQN7|E9PQN7_HUMAN Etoposide-induced protein 2.4 homolog (Fragment) OS=Homo sapiens GN=EI24 PE=1 SV=1;tr|A0A087WV44|A0A087WV44_HUMAN Etoposide-induced protein 2.4 homolog OS=Homo sapiens GN=EI24 PE=1 SV=1;tr|E9PLB8|E9PLB8_HUMAN Etoposide-induced protei	10	1	1	57.1	1.5948
Q53G41;A0A024R3J1;Q14134;E9PPX1;H0YD78;E9PIQ2;H0YF27;B7Z8U9;E9PRL4;B7Z5V5;B7Z5V8;Q0P6H7	tr|Q53G41|Q53G41_HUMAN Tripartite motif protein TRIM29 isoform alpha variant (Fragment) OS=Homo sapiens PE=2 SV=1;tr|A0A024R3J1|A0A024R3J1_HUMAN Tripartite motif-containing 29, isoform CRA_a OS=Homo sapiens GN=TRIM29 PE=4 SV=1;sp|Q14134|TRI29_HUMAN Tripart	12	2	2	3.2	65.816
C9JXK0;A0A024R3R5;Q14739	tr|C9JXK0|C9JXK0_HUMAN Lamin-B receptor (Fragment) OS=Homo sapiens GN=LBR PE=1 SV=1;tr|A0A024R3R5|A0A024R3R5_HUMAN Lamin B receptor, isoform CRA_a OS=Homo sapiens GN=LBR PE=4 SV=1;sp|Q14739|LBR_HUMAN Lamin-B receptor OS=Homo sapiens GN=LBR PE=1 SV=2	3	1	1	3.8	24.284
B4DN23;A1L377;Q5T7A2;B4DVB7;A0A024R3S3;Q8NI60	tr|B4DN23|B4DN23_HUMAN cDNA FLJ59354, highly similar to Chaperone-activity of bc1 complex-like, mitochondrial OS=Homo sapiens PE=2 SV=1;tr|A1L377|A1L377_HUMAN CABC1 protein OS=Homo sapiens GN=CABC1 PE=2 SV=1;tr|Q5T7A2|Q5T7A2_HUMAN cDNA FLJ33175 fis, clone	6	1	1	3	42.476
B4E0E1;B2R5W3;A0A024R3T8;P09874	tr|B4E0E1|B4E0E1_HUMAN Poly [ADP-ribose] polymerase OS=Homo sapiens PE=2 SV=1;tr|B2R5W3|B2R5W3_HUMAN Poly [ADP-ribose] polymerase OS=Homo sapiens PE=2 SV=1;tr|A0A024R3T8|A0A024R3T8_HUMAN Poly [ADP-ribose] polymerase OS=Homo sapiens GN=PARP1 PE=4 SV=1;sp|P0	4	7	7	7.9	111.13	74	397
B8ZZ77;A0A024R3V4;A0A0S2Z5A8;H7BZ14;Q9H2H8	tr|B8ZZ77|B8ZZ77_HUMAN Peptidyl-prolyl cis-trans isomerase OS=Homo sapiens GN=PPIL3 PE=1 SV=1;tr|A0A024R3V4|A0A024R3V4_HUMAN Peptidyl-prolyl cis-trans isomerase OS=Homo sapiens GN=PPIL3 PE=2 SV=1;tr|A0A0S2Z5A8|A0A0S2Z5A8_HUMAN Peptidyl-prolyl cis-trans iso	5	1	1	7	17.696
C9JZW3;A4D1M6;A0A024R3W7;P24534	tr|C9JZW3|C9JZW3_HUMAN Elongation factor 1-beta (Fragment) OS=Homo sapiens GN=EEF1B2 PE=1 SV=1;tr|A4D1M6|A4D1M6_HUMAN HCG19809 OS=Homo sapiens GN=LOC392793 PE=3 SV=1;tr|A0A024R3W7|A0A024R3W7_HUMAN Eukaryotic translation elongation factor 1 beta 2, isoform	4	1	1	14.6	13.443
B3GQS7;A0A024R3X4;P10809;B7Z5E7;B7Z597;B7Z4F6;B7Z532;E7EXB4;Q53SE2;E7ESH4;A0A0S2Z415;C9JL19;C9JCQ4;C9JL25;Q53QD5;C9J0S9;B9VPB4;B9VP19;B9VP24	tr|B3GQS7|B3GQS7_HUMAN Mitochondrial heat shock 60kD protein 1 variant 1 OS=Homo sapiens GN=HSPD1 PE=2 SV=1;tr|A0A024R3X4|A0A024R3X4_HUMAN Heat shock 60kDa protein 1 (Chaperonin), isoform CRA_a OS=Homo sapiens GN=HSPD1 PE=2 SV=1;sp|P10809|CH60_HUMAN 60 kDa	19	18	18	34.4	60.68	75;76;77;78	301;364;396;473
B8ZZJ0;B9A032;A0A024R3Z2;B8ZZN6;P63165	tr|B8ZZJ0|B8ZZJ0_HUMAN Small ubiquitin-related modifier 1 OS=Homo sapiens GN=SUMO1 PE=1 SV=1;tr|B9A032|B9A032_HUMAN Small ubiquitin-related modifier 1 OS=Homo sapiens GN=SUMO1 PE=1 SV=1;tr|A0A024R3Z2|A0A024R3Z2_HUMAN Small ubiquitin-related modifier OS=Hom	5	1	1	27.6	6.6846	79	16
C9JKQ2;A0A024R413;O43676	tr|C9JKQ2|C9JKQ2_HUMAN NADH dehydrogenase [ubiquinone] 1 beta subcomplex subunit 3 (Fragment) OS=Homo sapiens GN=NDUFB3 PE=1 SV=1;tr|A0A024R413|A0A024R413_HUMAN NADH dehydrogenase (Ubiquinone) 1 beta subcomplex, 3, 12kDa, isoform CRA_a OS=Homo sapiens GN=N	3	1	1	18.5	7.5855	80	34
Q9BSS9;E7EMB6;A0A024R443;A0A024R442;Q53SB6;E7ETB3;B7Z7F0;Q9ULA0;C9JRG3;C9J1E2;E7EPX3;Q9HAC6;B9ZVU2;F8WAN0;B7Z822;C9JBE1	tr|Q9BSS9|Q9BSS9_HUMAN DNPEP protein (Fragment) OS=Homo sapiens GN=DNPEP PE=2 SV=2;tr|E7EMB6|E7EMB6_HUMAN Aspartyl aminopeptidase OS=Homo sapiens GN=DNPEP PE=1 SV=2;tr|A0A024R443|A0A024R443_HUMAN Aspartyl aminopeptidase, isoform CRA_a OS=Homo sapiens GN=DN	16	2	2	7.7	41.397
B3KTP9;A0A024R4A0;P19338;B3KM80;Q6ZS99;Q9BQ02;H7BY16;C9JYW2;C9JLB1;C9J1H7;C9JWL1	tr|B3KTP9|B3KTP9_HUMAN cDNA FLJ38578 fis, clone HCHON2007674, highly similar to NUCLEOLIN OS=Homo sapiens PE=2 SV=1;tr|A0A024R4A0|A0A024R4A0_HUMAN Nucleolin, isoform CRA_b OS=Homo sapiens GN=NCL PE=4 SV=1;sp|P19338|NUCL_HUMAN Nucleolin OS=Homo sapiens GN=N	11	12	12	17.5	68.441	81;82;83	39;47;569
C9J7G1;B8ZZD2;C9JHW1;B4DRT8;E7ESB6;B4DZM1;A0A024R4A5;I1E4Y6;Q6Y7W6	tr|C9J7G1|C9J7G1_HUMAN GRB10-interacting GYF protein 2 (Fragment) OS=Homo sapiens GN=GIGYF2 PE=1 SV=1;tr|B8ZZD2|B8ZZD2_HUMAN GRB10-interacting GYF protein 2 (Fragment) OS=Homo sapiens GN=GIGYF2 PE=1 SV=1;tr|C9JHW1|C9JHW1_HUMAN GRB10-interacting GYF protein	9	1	1	12.6	16.31
A0A0C4DG67;A0A024R4E8;B2R7S7;A8MUH7;Q5T2W1	tr|A0A0C4DG67|A0A0C4DG67_HUMAN Na(+)/H(+) exchange regulatory cofactor NHE-RF3 (Fragment) OS=Homo sapiens GN=PDZK1 PE=1 SV=1;tr|A0A024R4E8|A0A024R4E8_HUMAN PDZ domain containing 1, isoform CRA_a (Fragment) OS=Homo sapiens GN=PDZK1 PE=4 SV=1;tr|B2R7S7|B2R7S	5	1	1	6.1	29.56
A0A024R4F1;P06733;K7EM90;A4UCS8;E2DRY6;L0R849;A4QMW8;K7ERS8;F5H1C3;L0R6S1;E5RI09;E5RG95;K7EPM1;K7EKN2;B4DUJ6;E5RGZ4;F5H0C8;Q6FHV6;A8K3B0;P13929;P09104	tr|A0A024R4F1|A0A024R4F1_HUMAN Enolase 1, (Alpha), isoform CRA_a OS=Homo sapiens GN=ENO1 PE=2 SV=1;sp|P06733|ENOA_HUMAN Alpha-enolase OS=Homo sapiens GN=ENO1 PE=1 SV=2;tr|K7EM90|K7EM90_HUMAN Alpha-enolase (Fragment) OS=Homo sapiens GN=ENO1 PE=1 SV=1	21	16	16	34.1	47.168	84;85;86;87;88	5;71;89;228;256
A0A024R4G1;Q8N1G4	tr|A0A024R4G1|A0A024R4G1_HUMAN Leucine rich repeat containing 47, isoform CRA_a OS=Homo sapiens GN=LRRC47 PE=4 SV=1;sp|Q8N1G4|LRC47_HUMAN Leucine-rich repeat-containing protein 47 OS=Homo sapiens GN=LRRC47 PE=1 SV=1	2	3	3	6.7	63.472
A0A0U1RQL3;B4DMF3;A0A024R4H4;Q4R9M7;Q4R9M8;A0A087WWA3;Q4R9M9;O60333	tr|A0A0U1RQL3|A0A0U1RQL3_HUMAN Kinesin-like protein KIF1B (Fragment) OS=Homo sapiens GN=KIF1B PE=1 SV=1;tr|B4DMF3|B4DMF3_HUMAN cDNA FLJ58122, highly similar to Kinesin-like protein KIF1B OS=Homo sapiens PE=2 SV=1;tr|A0A024R4H4|A0A024R4H4_HUMAN Kinesin fami	8	1	1	2.8	55.759
Q0QF37;Q75MT9;Q6FHZ0;A0A024R4K3;P40926;G3XAL0;B3KTM1	tr|Q0QF37|Q0QF37_HUMAN Malate dehydrogenase (Fragment) OS=Homo sapiens GN=MDH2 PE=2 SV=1;tr|Q75MT9|Q75MT9_HUMAN Malate dehydrogenase (Fragment) OS=Homo sapiens GN=MDH2 PE=3 SV=1;tr|Q6FHZ0|Q6FHZ0_HUMAN Malate dehydrogenase OS=Homo sapiens GN=MDH2 PE=2 SV=1;	7	7	7	28.2	31.969	89;90	280;293
A0A024R4M0;P46781;A5D904;B5MCT8;C9JM19;B7Z732	tr|A0A024R4M0|A0A024R4M0_HUMAN 40S ribosomal protein S9 OS=Homo sapiens GN=RPS9 PE=1 SV=1;sp|P46781|RS9_HUMAN 40S ribosomal protein S9 OS=Homo sapiens GN=RPS9 PE=1 SV=3;tr|A5D904|A5D904_HUMAN RPS9 protein (Fragment) OS=Homo sapiens GN=RPS9 PE=2 SV=1	6	4	4	15.5	22.591
G8JLA1;B3KVA3;A8K6B4;A0A024R4M8;Q8NBN7	tr|G8JLA1|G8JLA1_HUMAN Retinol dehydrogenase 13 OS=Homo sapiens GN=RDH13 PE=1 SV=1;tr|B3KVA3|B3KVA3_HUMAN cDNA FLJ16300 fis, clone PLACE7000167, highly similar to Retinol dehydrogenase 13 (EC 1.1.1.-) OS=Homo sapiens PE=2 SV=1;tr|A8K6B4|A8K6B4_HUMAN cDNA F	5	1	1	5.9	24.047
M0R0F0;Q53G25;A0A024R4Q8;M0R0R2;P46782;M0QZN2	tr|M0R0F0|M0R0F0_HUMAN 40S ribosomal protein S5 (Fragment) OS=Homo sapiens GN=RPS5 PE=1 SV=1;tr|Q53G25|Q53G25_HUMAN Ribosomal protein S5 variant (Fragment) OS=Homo sapiens PE=2 SV=1;tr|A0A024R4Q8|A0A024R4Q8_HUMAN Ribosomal protein S5, isoform CRA_a OS=Homo	6	4	4	34	22.391
B4DU91;A0A024R4S1;Q9Y6I3	tr|B4DU91|B4DU91_HUMAN cDNA FLJ55368, highly similar to Epsin-1 OS=Homo sapiens PE=2 SV=1;tr|A0A024R4S1|A0A024R4S1_HUMAN Epsin 1, isoform CRA_a OS=Homo sapiens GN=EPN1 PE=4 SV=1;sp|Q9Y6I3|EPN1_HUMAN Epsin-1 OS=Homo sapiens GN=EPN1 PE=1 SV=2	3	1	1	1.9	55.832	91	207
A0A024R4T4;P61081	tr|A0A024R4T4|A0A024R4T4_HUMAN Ubiquitin-conjugating enzyme E2M (UBC12 homolog, yeast), isoform CRA_a OS=Homo sapiens GN=UBE2M PE=3 SV=1;sp|P61081|UBC12_HUMAN NEDD8-conjugating enzyme Ubc12 OS=Homo sapiens GN=UBE2M PE=1 SV=1	2	2	2	15.3	20.9	92	11
B4E3L9;A0A024R4W4;Q86X06;A0A024R4V5;O95696;J3KQ61;B4DZ41	tr|B4E3L9|B4E3L9_HUMAN cDNA FLJ61578, highly similar to Bromodomain-containing protein 1 OS=Homo sapiens PE=2 SV=1;tr|A0A024R4W4|A0A024R4W4_HUMAN Bromodomain containing 1, isoform CRA_b OS=Homo sapiens GN=BRD1 PE=4 SV=1;tr|Q86X06|Q86X06_HUMAN BRD1 protein	7	2	2	2.2	111.84	93	23
A0A024R4X0;P00387;B1AHF3;Q6ZVI6	tr|A0A024R4X0|A0A024R4X0_HUMAN NADH-cytochrome b5 reductase OS=Homo sapiens GN=CYB5R3 PE=3 SV=1;sp|P00387|NB5R3_HUMAN NADH-cytochrome b5 reductase 3 OS=Homo sapiens GN=CYB5R3 PE=1 SV=3;tr|B1AHF3|B1AHF3_HUMAN NADH-cytochrome b5 reductase 3 (Fragment) OS=Hom	4	2	2	10	33.238	94	32
A0A024R4Y9;A0A087WYP2;Q8IZQ5	tr|A0A024R4Y9|A0A024R4Y9_HUMAN Chromosome 11 open reading frame 31 OS=Homo sapiens GN=C11orf31 PE=4 SV=1;tr|A0A087WYP2|A0A087WYP2_HUMAN Selenoprotein H OS=Homo sapiens GN=SELENOH PE=1 SV=1;sp|Q8IZQ5|SELH_HUMAN Selenoprotein H OS=Homo sapiens GN=SELENOH PE=	3	1	1	30.2	4.5812	95	20
Q6NZ44;B3KXC3;A0A024R525;Q6NS36;P02794;G3V192;E9PRK8;G3V1D1;E9PKY7;A9JQE1;E9PQR3;E9PPQ4;E9PKM5;E9PK45	tr|Q6NZ44|Q6NZ44_HUMAN Ferritin OS=Homo sapiens GN=FTH1 PE=1 SV=1;tr|B3KXC3|B3KXC3_HUMAN Ferritin OS=Homo sapiens PE=2 SV=1;tr|A0A024R525|A0A024R525_HUMAN Ferritin OS=Homo sapiens GN=FTH1 PE=3 SV=1;tr|Q6NS36|Q6NS36_HUMAN Ferritin (Fragment) OS=Homo sapiens	14	4	2	24	21.241
A0A024R534;O94776	tr|A0A024R534|A0A024R534_HUMAN Metastasis associated 1 family, member 2, isoform CRA_a OS=Homo sapiens GN=MTA2 PE=4 SV=1;sp|O94776|MTA2_HUMAN Metastasis-associated protein MTA2 OS=Homo sapiens GN=MTA2 PE=1 SV=1	2	1	1	1.5	75.022
E9PKK0;B3KXS7;A0A024R542;Q9C0C2	tr|E9PKK0|E9PKK0_HUMAN 182 kDa tankyrase-1-binding protein OS=Homo sapiens GN=TNKS1BP1 PE=1 SV=1;tr|B3KXS7|B3KXS7_HUMAN cDNA FLJ45975 fis, clone PLACE7018479, highly similar to 182 kDa tankyrase 1-binding protein OS=Homo sapiens PE=2 SV=1;tr|A0A024R542|A0A	4	1	1	3.7	26.073
C9J792;Q14820;F8WEV5;A0A024R588;A0A024R566;B4DJU4;A0A024R5D9;A0A024R572;Q15637	tr|C9J792|C9J792_HUMAN Splicing factor 1 (Fragment) OS=Homo sapiens GN=SF1 PE=1 SV=1;tr|Q14820|Q14820_HUMAN Splicing factor 1, isoform CRA_b OS=Homo sapiens GN=SF1 PE=2 SV=1;tr|F8WEV5|F8WEV5_HUMAN Splicing factor 1 OS=Homo sapiens GN=SF1 PE=1 SV=1;tr|A0A02	9	1	1	25.8	6.9969
C9JC03;B4DZH9;B2R5U3;A0A024R571;Q9H4M9;C9J2Z4;B4DMV9;B4DR44;B4DTR4	tr|C9JC03|C9JC03_HUMAN EH domain-containing protein 1 (Fragment) OS=Homo sapiens GN=EHD1 PE=1 SV=1;tr|B4DZH9|B4DZH9_HUMAN cDNA FLJ55166, highly similar to EH-domain-containing protein 1 OS=Homo sapiens PE=2 SV=1;tr|B2R5U3|B2R5U3_HUMAN EH-domain containing	9	2	1	5.9	42.737
H0YDP7;Q59GE9;A0A024R578;Q13405	tr|H0YDP7|H0YDP7_HUMAN 39S ribosomal protein L49, mitochondrial (Fragment) OS=Homo sapiens GN=MRPL49 PE=1 SV=1;tr|Q59GE9|Q59GE9_HUMAN Mitochondrial ribosomal protein L49 variant (Fragment) OS=Homo sapiens PE=2 SV=1;tr|A0A024R578|A0A024R578_HUMAN Mitochondr	4	1	1	11	14.572
A0A024R5A3;A0A024R580;B2RDI5;P07384;E9PIA9;E9PLX0;E9PJJ3;E9PLC9;E9PMC6;E9PJA6;E9PSA6;E9PQB3;E9PRM1;B4DWH5	tr|A0A024R5A3|A0A024R5A3_HUMAN Calpain 1, (Mu/I) large subunit, isoform CRA_b OS=Homo sapiens GN=CAPN1 PE=3 SV=1;tr|A0A024R580|A0A024R580_HUMAN Calpain 1, (Mu/I) large subunit, isoform CRA_a OS=Homo sapiens GN=CAPN1 PE=3 SV=1;tr|B2RDI5|B2RDI5_HUMAN cDNA, F	14	3	3	3.8	81.467
Q3SYK8;F5H6Y5;F5H4J1;A8K394;A0A024R5G4;A0A087WY61;A0A024R5M9;Q4LE64;Q14980	tr|Q3SYK8|Q3SYK8_HUMAN NUMA1 protein (Fragment) OS=Homo sapiens GN=NUMA1 PE=2 SV=1;tr|F5H6Y5|F5H6Y5_HUMAN Nuclear mitotic apparatus protein 1 (Fragment) OS=Homo sapiens GN=NUMA1 PE=1 SV=1;tr|F5H4J1|F5H4J1_HUMAN Nuclear mitotic apparatus protein 1 (Fragment	9	1	1	1.7	78.314	96	379
A0A024R5H0;O75531	tr|A0A024R5H0|A0A024R5H0_HUMAN Barrier to autointegration factor 1, isoform CRA_a OS=Homo sapiens GN=BANF1 PE=4 SV=1;sp|O75531|BAF_HUMAN Barrier-to-autointegration factor OS=Homo sapiens GN=BANF1 PE=1 SV=1	2	1	1	27	10.058
C9JB90;C9JU14;J3KR73;B7Z5Z9;Q6FGX3;Q6AZ91;Q53ET8;A0A024R5J5;A0A024R5H8;Q9NRW1;P20340;Q14964	tr|C9JB90|C9JB90_HUMAN Ras-related protein Rab-6B (Fragment) OS=Homo sapiens GN=RAB6B PE=4 SV=1;tr|C9JU14|C9JU14_HUMAN Ras-related protein Rab-6B (Fragment) OS=Homo sapiens GN=RAB6B PE=1 SV=3;tr|J3KR73|J3KR73_HUMAN Ras-related protein Rab-6B (Fragment) OS=	12	1	1	22.4	5.8575
B4DN87;A8K259;A0A024R5K8;P50454;E9PKH2;E9PR70;E9PPV6;E9PQ34;E9PJH8;E9PIG2;E9PRS3;E9PNX1;E9PK86;E9PMI5;H0YEP8;E9PLA6;Q9NPA9	tr|B4DN87|B4DN87_HUMAN cDNA FLJ52569, highly similar to Collagen-binding protein 2 OS=Homo sapiens PE=2 SV=1;tr|A8K259|A8K259_HUMAN cDNA FLJ78501, highly similar to Homo sapiens serpin peptidase inhibitor, clade H (heat shock protein 47), member 1, (collag	17	6	6	19.6	44.204
Q76MU0;A0A024R5M3;Q53HG7;Q14247	tr|Q76MU0|Q76MU0_HUMAN Cortactin (Fragment) OS=Homo sapiens GN=EMS1 PE=4 SV=1;tr|A0A024R5M3|A0A024R5M3_HUMAN Cortactin, isoform CRA_c OS=Homo sapiens GN=CTTN PE=4 SV=1;tr|Q53HG7|Q53HG7_HUMAN Cortactin isoform a variant (Fragment) OS=Homo sapiens PE=2 SV=1;	4	2	2	8.5	35.688	97;98	87;235
B4E1L0;A0A024R5Q7;P30520	tr|B4E1L0|B4E1L0_HUMAN Adenylosuccinate synthetase isozyme 2 OS=Homo sapiens GN=ADSS PE=2 SV=1;tr|A0A024R5Q7|A0A024R5Q7_HUMAN Adenylosuccinate synthetase isozyme 2 OS=Homo sapiens GN=ADSS PE=3 SV=1;sp|P30520|PURA2_HUMAN Adenylosuccinate synthetase isozyme	3	1	1	3	47.938
A0A024R5U5;O14672	tr|A0A024R5U5|A0A024R5U5_HUMAN ADAM metallopeptidase domain 10, isoform CRA_b OS=Homo sapiens GN=ADAM10 PE=4 SV=1;sp|O14672|ADA10_HUMAN Disintegrin and metalloproteinase domain-containing protein 10 OS=Homo sapiens GN=ADAM10 PE=1 SV=1	2	1	1	1.9	84.141
H0YL38;A8K124;A0A024R5W1;Q6N043	tr|H0YL38|H0YL38_HUMAN Zinc finger protein 280D OS=Homo sapiens GN=ZNF280D PE=1 SV=1;tr|A8K124|A8K124_HUMAN cDNA FLJ76213, highly similar to Homo sapiens suppressor of hairy wing homolog 4 (Drosophila) (SUHW4), transcript variant 2, mRNA OS=Homo sapiens PE	4	1	1	1.6	84.099	99;100	566;571
Q9UHS8;B2R7T6;A0A024R5X2;Q9Y6N5;H3BNX3;Q53HW7;A0A1B0GXB4;H3BV36;H3BMS6;H3BNP9	tr|Q9UHS8|Q9UHS8_HUMAN PRO1975 OS=Homo sapiens PE=2 SV=1;tr|B2R7T6|B2R7T6_HUMAN cDNA, FLJ93596, highly similar to Homo sapiens sulfide quinone reductase-like (yeast) (SQRDL), mRNA OS=Homo sapiens PE=2 SV=1;tr|A0A024R5X2|A0A024R5X2_HUMAN HCG2001986, isoform	10	7	7	17.8	44.146	101;102	68;78
A0A024R5X7;O76031	tr|A0A024R5X7|A0A024R5X7_HUMAN ClpX caseinolytic peptidase X homolog (E. coli), isoform CRA_a OS=Homo sapiens GN=CLPX PE=4 SV=1;sp|O76031|CLPX_HUMAN ATP-dependent Clp protease ATP-binding subunit clpX-like, mitochondrial OS=Homo sapiens GN=CLPX PE=1 SV=2	2	1	1	1.6	69.223
V9HW65;A0A024R5Z7;P07355;H0YN42;H0YMD0;H0YMU9;A6NMY6;H0YM50;H0YNP5;H0YN28;H0YL33;B3KRQ1;H0YKS4;B4DNH8;H0YNA0;H0YMM1;H0YN52;H0YKZ7;H0YLV6;H0YMT9;H0YKX9;H0YKL9;H0YMW4;H0YMD9;H0YKV8;H0YNB8;H0YKN4;H0YLE2	tr|V9HW65|V9HW65_HUMAN Annexin OS=Homo sapiens GN=HEL-S-270 PE=2 SV=1;tr|A0A024R5Z7|A0A024R5Z7_HUMAN Annexin OS=Homo sapiens GN=ANXA2 PE=3 SV=1;sp|P07355|ANXA2_HUMAN Annexin A2 OS=Homo sapiens GN=ANXA2 PE=1 SV=2;tr|H0YN42|H0YN42_HUMAN Annexin (Fragment) OS	28	22	22	54.6	38.576	103;104;105	157;212;302
A0A024R611;Q59G88;P31146;H3BTU6;H3BRJ0;H3BRY3;H3BNA2;H3BU76;B4DJS1;H3BSL1;Q6ZW98	tr|A0A024R611|A0A024R611_HUMAN Coronin OS=Homo sapiens GN=CORO1A PE=3 SV=1;tr|Q59G88|Q59G88_HUMAN Coronin (Fragment) OS=Homo sapiens PE=3 SV=1;sp|P31146|COR1A_HUMAN Coronin-1A OS=Homo sapiens GN=CORO1A PE=1 SV=4;tr|H3BTU6|H3BTU6_HUMAN Coronin (Fragment) OS	11	4	4	9.5	51.026
A0A024R652;F5H2F4;B7Z809;P11586	tr|A0A024R652|A0A024R652_HUMAN Methylenetetrahydrofolate dehydrogenase (NADP+ dependent) 1, methenyltetrahydrofolate cyclohydrolase, formyltetrahydrofolate synthetase, isoform CRA_a OS=Homo sapiens GN=MTHFD1 PE=3 SV=1;tr|F5H2F4|F5H2F4_HUMAN C-1-tetrahydrof	4	7	7	8.6	101.53
A0A024R663;Q86UP2;H0YJV5;G3V4Y7	tr|A0A024R663|A0A024R663_HUMAN Kinectin 1 (Kinesin receptor), isoform CRA_a OS=Homo sapiens GN=KTN1 PE=4 SV=1;sp|Q86UP2|KTN1_HUMAN Kinectin OS=Homo sapiens GN=KTN1 PE=1 SV=1;tr|H0YJV5|H0YJV5_HUMAN Kinectin (Fragment) OS=Homo sapiens GN=KTN1 PE=1 SV=1;tr|G3	4	2	2	1.9	156.27
Q8WX82;H0YJE6;B2RMN7;A0A024R674;Q59FP5;P11277;Q71VF9	tr|Q8WX82|Q8WX82_HUMAN Beta I spectrin form betaI sigma3 (Fragment) OS=Homo sapiens PE=2 SV=1;tr|H0YJE6|H0YJE6_HUMAN Spectrin beta chain, erythrocytic (Fragment) OS=Homo sapiens GN=SPTB PE=1 SV=1;tr|B2RMN7|B2RMN7_HUMAN Spectrin beta chain OS=Homo sapiens G	7	2	2	1.8	117.55	106;107	306;570
Q86TY5;Q6FGL0;A0A024R693;Q59FR8;P17931;G3V3R6;Q6NVH9	tr|Q86TY5|Q86TY5_HUMAN Galectin OS=Homo sapiens PE=2 SV=1;tr|Q6FGL0|Q6FGL0_HUMAN Galectin (Fragment) OS=Homo sapiens GN=LGALS3 PE=2 SV=1;tr|A0A024R693|A0A024R693_HUMAN Galectin OS=Homo sapiens GN=hCG_22119 PE=4 SV=1;tr|Q59FR8|Q59FR8_HUMAN Galectin (Fragmen	7	4	4	43.8	13.897	108	47
A0A024R694;P12814;Q86TX4;G3V2N5;B4DRP5;G3V2W4;P35609;H7C5W8;B2R8Y4;Q08043;B7Z4V1;G3V5M4;H0YJW3;B4DZQ2;A0A087WSZ2;H0YJ11;Q5ZEZ4;G3V2X9;B7Z2N5;G3V380;B7Z4P6;Q59FD9;B7Z4K1;F6THM6	tr|A0A024R694|A0A024R694_HUMAN Actinin, alpha 1, isoform CRA_a OS=Homo sapiens GN=ACTN1 PE=4 SV=1;sp|P12814|ACTN1_HUMAN Alpha-actinin-1 OS=Homo sapiens GN=ACTN1 PE=1 SV=2;tr|Q86TX4|Q86TX4_HUMAN Full-length cDNA clone CS0DB009YA03 of Neuroblastoma of Homo s	24	25	2	32.3	103.06	109;110	31;492
G3V2V8;J3KMY5;Q53HV6;A0A024R6C0;H0YIZ1;G3V3E8;E7EMS2;B4DV10;G3V3D1;P61916;B2R4S5	tr|G3V2V8|G3V2V8_HUMAN Epididymal secretory protein E1 (Fragment) OS=Homo sapiens GN=NPC2 PE=1 SV=1;tr|J3KMY5|J3KMY5_HUMAN Epididymal secretory protein E1 OS=Homo sapiens GN=NPC2 PE=1 SV=1;tr|Q53HV6|Q53HV6_HUMAN Niemann-Pick disease, type C2 variant (Fragm	11	2	2	20.5	13.078
Q6IBS5;A0A024R6C9;P36957;Q86TQ8;H0YJF9;G3V5M3;G3V3F0;B7Z6J1;Q86TW7;Q86SW4	tr|Q6IBS5|Q6IBS5_HUMAN DLST protein OS=Homo sapiens GN=DLST PE=2 SV=1;tr|A0A024R6C9|A0A024R6C9_HUMAN Dihydrolipoamide S-succinyltransferase (E2 component of 2-oxo-glutarate complex), isoform CRA_a OS=Homo sapiens GN=DLST PE=4 SV=1;sp|P36957|ODO2_HUMAN Dihy	10	3	3	6.6	48.819
G3V279;A0A024R6D4;P84090	tr|G3V279|G3V279_HUMAN Enhancer of rudimentary homolog OS=Homo sapiens GN=ERH PE=1 SV=1;tr|A0A024R6D4|A0A024R6D4_HUMAN Enhancer of rudimentary homolog OS=Homo sapiens GN=ERH PE=3 SV=1;sp|P84090|ERH_HUMAN Enhancer of rudimentary homolog OS=Homo sapiens GN=E	3	1	1	23.9	8.2033
O43573;Q53H94;Q53FN8;A0A024R6G4;Q02252	tr|O43573|O43573_HUMAN Methylmalonate semialdehyde dehydrogenase (Fragment) OS=Homo sapiens GN=MMSADHA PE=2 SV=1;tr|Q53H94|Q53H94_HUMAN Aldehyde dehydrogenase 6A1 variant (Fragment) OS=Homo sapiens PE=2 SV=1;tr|Q53FN8|Q53FN8_HUMAN Aldehyde dehydrogenase 6A	5	1	1	8.2	14.78
B4DTF0;H0YJV2;A0A024R6H1;Q9NUV7;O15270	tr|B4DTF0|B4DTF0_HUMAN cDNA FLJ52240, moderately similar to Serine palmitoyltransferase 2 (EC 2.3.1.50) OS=Homo sapiens PE=2 SV=1;tr|H0YJV2|H0YJV2_HUMAN Serine palmitoyltransferase 2 (Fragment) OS=Homo sapiens GN=SPTLC2 PE=1 SV=1;tr|A0A024R6H1|A0A024R6H1_H	5	1	1	2.1	37.533
H0YJL4;B7ZA53;B4DZL2;G3V2A0;A0A024R6J7;G3XAH6;B4DHB8;A0A024R6M3;B4DYF4;P51003	tr|H0YJL4|H0YJL4_HUMAN Poly(A) polymerase alpha (Fragment) OS=Homo sapiens GN=PAPOLA PE=1 SV=1;tr|B7ZA53|B7ZA53_HUMAN cDNA, FLJ79067, highly similar to Poly(A) polymerase alpha (EC 2.7.7.19) OS=Homo sapiens PE=2 SV=1;tr|B4DZL2|B4DZL2_HUMAN cDNA FLJ50397, h	10	1	1	5.5	18.36	111	151
A0A024R6K8;P23381;G3V2F2;G3V3R3;G3V4S4;G3V313;G3V339;G3V2C0;G3V4C7;G3V4N8;G3V4N0;G3V5W1;G3V3S7;G3V3X0;G3V423;G3V3P2;G3V227;G3V5U1;G3V456;G3V2Y7;B4DTK8;H0YJP3;G3V277;G3V3H8;G3V3Y5	tr|A0A024R6K8|A0A024R6K8_HUMAN Tryptophanyl-tRNA synthetase, isoform CRA_a OS=Homo sapiens GN=WARS PE=3 SV=1;sp|P23381|SYWC_HUMAN Tryptophan--tRNA ligase, cytoplasmic OS=Homo sapiens GN=WARS PE=1 SV=2;tr|G3V2F2|G3V2F2_HUMAN Tryptophan--tRNA ligase, cytopla	25	2	2	4.9	53.165
G3V3A0;A0A024R6P0;B3KS79;P01011	tr|G3V3A0|G3V3A0_HUMAN Alpha-1-antichymotrypsin OS=Homo sapiens GN=SERPINA3 PE=1 SV=1;tr|A0A024R6P0|A0A024R6P0_HUMAN Serpin peptidase inhibitor, clade A (Alpha-1 antiproteinase, antitrypsin), member 3, isoform CRA_c OS=Homo sapiens GN=SERPINA3 PE=3 SV=1;tr	4	2	2	9.8	23.406
B3KUZ8;A0A024R6W0;P00505;A8K482	tr|B3KUZ8|B3KUZ8_HUMAN Aspartate aminotransferase OS=Homo sapiens PE=2 SV=1;tr|A0A024R6W0|A0A024R6W0_HUMAN Aspartate aminotransferase OS=Homo sapiens GN=GOT2 PE=4 SV=1;sp|P00505|AATM_HUMAN Aspartate aminotransferase, mitochondrial OS=Homo sapiens GN=GOT2 P	4	3	3	10	41.326
A0A024R6Z0;O43237;J3KRZ2;J3KRI4;B4E2E0;B4DHD8	tr|A0A024R6Z0|A0A024R6Z0_HUMAN Dynein, cytoplasmic 1, light intermediate chain 2, isoform CRA_a OS=Homo sapiens GN=DYNC1LI2 PE=4 SV=1;sp|O43237|DC1L2_HUMAN Cytoplasmic dynein 1 light intermediate chain 2 OS=Homo sapiens GN=DYNC1LI2 PE=1 SV=1;tr|J3KRZ2|J3KR	6	2	2	6.5	54.099
Q75MP1;B3KY43;Q6DHZ2;A0A024R712;P31323	tr|Q75MP1|Q75MP1_HUMAN Putative uncharacterized protein PRKAR2B (Fragment) OS=Homo sapiens GN=PRKAR2B PE=4 SV=1;tr|B3KY43|B3KY43_HUMAN cDNA FLJ46798 fis, clone TRACH3031660, highly similar to cAMP-dependent protein kinase type II-beta regulatory subunit OS	5	1	1	5.2	34.118
B4DFL1;E9PEX6;B4DMK9;A0A024R713;P09622	tr|B4DFL1|B4DFL1_HUMAN Dihydrolipoyl dehydrogenase OS=Homo sapiens PE=2 SV=1;tr|E9PEX6|E9PEX6_HUMAN Dihydrolipoyl dehydrogenase OS=Homo sapiens GN=DLD PE=1 SV=1;tr|B4DMK9|B4DMK9_HUMAN Dihydrolipoyl dehydrogenase OS=Homo sapiens PE=2 SV=1;tr|A0A024R713|A0A0	5	4	4	10.2	48.899	112;113;114;115	82;217;227;360
Q658Z1;A0A024R718;P43490	tr|Q658Z1|Q658Z1_HUMAN Putative uncharacterized protein DKFZp666B131 (Fragment) OS=Homo sapiens GN=DKFZp666B131 PE=2 SV=1;tr|A0A024R718|A0A024R718_HUMAN Pre-B-cell colony enhancing factor 1, isoform CRA_a OS=Homo sapiens GN=PBEF1 PE=4 SV=1;sp|P43490|NAMPT_	3	1	1	16	9.1622
F8WAS3;A0A024R745;Q16718	tr|F8WAS3|F8WAS3_HUMAN NADH dehydrogenase [ubiquinone] 1 alpha subcomplex subunit 5 OS=Homo sapiens GN=NDUFA5 PE=1 SV=1;tr|A0A024R745|A0A024R745_HUMAN NADH dehydrogenase (Ubiquinone) 1 alpha subcomplex, 5, 13kDa, isoform CRA_b OS=Homo sapiens GN=NDUFA5 PE=	3	1	1	22.9	7.8423
Q68DX8;Q8N6B6;Q8N6B5;Q0PRL4;A0A0U1RQE0;A0A024R752;A8MUV4;A0A0U1RQR8;A0A0U1RQY3;B7ZLK5;A0A0U1RQM2;X5D2H2;A4D0T4;O15409	tr|Q68DX8|Q68DX8_HUMAN Putative uncharacterized protein DKFZp686H1726 OS=Homo sapiens GN=DKFZp686H1726 PE=2 SV=1;tr|Q8N6B6|Q8N6B6_HUMAN Forkhead/winged helix transcription factor (Fragment) OS=Homo sapiens GN=FOXP2 PE=2 SV=1;tr|Q8N6B5|Q8N6B5_HUMAN Forkhead	14	1	1	2.9	43.838
C9JR52;A0A024R778;P21246	tr|C9JR52|C9JR52_HUMAN Pleiotrophin OS=Homo sapiens GN=PTN PE=1 SV=1;tr|A0A024R778|A0A024R778_HUMAN Pleiotrophin (Heparin binding growth factor 8, neurite growth-promoting factor 1), isoform CRA_a OS=Homo sapiens GN=PTN PE=4 SV=1;sp|P21246|PTN_HUMAN Pleiot	3	1	1	6	18.877
B4DFG4;F4ZW64;A8K590;F4ZW65;A0A024R7C7;F4ZW66;Q12906;K7ERM6;K7ENK6;K7EM82;K7EJ09;K7ER69;K7EKJ9;B4DDF3;Q59GP7	tr|B4DFG4|B4DFG4_HUMAN cDNA FLJ58801, highly similar to Interleukin enhancer-binding factor 3 OS=Homo sapiens PE=2 SV=1;tr|F4ZW64|F4ZW64_HUMAN NF90a OS=Homo sapiens PE=2 SV=1;tr|A8K590|A8K590_HUMAN cDNA FLJ77456, highly similar to Homo sapiens interleukin	15	2	2	7.3	54.706
A0A024R7F1;K7ELL7;B4DJQ5;P14314;A0A0S2Z4D8;A0A0S2Z4W7;A2VCQ4;A0A0C4DGP4;A0A0S2Z4A0;K7EKX1;K7EJ70;K7EPW7	tr|A0A024R7F1|A0A024R7F1_HUMAN Protein kinase C substrate 80K-H, isoform CRA_a OS=Homo sapiens GN=PRKCSH PE=4 SV=1;tr|K7ELL7|K7ELL7_HUMAN Glucosidase 2 subunit beta OS=Homo sapiens GN=PRKCSH PE=1 SV=1;tr|B4DJQ5|B4DJQ5_HUMAN cDNA FLJ59211, highly similar to	12	4	4	9.3	59.296
S4R398;B4DRY5;A0A024R7F7;A0A024RAM0;Q4LE60;Q92973	tr|S4R398|S4R398_HUMAN Transportin-1 (Fragment) OS=Homo sapiens GN=TNPO1 PE=1 SV=1;tr|B4DRY5|B4DRY5_HUMAN cDNA FLJ54538, highly similar to Transportin-2 OS=Homo sapiens PE=2 SV=1;tr|A0A024R7F7|A0A024R7F7_HUMAN Transportin 2 (Importin 3, karyopherin beta 2b	6	1	1	6.2	22.07
K7ENJ0;K7ELW1;A8K1J3;A0A024R7G8;P54725	tr|K7ENJ0|K7ENJ0_HUMAN UV excision repair protein RAD23 homolog A OS=Homo sapiens GN=RAD23A PE=1 SV=1;tr|K7ELW1|K7ELW1_HUMAN UV excision repair protein RAD23 homolog A OS=Homo sapiens GN=RAD23A PE=1 SV=1;tr|A8K1J3|A8K1J3_HUMAN cDNA FLJ78534, highly similar	5	2	1	12.2	14.855
A0A024R7H8;O60885;Q6PIS5;Q6NXE4;Q05BM2;Q5BJ26;M0QZD9	tr|A0A024R7H8|A0A024R7H8_HUMAN Bromodomain containing 4, isoform CRA_b OS=Homo sapiens GN=BRD4 PE=4 SV=1;sp|O60885|BRD4_HUMAN Bromodomain-containing protein 4 OS=Homo sapiens GN=BRD4 PE=1 SV=2;tr|Q6PIS5|Q6PIS5_HUMAN BRD4 protein (Fragment) OS=Homo sapiens	7	2	2	2.8	88.288	116;117	317;680
B3KTE3;H0YMN7;Q59EP4;Q9H1C9;E9PLD0;B7Z8M7;H0YNE9;B4DMS1;Q6FIG4;Q5U0I6;A0A024R7I3;Q9H0U4;P62820;Q92930;P61006	tr|B3KTE3|B3KTE3_HUMAN cDNA FLJ38125 fis, clone D6OST2000127, moderately similar to RAS-RELATED PROTEIN RAB-8B OS=Homo sapiens PE=2 SV=1;tr|H0YMN7|H0YMN7_HUMAN Ras-related protein Rab-8B OS=Homo sapiens GN=RAB8B PE=1 SV=1;tr|Q59EP4|Q59EP4_HUMAN Mel transfo	15	1	1	8.6	9.4348
B1APF7;B1APG1;B1APG0;Q15136;B1APG2;B1APF8;B1APF9;K7ERP6;B1APG3;B7ZA00;A0A087WVC4;A8K8B9;B2RB89;A0A024R7J0;A0A0A0MS54;B4E2L0;P22694;P17612	tr|B1APF7|B1APF7_HUMAN cAMP-dependent protein kinase catalytic subunit beta (Fragment) OS=Homo sapiens GN=PRKACB PE=1 SV=1;tr|B1APG1|B1APG1_HUMAN cAMP-dependent protein kinase catalytic subunit beta (Fragment) OS=Homo sapiens GN=PRKACB PE=1 SV=1;tr|B1APG0|	18	1	1	4.8	21.646
A0A0U1RR30;B4DKZ7;A0A0U1RRM1;B3KSZ4;A0A024R7K7;A0A024R7M6;Q8WXI9;Q86YP4	tr|A0A0U1RR30|A0A0U1RR30_HUMAN Transcriptional repressor p66-beta (Fragment) OS=Homo sapiens GN=GATAD2B PE=1 SV=1;tr|B4DKZ7|B4DKZ7_HUMAN cDNA FLJ55704, highly similar to Transcriptional repressor p66 alpha OS=Homo sapiens PE=2 SV=1;tr|A0A0U1RRM1|A0A0U1RRM1	8	1	1	4.9	28.673
B4DLA6;B3KMX0;A0A024R7U6;P33991;A4FS09;E5RG31	tr|B4DLA6|B4DLA6_HUMAN DNA helicase OS=Homo sapiens PE=2 SV=1;tr|B3KMX0|B3KMX0_HUMAN DNA helicase OS=Homo sapiens PE=2 SV=1;tr|A0A024R7U6|A0A024R7U6_HUMAN DNA helicase OS=Homo sapiens GN=MCM4 PE=3 SV=1;sp|P33991|MCM4_HUMAN DNA replication licensing factor	6	3	3	5.1	92.722	118	818
H7C125;A0A0A1HAW1;A0A024R7V6;P61019	tr|H7C125|H7C125_HUMAN Ras-related protein Rab-2A (Fragment) OS=Homo sapiens GN=RAB2A PE=1 SV=1;tr|A0A0A1HAW1|A0A0A1HAW1_HUMAN H.sapiens ras-related Hrab2 protein OS=Homo sapiens PE=2 SV=1;tr|A0A024R7V6|A0A024R7V6_HUMAN RAB2, member RAS oncogene family, is	4	1	1	13.5	12.038
R4GMY8;E5RHG8;A0A024R7Y5;Q15369	tr|R4GMY8|R4GMY8_HUMAN Elongin-C OS=Homo sapiens GN=ELOC PE=1 SV=1;tr|E5RHG8|E5RHG8_HUMAN Elongin-C (Fragment) OS=Homo sapiens GN=ELOC PE=1 SV=1;tr|A0A024R7Y5|A0A024R7Y5_HUMAN Transcription elongation factor B (SIII), polypeptide 1 (15kDa, elongin C), isof	4	1	1	15.4	6.968
A8MUD9;A0A024R814;P18124;O95036;C9JZ88;C9JIJ5	tr|A8MUD9|A8MUD9_HUMAN 60S ribosomal protein L7 OS=Homo sapiens GN=RPL7 PE=1 SV=1;tr|A0A024R814|A0A024R814_HUMAN Ribosomal protein L7, isoform CRA_a OS=Homo sapiens GN=RPL7 PE=4 SV=1;sp|P18124|RL7_HUMAN 60S ribosomal protein L7 OS=Homo sapiens GN=RPL7 PE=1	6	4	4	20.2	24.433
B3KMZ0;A0A024R823;Q9Y4P8	tr|B3KMZ0|B3KMZ0_HUMAN cDNA FLJ12979 fis, clone NT2RP2006334, highly similar to WD repeat domain phosphoinositide-interacting protein 2 OS=Homo sapiens PE=2 SV=1;tr|A0A024R823|A0A024R823_HUMAN WD repeat domain, phosphoinositide interacting 2, isoform CRA_c	3	1	1	2.6	49.392	119	223
X6RFL8;A0A024R845;P61106	tr|X6RFL8|X6RFL8_HUMAN Ras-related protein Rab-14 (Fragment) OS=Homo sapiens GN=RAB14 PE=1 SV=1;tr|A0A024R845|A0A024R845_HUMAN RAB14, member RAS oncogene family, isoform CRA_a OS=Homo sapiens GN=RAB14 PE=4 SV=1;sp|P61106|RAB14_HUMAN Ras-related protein Rab	3	3	3	21.5	20.409
F2Z388;A0A024R866;P42766	tr|F2Z388|F2Z388_HUMAN 60S ribosomal protein L35 OS=Homo sapiens GN=RPL35 PE=1 SV=1;tr|A0A024R866|A0A024R866_HUMAN Ribosomal protein L35, isoform CRA_a OS=Homo sapiens GN=RPL35 PE=3 SV=1;sp|P42766|RL35_HUMAN 60S ribosomal protein L35 OS=Homo sapiens GN=RPL	3	2	2	21.9	10.645	120	43
A0A024R872;Q96TA1	tr|A0A024R872|A0A024R872_HUMAN Chromosome 9 open reading frame 88, isoform CRA_a OS=Homo sapiens GN=C9orf88 PE=4 SV=1;sp|Q96TA1|NIBL1_HUMAN Niban-like protein 1 OS=Homo sapiens GN=FAM129B PE=1 SV=3	2	2	2	3.3	82.682
F8VSL7;B4E310;B4E2V5;B4DZK8;A0A024R882;P27105	tr|F8VSL7|F8VSL7_HUMAN Erythrocyte band 7 integral membrane protein OS=Homo sapiens GN=STOM PE=1 SV=1;tr|B4E310|B4E310_HUMAN cDNA FLJ53133, highly similar to Erythrocyte band 7 integral membrane protein OS=Homo sapiens PE=2 SV=1;tr|B4E2V5|B4E2V5_HUMAN cDNA	6	1	1	8.3	18.699
A0A024R884;Q4LE33;P24821;A7MBN2;E9PC84;J3QSU6;F5H7V9;B4E1W8;D3YHM4;H0YGZ3	tr|A0A024R884|A0A024R884_HUMAN Tenascin C (Hexabrachion), isoform CRA_a OS=Homo sapiens GN=TNC PE=4 SV=1;tr|Q4LE33|Q4LE33_HUMAN TNC variant protein (Fragment) OS=Homo sapiens GN=TNC variant protein PE=2 SV=1;sp|P24821|TENA_HUMAN Tenascin OS=Homo sapiens GN	10	11	11	6.5	240.91
A0A024R889;A0A0D9SF54;A0A0D9SGF6;Q13813;B4DGT1;Q9UG16;B4DTV8;A0A1B0GTB7;A0A0D9SFF6;Q14917	tr|A0A024R889|A0A024R889_HUMAN Spectrin, alpha, non-erythrocytic 1 (Alpha-fodrin), isoform CRA_g OS=Homo sapiens GN=SPTAN1 PE=4 SV=1;tr|A0A0D9SF54|A0A0D9SF54_HUMAN Spectrin alpha chain, non-erythrocytic 1 OS=Homo sapiens GN=SPTAN1 PE=1 SV=1;tr|A0A0D9SGF6|A	10	5	5	2.7	282.25
Q5T8A0;A0A024R8D4;Q9Y399	tr|Q5T8A0|Q5T8A0_HUMAN 28S ribosomal protein S2, mitochondrial (Fragment) OS=Homo sapiens GN=MRPS2 PE=1 SV=1;tr|A0A024R8D4|A0A024R8D4_HUMAN Mitochondrial ribosomal protein S2, isoform CRA_a OS=Homo sapiens GN=MRPS2 PE=3 SV=1;sp|Q9Y399|RT02_HUMAN 28S riboso	3	1	1	3	30.479
A0A024R8E8;Q7Z333	tr|A0A024R8E8|A0A024R8E8_HUMAN Senataxin, isoform CRA_b OS=Homo sapiens GN=SETX PE=4 SV=1;sp|Q7Z333|SETX_HUMAN Probable helicase senataxin OS=Homo sapiens GN=SETX PE=1 SV=4	2	1	1	0.5	200.01
I3L0S5;I3L3L3;B7Z5V6;A0A024R8Q1;P10253	tr|I3L0S5|I3L0S5_HUMAN Lysosomal alpha-glucosidase (Fragment) OS=Homo sapiens GN=GAA PE=1 SV=1;tr|I3L3L3|I3L3L3_HUMAN Lysosomal alpha-glucosidase (Fragment) OS=Homo sapiens GN=GAA PE=1 SV=8;tr|B7Z5V6|B7Z5V6_HUMAN cDNA FLJ57046, highly similar to Lysosomal	5	1	1	3.8	22.981
A0A024R8S3;P61956	tr|A0A024R8S3|A0A024R8S3_HUMAN Small ubiquitin-related modifier OS=Homo sapiens GN=SUMO2 PE=3 SV=1;sp|P61956|SUMO2_HUMAN Small ubiquitin-related modifier 2 OS=Homo sapiens GN=SUMO2 PE=1 SV=3	2	1	1	10.5	10.871
B4DUA5;H7BZ94;A0A024R8S5;P07237;B4DLN6;B4DNL5;Q96C96;H0Y3Z3;I3L0S0;B3KTQ9;I3L312;I3NI03;I3L398;B4DJS0;I3L4M2;I3L1Y5;I3L514;I3L3P5;I3L3U6;B4DNP9	tr|B4DUA5|B4DUA5_HUMAN cDNA FLJ59430, highly similar to Protein disulfide-isomerase (EC 5.3.4.1) OS=Homo sapiens PE=2 SV=1;tr|H7BZ94|H7BZ94_HUMAN Protein disulfide-isomerase OS=Homo sapiens GN=P4HB PE=1 SV=2;tr|A0A024R8S5|A0A024R8S5_HUMAN Protein disulfide	20	12	12	22.6	51.252
J3KSA9;J3QLK9;J3QL23;J3QL32;J3QL24;J3QKT4;J3KQ22;E2QRB3;E7D7Y0;E7D7X9;A0A1B2JLU7;A0A024R8U9;P32322	tr|J3KSA9|J3KSA9_HUMAN Pyrroline-5-carboxylate reductase 1, mitochondrial (Fragment) OS=Homo sapiens GN=PYCR1 PE=1 SV=1;tr|J3QLK9|J3QLK9_HUMAN Pyrroline-5-carboxylate reductase 1, mitochondrial (Fragment) OS=Homo sapiens GN=PYCR1 PE=1 SV=1;tr|J3QL23|J3QL23	13	1	1	9.2	11.754	121	77
H0Y2N6;J3QQI9;B0QY36;H0Y645;B4DIJ9;B0QY35;B0QY34;Q59FJ7;B4E0G1;A0A024R8X3;Q5U045;Q53EZ1;B3KRV2;H7BYT1;P48730;P49674	tr|H0Y2N6|H0Y2N6_HUMAN Casein kinase I isoform delta (Fragment) OS=Homo sapiens GN=CSNK1D PE=4 SV=1;tr|J3QQI9|J3QQI9_HUMAN Casein kinase I isoform delta (Fragment) OS=Homo sapiens GN=CSNK1D PE=4 SV=1;tr|B0QY36|B0QY36_HUMAN Casein kinase I isoform epsilon (	16	1	1	6.7	13.677
A0A0K0Q2Z1;A0A024R944;P01008;Q9UE54	tr|A0A0K0Q2Z1|A0A0K0Q2Z1_HUMAN Serpin peptidase inhibitor clade C member 1 OS=Homo sapiens GN=SERPINC1 PE=2 SV=1;tr|A0A024R944|A0A024R944_HUMAN Serpin peptidase inhibitor, clade C (Antithrombin), member 1, isoform CRA_a OS=Homo sapiens GN=SERPINC1 PE=3 SV=	4	2	2	5.8	52.542
A0A024R952;Q13835;Q14BN3;B4DRX5	tr|A0A024R952|A0A024R952_HUMAN Plakophilin 1 (Ectodermal dysplasia/skin fragility syndrome), isoform CRA_a OS=Homo sapiens GN=PKP1 PE=4 SV=1;sp|Q13835|PKP1_HUMAN Plakophilin-1 OS=Homo sapiens GN=PKP1 PE=1 SV=2;tr|Q14BN3|Q14BN3_HUMAN PKP1 protein OS=Homo sa	4	9	9	14.9	80.496
A0A024R984;A0A024R962;P08603;A8K5T0;Q5TFM2;A0A0D9SG88;Q14006;Q8WW96;A0A087WYK9;Q6NSD3;Q02985	tr|A0A024R984|A0A024R984_HUMAN HCG40889, isoform CRA_a OS=Homo sapiens GN=hCG_40889 PE=4 SV=1;tr|A0A024R962|A0A024R962_HUMAN HCG40889, isoform CRA_b OS=Homo sapiens GN=hCG_40889 PE=4 SV=1;sp|P08603|CFAH_HUMAN Complement factor H OS=Homo sapiens GN=CFH PE=1	11	4	3	3.5	132.09
A0A024R972;P11047	tr|A0A024R972|A0A024R972_HUMAN Laminin, gamma 1 (Formerly LAMB2), isoform CRA_a OS=Homo sapiens GN=LAMC1 PE=4 SV=1;sp|P11047|LAMC1_HUMAN Laminin subunit gamma-1 OS=Homo sapiens GN=LAMC1 PE=1 SV=3	2	6	6	5.7	174.01
A0A024R983;B3KN94;P10155	tr|A0A024R983|A0A024R983_HUMAN TROVE domain family, member 2, isoform CRA_b OS=Homo sapiens GN=TROVE2 PE=4 SV=1;tr|B3KN94|B3KN94_HUMAN cDNA FLJ13982 fis, clone Y79AA1001711, highly similar to 60 kDa SS-A/Ro ribonucleoprotein OS=Homo sapiens PE=2 SV=1;sp|P1	3	1	1	2.8	60.67
A0A024R994;O75131;Q4G168;B3KWK1;B2RD40;A8K8A4;E7ENV7;B7Z370;Q96FN4;Q8IYJ1;Q96A23;O95741;Q86YQ8;Q9HCH3;Q9UBL6	tr|A0A024R994|A0A024R994_HUMAN Copine III, isoform CRA_a OS=Homo sapiens GN=CPNE3 PE=4 SV=1;sp|O75131|CPNE3_HUMAN Copine-3 OS=Homo sapiens GN=CPNE3 PE=1 SV=1;tr|Q4G168|Q4G168_HUMAN CPNE4 protein OS=Homo sapiens GN=CPNE4 PE=2 SV=1;tr|B3KWK1|B3KWK1_HUMAN Cop	15	2	2	4.7	60.13
H0YBD5;Q96AA0;H0YBJ4;A0A024R9B9;A0A024R9H1;A0A140VKH7;O00339	tr|H0YBD5|H0YBD5_HUMAN Matrilin-2 (Fragment) OS=Homo sapiens GN=MATN2 PE=1 SV=1;tr|Q96AA0|Q96AA0_HUMAN cDNA FLJ14869 fis, clone PLACE1002474, moderately similar to Mus musculus matrilin-2 mRNA OS=Homo sapiens PE=2 SV=1;tr|H0YBJ4|H0YBJ4_HUMAN Matrilin-2 (Fr	7	1	1	8.4	16.992
A0A024R9E2;A0A087WTT1;A0A024R9C1;P11940;E5RH24;E5RJB9;E7EQV3;B4DZW4;E7ERJ7;B4DQX0;Q2VIP3;Q5VX58;Q3ZCS4;B3KT93;Q9H361;E5RGC4;E5RFD8;E5RHG7;E5RGH3;H0YEQ8;B1ANR1;H0YAP2;H0YBN4;H0YAR2;H0Y5F5;B1ANR0;Q6IQ30;Q5JQF8;P0CB38;Q4VXU2;Q13310	tr|A0A024R9E2|A0A024R9E2_HUMAN Poly(A) binding protein, cytoplasmic 1, isoform CRA_c OS=Homo sapiens GN=PABPC1 PE=4 SV=1;tr|A0A087WTT1|A0A087WTT1_HUMAN Polyadenylate-binding protein OS=Homo sapiens GN=PABPC1 PE=1 SV=1;tr|A0A024R9C1|A0A024R9C1_HUMAN Polyade	31	3	3	7.2	47.334	122	108
E5RJU9;A0A024R9D2;Q86UE4;H0YB56	tr|E5RJU9|E5RJU9_HUMAN Protein LYRIC OS=Homo sapiens GN=MTDH PE=1 SV=1;tr|A0A024R9D2|A0A024R9D2_HUMAN Metadherin, isoform CRA_a OS=Homo sapiens GN=MTDH PE=4 SV=1;sp|Q86UE4|LYRIC_HUMAN Protein LYRIC OS=Homo sapiens GN=MTDH PE=1 SV=2;tr|H0YB56|H0YB56_HUMAN P	4	2	2	4.6	57.521
E5RJH3;E5RI99;A0A024R9D3;P62888	tr|E5RJH3|E5RJH3_HUMAN 60S ribosomal protein L30 OS=Homo sapiens GN=RPL30 PE=1 SV=1;tr|E5RI99|E5RI99_HUMAN 60S ribosomal protein L30 (Fragment) OS=Homo sapiens GN=RPL30 PE=1 SV=1;tr|A0A024R9D3|A0A024R9D3_HUMAN Ribosomal protein L30, isoform CRA_b OS=Homo s	4	1	1	21.4	6.2626
A0A024R9D7;Q16698;H0YAW3;E5RJD2;E5RJG7;Q7LDK6;E5RFV2	tr|A0A024R9D7|A0A024R9D7_HUMAN 2,4-dienoyl CoA reductase 1, mitochondrial, isoform CRA_b OS=Homo sapiens GN=DECR1 PE=4 SV=1;sp|Q16698|DECR_HUMAN 2,4-dienoyl-CoA reductase, mitochondrial OS=Homo sapiens GN=DECR1 PE=1 SV=1;tr|H0YAW3|H0YAW3_HUMAN 2,4-dienoyl-	7	2	2	5.7	36.067
A0A024R9D9;Q9NPA8	tr|A0A024R9D9|A0A024R9D9_HUMAN Transcription and mRNA export factor ENY2 OS=Homo sapiens GN=ENY2 PE=3 SV=1;sp|Q9NPA8|ENY2_HUMAN Transcription and mRNA export factor ENY2 OS=Homo sapiens GN=ENY2 PE=1 SV=1	2	1	1	8.9	11.528
E7ESM1;B7Z5Z7;B3KWB2;B7Z505;Q8N959;B3KU62;A0A024R9I3;Q597H1;Q92597;E5RJY1;B7Z4H0;Q53EU7	tr|E7ESM1|E7ESM1_HUMAN Protein NDRG1 OS=Homo sapiens GN=NDRG1 PE=1 SV=1;tr|B7Z5Z7|B7Z5Z7_HUMAN cDNA FLJ53648, highly similar to Protein NDRG1 OS=Homo sapiens PE=2 SV=1;tr|B3KWB2|B3KWB2_HUMAN cDNA FLJ42719 fis, clone BRAMY3010492, highly similar to Protein	12	2	2	20.6	15
A0A140T8W2;E5RJW1;E5RJK5;B3KUT8;E5RFV8;E5RIN7;F6KSS9;A0A024R9J0;Q9H4I0;O60216	tr|A0A140T8W2|A0A140T8W2_HUMAN Double-strand-break repair protein rad21-like protein 1 (Fragment) OS=Homo sapiens GN=RAD21L1 PE=4 SV=1;tr|E5RJW1|E5RJW1_HUMAN Double-strand-break repair protein rad21 homolog (Fragment) OS=Homo sapiens GN=RAD21 PE=1 SV=1;tr|	10	1	1	16.9	7.466
A0A024R9Q1;P07996;A0PJG0	tr|A0A024R9Q1|A0A024R9Q1_HUMAN Thrombospondin 1, isoform CRA_a OS=Homo sapiens GN=THBS1 PE=4 SV=1;sp|P07996|TSP1_HUMAN Thrombospondin-1 OS=Homo sapiens GN=THBS1 PE=1 SV=2;tr|A0PJG0|A0PJG0_HUMAN THBS1 protein (Fragment) OS=Homo sapiens GN=THBS1 PE=2 SV=1	3	3	3	2.8	129.35
A0A024RAE6;A0A024RAE4;A0A024R9T1;B7ZAY4;B4DMH5;B4E1U9;P60953;Q9UJM0;Q5JYX0;Q9UJM1	tr|A0A024RAE6|A0A024RAE6_HUMAN Cell division cycle 42 (GTP binding protein, 25kDa), isoform CRA_c OS=Homo sapiens GN=CDC42 PE=3 SV=1;tr|A0A024RAE4|A0A024RAE4_HUMAN Cell division cycle 42 (GTP binding protein, 25kDa), isoform CRA_a OS=Homo sapiens GN=CDC42	10	2	2	11.5	21.31
A4D2P2;A0A024R9T5;A4D2P1;A4D2P0;P63000;J3KSC4;J3QLK0;B1AH77;B1AH80;A0A024R1P2;P60763;P15153	tr|A4D2P2|A4D2P2_HUMAN Ras-related C3 botulinum toxin substrate 1 (Rho family, small GTP binding protein Rac1) OS=Homo sapiens GN=RAC1 PE=3 SV=1;tr|A0A024R9T5|A0A024R9T5_HUMAN HCG20693, isoform CRA_a OS=Homo sapiens GN=hCG_20693 PE=3 SV=1;tr|A4D2P1|A4D2P1_	12	2	2	14.9	16.797
A0A024R9Y3;A0A024R9U8;A0A024R9W5;Q7Z6Z7;Q5H924;Q9NXW1;Q53FW4;Q5H935;H0Y659;Q5H962	tr|A0A024R9Y3|A0A024R9Y3_HUMAN HECT, UBA and WWE domain containing 1, isoform CRA_a OS=Homo sapiens GN=HUWE1 PE=4 SV=1;tr|A0A024R9U8|A0A024R9U8_HUMAN HECT, UBA and WWE domain containing 1, isoform CRA_c OS=Homo sapiens GN=HUWE1 PE=4 SV=1;tr|A0A024R9W5|A0A0	10	3	3	0.8	480.15
B4DN79;B4DLL5;B2R5R1;A8K7R3;A0A024RA55;B4E3D4;Q14956	tr|B4DN79|B4DN79_HUMAN cDNA FLJ53367, highly similar to Transmembrane glycoprotein NMB OS=Homo sapiens PE=2 SV=1;tr|B4DLL5|B4DLL5_HUMAN cDNA FLJ53355, highly similar to Transmembrane glycoprotein NMB OS=Homo sapiens PE=2 SV=1;tr|B2R5R1|B2R5R1_HUMAN cDNA, F	7	2	2	3.7	51.142
A0A024RA75;P31937	tr|A0A024RA75|A0A024RA75_HUMAN 3-hydroxyisobutyrate dehydrogenase OS=Homo sapiens GN=HIBADH PE=3 SV=1;sp|P31937|3HIDH_HUMAN 3-hydroxyisobutyrate dehydrogenase, mitochondrial OS=Homo sapiens GN=HIBADH PE=1 SV=2	2	1	1	4.2	35.329
A0A024RA94;P55001	tr|A0A024RA94|A0A024RA94_HUMAN Microfibrillar-associated protein 2, isoform CRA_d OS=Homo sapiens GN=MFAP2 PE=4 SV=1;sp|P55001|MFAP2_HUMAN Microfibrillar-associated protein 2 OS=Homo sapiens GN=MFAP2 PE=2 SV=1	2	1	1	5.5	20.825
A0A024RAA7;P02747	tr|A0A024RAA7|A0A024RAA7_HUMAN Complement component 1, q subcomponent, C chain, isoform CRA_a OS=Homo sapiens GN=C1QC PE=4 SV=1;sp|P02747|C1QC_HUMAN Complement C1q subcomponent subunit C OS=Homo sapiens GN=C1QC PE=1 SV=3	2	1	1	4.9	25.773
A0A024RAB6;P98160;Q59EG0	tr|A0A024RAB6|A0A024RAB6_HUMAN Heparan sulfate proteoglycan 2 (Perlecan), isoform CRA_b OS=Homo sapiens GN=HSPG2 PE=4 SV=1;sp|P98160|PGBM_HUMAN Basement membrane-specific heparan sulfate proteoglycan core protein OS=Homo sapiens GN=HSPG2 PE=1 SV=4	3	12	12	3.5	464.01
Q5QPP1;Q5QPP3;Q5QPP4;A0A024RAB7;Q14376	tr|Q5QPP1|Q5QPP1_HUMAN UDP-glucose 4-epimerase (Fragment) OS=Homo sapiens GN=GALE PE=1 SV=1;tr|Q5QPP3|Q5QPP3_HUMAN UDP-glucose 4-epimerase (Fragment) OS=Homo sapiens GN=GALE PE=1 SV=1;tr|Q5QPP4|Q5QPP4_HUMAN UDP-glucose 4-epimerase (Fragment) OS=Homo sapien	5	1	1	4.1	21.432
A0A0A0MSV6;D6R934;A0A024RAB9;P02746	tr|A0A0A0MSV6|A0A0A0MSV6_HUMAN Complement C1q subcomponent subunit B (Fragment) OS=Homo sapiens GN=C1QB PE=1 SV=6;tr|D6R934|D6R934_HUMAN Complement C1q subcomponent subunit B OS=Homo sapiens GN=C1QB PE=1 SV=1;tr|A0A024RAB9|A0A024RAB9_HUMAN Complement compo	4	1	1	6.1	24.03
A5PLK7;A0A024RAC5;Q9P258	tr|A5PLK7|A5PLK7_HUMAN RCC2 protein (Fragment) OS=Homo sapiens GN=RCC2 PE=2 SV=1;tr|A0A024RAC5|A0A024RAC5_HUMAN Regulator of chromosome condensation 2, isoform CRA_a OS=Homo sapiens GN=RCC2 PE=4 SV=1;sp|Q9P258|RCC2_HUMAN Protein RCC2 OS=Homo sapiens GN=RCC	3	4	4	12	49.678
A0A0C4DGS1;A0A024RAD5;P39656;U3KQ84	tr|A0A0C4DGS1|A0A0C4DGS1_HUMAN Dolichyl-diphosphooligosaccharide--protein glycosyltransferase 48 kDa subunit OS=Homo sapiens GN=DDOST PE=1 SV=1;tr|A0A024RAD5|A0A024RAD5_HUMAN Dolichyl-diphosphooligosaccharide--protein glycosyltransferase 48 kDa subunit OS=	4	4	4	9.6	48.799
B4DTI0;B4DT29;B4DXW1;Q59FV6;A0A024RAI1;P61158;B4E1U3;B3KM55;Q59GD5;B7Z9W3;Q9P1U1	tr|B4DTI0|B4DTI0_HUMAN cDNA FLJ52521, highly similar to Actin-like protein 3 OS=Homo sapiens PE=2 SV=1;tr|B4DT29|B4DT29_HUMAN cDNA FLJ51082, highly similar to Actin-like protein 3 OS=Homo sapiens PE=2 SV=1;tr|B4DXW1|B4DXW1_HUMAN Actin-related protein 3 OS=	11	4	4	14.5	32.656
B7Z7X2;E9PDT6;D6R939;B7Z881;Q59HA3;E7EWC2;B7Z7U6;F5H7S7;A0A024RAJ8;Q13576	tr|B7Z7X2|B7Z7X2_HUMAN cDNA FLJ52367, highly similar to Ras GTPase-activating-like protein IQGAP2 OS=Homo sapiens PE=2 SV=1;tr|E9PDT6|E9PDT6_HUMAN Ras GTPase-activating-like protein IQGAP2 (Fragment) OS=Homo sapiens GN=IQGAP2 PE=1 SV=1;tr|D6R939|D6R939_HUM	10	1	1	3.7	43.671
E9PF17;A0A024RAP3;A0A024RAL1;A0A024RAQ9;Q59FG9;P13611;Q86W61;D6RGZ6;A0A1B1PFX2;B7Z3R6;Q6MZK8	tr|E9PF17|E9PF17_HUMAN Versican core protein OS=Homo sapiens GN=VCAN PE=1 SV=2;tr|A0A024RAP3|A0A024RAP3_HUMAN Chondroitin sulfate proteoglycan 2 (Versican), isoform CRA_a OS=Homo sapiens GN=CSPG2 PE=4 SV=1;tr|A0A024RAL1|A0A024RAL1_HUMAN Chondroitin sulfate	11	3	3	1.8	176.83
A0A1S5UZ18;A0A0C4DGB5;A0A024RAN2;Q6AZE3;E7ES10;B7Z5T9;E9PCH5;E7EVY3;B7Z574;Q59HE3;P20810;B7Z4U9;H0Y944;E9PSG1;B7Z8S8;F8W7E0;E7EQ12;B7Z7L4;B2RDU1;A0A0A0MR45;E7EQA0;Q86YM9;H0Y7F0;H0YD33;H0Y9H6;B2RCJ7;B7Z5T6;E9PDE4;B7Z6N0;H0YA91;Q13940;Q15786;A8K8C4;D6RC54;D6RGF7;D6RBR1;E7EQK6;E7EN75;B7Z8U1	tr|A0A1S5UZ18|A0A1S5UZ18_HUMAN Calpastatin OS=Homo sapiens GN=CAST PE=2 SV=1;tr|A0A0C4DGB5|A0A0C4DGB5_HUMAN Calpastatin OS=Homo sapiens GN=CAST PE=1 SV=1;tr|A0A024RAN2|A0A024RAN2_HUMAN Calpastatin, isoform CRA_a OS=Homo sapiens GN=CAST PE=4 SV=1;tr|Q6AZE3|	39	6	6	13.9	78.187
A0A0D9SEI8;Q59EB5;Q96GD7;A0A024RAV4;A0A024RAQ1;P16989	tr|A0A0D9SEI8|A0A0D9SEI8_HUMAN Y-box-binding protein 3 (Fragment) OS=Homo sapiens GN=YBX3 PE=1 SV=1;tr|Q59EB5|Q59EB5_HUMAN CSDA protein variant (Fragment) OS=Homo sapiens PE=2 SV=1;tr|Q96GD7|Q96GD7_HUMAN CSDA protein OS=Homo sapiens PE=2 SV=1;tr|A0A024RAV4	6	1	1	20.7	10.427
A0A075BV59;A0A075BW43;A0A075BSP6;A8K6H1;A0A0A7E7X3;A0A0A7E7W9;A0A0A7E7W5;A0A0A7E7T3;A0A0A7E7S5;A0A0A7E6P9;A0A0A7E6P4;A0A0A7E6P0;A0A0A7E6K0;A0A0A7E6J5;A0A0A7E6I2;A0A0A7E6D8;A0A0A7E6D4;A0A024RAR8;Q9NZ08	tr|A0A075BV59|A0A075BV59_HUMAN Endoplasmic reticulum aminopeptidase 1 delta-Exon-13 isoform OS=Homo sapiens GN=ERAP1 PE=2 SV=1;tr|A0A075BW43|A0A075BW43_HUMAN Endoplasmic reticulum aminopeptidase 1 delta-Exon-14 isoform OS=Homo sapiens GN=ERAP1 PE=2 SV=1;tr	19	1	1	1.7	67.852
A0A024RAS2;Q9BTM1;B4E0B3;H0YFX9	tr|A0A024RAS2|A0A024RAS2_HUMAN Histone H2A OS=Homo sapiens GN=H2AFJ PE=3 SV=1;sp|Q9BTM1|H2AJ_HUMAN Histone H2A.J OS=Homo sapiens GN=H2AFJ PE=1 SV=1;tr|B4E0B3|B4E0B3_HUMAN Histone H2A OS=Homo sapiens PE=2 SV=1;tr|H0YFX9|H0YFX9_HUMAN Histone H2A (Fragment) O	4	6	1	41.9	14.019	123;124;125	6;10;96
F5H2R5;F5H6Q0;F5H3P3;B2R4F3;A0A024RAS5;P52566;H0YGX7	tr|F5H2R5|F5H2R5_HUMAN Rho GDP-dissociation inhibitor 2 (Fragment) OS=Homo sapiens GN=ARHGDIB PE=1 SV=1;tr|F5H6Q0|F5H6Q0_HUMAN Rho GDP-dissociation inhibitor 2 (Fragment) OS=Homo sapiens GN=ARHGDIB PE=1 SV=1;tr|F5H3P3|F5H3P3_HUMAN Rho GDP-dissociation inhi	7	4	4	53.4	9.792
A0A024RAV2;P46063	tr|A0A024RAV2|A0A024RAV2_HUMAN RecQ protein-like (DNA helicase Q1-like), isoform CRA_a OS=Homo sapiens GN=RECQL PE=4 SV=1;sp|P46063|RECQ1_HUMAN ATP-dependent DNA helicase Q1 OS=Homo sapiens GN=RECQL PE=1 SV=3	2	1	1	2.3	73.457	126	613
Q14014;A0A024RAV5;L7RSL8;I1SRC5;P01116;P78460;Q96T27;Q7KZ06;Q71SP6;G3V4K2;G3V5T7;Q92468;Q14015;X5D945;Q5U091;P01112;P01111	tr|Q14014|Q14014_HUMAN PR310 c-K-ras protein (Fragment) OS=Homo sapiens PE=2 SV=1;tr|A0A024RAV5|A0A024RAV5_HUMAN V-Ki-ras2 Kirsten rat sarcoma viral oncogene homolog, isoform CRA_b OS=Homo sapiens GN=KRAS PE=1 SV=1;tr|L7RSL8|L7RSL8_HUMAN V-Ki-ras2 Kirsten	17	2	2	13.3	16.954
F5GXS9;F5H5G4;B4DMD3;B4DY34;A0A024RAW9;Q9Y2W2	tr|F5GXS9|F5GXS9_HUMAN WW domain-binding protein 11 (Fragment) OS=Homo sapiens GN=WBP11 PE=1 SV=1;tr|F5H5G4|F5H5G4_HUMAN WW domain-binding protein 11 OS=Homo sapiens GN=WBP11 PE=1 SV=1;tr|B4DMD3|B4DMD3_HUMAN cDNA FLJ58174, highly similar to WW domain-bindi	6	1	1	22.6	6.2074	127	13
F8VZY9;B2RA03;A0A024RAY2;P05783;I6L965	tr|F8VZY9|F8VZY9_HUMAN Keratin, type I cytoskeletal 18 OS=Homo sapiens GN=KRT18 PE=1 SV=1;tr|B2RA03|B2RA03_HUMAN cDNA, FLJ94640, highly similar to Homo sapiens keratin 18 (KRT18), mRNA OS=Homo sapiens PE=2 SV=1;tr|A0A024RAY2|A0A024RAY2_HUMAN Keratin 18, is	5	4	2	10.7	43.774
F8W6I7;A0A024RC46;A0A024RB53;A0A024RAZ7;P09651;F8VZ49;Q6IPF2;Q0VAC0;F8VTQ5;Q9BSM5;A0A024QZ98;Q32P51;F8VYN5;F8W646;B4DP35;H0YH80;B4E0B5;Q3MI39	tr|F8W6I7|F8W6I7_HUMAN Heterogeneous nuclear ribonucleoprotein A1 OS=Homo sapiens GN=HNRNPA1 PE=1 SV=2;tr|A0A024RC46|A0A024RC46_HUMAN HCG2020860, isoform CRA_b OS=Homo sapiens GN=hCG_2020860 PE=4 SV=1;tr|A0A024RB53|A0A024RB53_HUMAN Heterogeneous nuclear ri	18	9	8	35.8	33.155
A0A024RB14;Q5JNZ5;P62854	tr|A0A024RB14|A0A024RB14_HUMAN 40S ribosomal protein S26 OS=Homo sapiens GN=RPS26 PE=3 SV=1;sp|Q5JNZ5|RS26L_HUMAN Putative 40S ribosomal protein S26-like 1 OS=Homo sapiens GN=RPS26P11 PE=5 SV=1;sp|P62854|RS26_HUMAN 40S ribosomal protein S26 OS=Homo sapiens	3	1	1	13	13.015
B4DDC6;A0A024RB32;A0A087WYT3;B3KUY2;Q15185	tr|B4DDC6|B4DDC6_HUMAN Prostaglandin E synthase 3 OS=Homo sapiens GN=PTGES3 PE=1 SV=1;tr|A0A024RB32|A0A024RB32_HUMAN Prostaglandin E synthase 3 (Cytosolic), isoform CRA_a OS=Homo sapiens GN=PTGES3 PE=4 SV=1;tr|A0A087WYT3|A0A087WYT3_HUMAN Prostaglandin E sy	5	3	3	25.8	14.573	128	33
F8W1N5;F8VZJ2;F8VNW4;F8W0W4;H0YHX9;A0A024RB41;Q13765;E9PAV3	tr|F8W1N5|F8W1N5_HUMAN Nascent polypeptide-associated complex subunit alpha (Fragment) OS=Homo sapiens GN=NACA PE=1 SV=1;tr|F8VZJ2|F8VZJ2_HUMAN Nascent polypeptide-associated complex subunit alpha OS=Homo sapiens GN=NACA PE=1 SV=1;tr|F8VNW4|F8VNW4_HUMAN Na	8	1	1	23.9	7.813	129	63
H0YIC4;Q0QEL2;A0A0C4DGI3;B3KTN4;B4DJV2;A0A024RB75;O75390	tr|H0YIC4|H0YIC4_HUMAN Citrate synthase (Fragment) OS=Homo sapiens GN=CS PE=1 SV=1;tr|Q0QEL2|Q0QEL2_HUMAN Citrate synthase (Fragment) OS=Homo sapiens GN=CS PE=2 SV=1;tr|A0A0C4DGI3|A0A0C4DGI3_HUMAN Citrate synthase OS=Homo sapiens GN=CS PE=1 SV=1;tr|B3KTN4|	7	2	2	17.9	14.123
A8K6Y1;Q6PIN5;A0A024RB85;Q05D08;Q9UQ80;F8VR77	tr|A8K6Y1|A8K6Y1_HUMAN cDNA FLJ75526, highly similar to Homo sapiens proliferation-associated 2G4, 38kDa (PA2G4), mRNA (Fragment) OS=Homo sapiens PE=2 SV=1;tr|Q6PIN5|Q6PIN5_HUMAN PA2G4 protein (Fragment) OS=Homo sapiens GN=PA2G4 PE=2 SV=1;tr|A0A024RB85|A0A	6	2	2	6	40.911
F5H4H0;F5GYH7;F5H077;F5GWU8;F5H491;F5H0B7;F5H500;F5H6R7;F5H004;A0A075B6Q0;F5GYB5;F5GX62;Q9BXV4;E7ESV4;F5H7Y6;Q5U0C3;A8KAH9;A0A024RB87;P62834;P61224;F8WBC0;B7ZAY2;A0A0J9YXB3;A6NIZ1	tr|F5H4H0|F5H4H0_HUMAN Ras-related protein Rap-1b (Fragment) OS=Homo sapiens GN=RAP1B PE=4 SV=1;tr|F5GYH7|F5GYH7_HUMAN Ras-related protein Rap-1b (Fragment) OS=Homo sapiens GN=RAP1B PE=1 SV=1;tr|F5H077|F5H077_HUMAN Ras-related protein Rap-1b (Fragment) OS=	24	2	2	43.8	5.351
B4DJ63;B4DLV4;B4DW25;B4DP88;B4E1G2;Q5BJF5;Q5HYG8;B4DJQ3;A0A024RB99;V9HW06;Q53ET4;B4DWA7;P34897;H0YIZ0	tr|B4DJ63|B4DJ63_HUMAN Serine hydroxymethyltransferase OS=Homo sapiens PE=2 SV=1;tr|B4DLV4|B4DLV4_HUMAN Serine hydroxymethyltransferase OS=Homo sapiens GN=SHMT2 PE=2 SV=1;tr|B4DW25|B4DW25_HUMAN cDNA FLJ58288, highly similar to Serine hydroxymethyltransfera	14	2	2	4.5	41.656	130	338
Q96GX3;A0A024RBA9;Q9UL25	tr|Q96GX3|Q96GX3_HUMAN KIAA0118 protein (Fragment) OS=Homo sapiens PE=2 SV=1;tr|A0A024RBA9|A0A024RBA9_HUMAN RAB21, member RAS oncogene family, isoform CRA_a OS=Homo sapiens GN=RAB21 PE=4 SV=1;sp|Q9UL25|RAB21_HUMAN Ras-related protein Rab-21 OS=Homo sapiens	3	1	1	5.7	19.348
F8VQR7;A0A024RBB5;F8VW96;Q16527	tr|F8VQR7|F8VQR7_HUMAN Cysteine and glycine-rich protein 2 OS=Homo sapiens GN=CSRP2 PE=1 SV=1;tr|A0A024RBB5|A0A024RBB5_HUMAN Cysteine and glycine-rich protein 2, isoform CRA_a OS=Homo sapiens GN=CSRP2 PE=4 SV=1;tr|F8VW96|F8VW96_HUMAN Cysteine and glycine-r	4	2	2	12.3	20.677
H0YHC3;F8W020;F8W118;F8VXI6;F8VUX1;F8VY35;F8VV59;B7Z9C2;A0A024RBE6;F8W0J6;F5H4R6;B7Z2V4;H0YIV4;A0A024RBB7;P55209;F8VRJ2;B7Z5H0;H0YH88;F8W543;A8MXH2;F8VVB5	tr|H0YHC3|H0YHC3_HUMAN Nucleosome assembly protein 1-like 1 (Fragment) OS=Homo sapiens GN=NAP1L1 PE=1 SV=1;tr|F8W020|F8W020_HUMAN Nucleosome assembly protein 1-like 1 (Fragment) OS=Homo sapiens GN=NAP1L1 PE=1 SV=1;tr|F8W118|F8W118_HUMAN Nucleosome assembly	21	3	2	22.7	23.417
A0A024RBH7;Q59G12;G5E972;A0A024RBE7;P42167;P42166;H0YJH7	tr|A0A024RBH7|A0A024RBH7_HUMAN Thymopoietin, isoform CRA_a OS=Homo sapiens GN=TMPO PE=4 SV=1;tr|Q59G12|Q59G12_HUMAN Lamina-associated polypeptide 2, isoforms beta/gamma variant (Fragment) OS=Homo sapiens PE=2 SV=1;tr|G5E972|G5E972_HUMAN Lamina-associated p	7	3	3	12.8	38.737
F8VVM2;Q8NCF7;Q53HC3;B2RE88;A0A024RBE8;A0A024RBH9;Q00325	tr|F8VVM2|F8VVM2_HUMAN Phosphate carrier protein, mitochondrial OS=Homo sapiens GN=SLC25A3 PE=1 SV=1;tr|Q8NCF7|Q8NCF7_HUMAN cDNA FLJ90278 fis, clone NT2RP1000325, highly similar to Phosphate carrier protein, mitochondrialprecursor OS=Homo sapiens PE=2 SV=1	7	2	2	5.9	36.161
J3KSS0;J3KTJ8;J3QRI7;J3QQQ9;J3QQV1;J3QRC4;Q6IBH6;A0A024RBF6;P61254	tr|J3KSS0|J3KSS0_HUMAN 60S ribosomal protein L26 OS=Homo sapiens GN=RPL26 PE=4 SV=1;tr|J3KTJ8|J3KTJ8_HUMAN 60S ribosomal protein L26 (Fragment) OS=Homo sapiens GN=RPL26 PE=4 SV=8;tr|J3QRI7|J3QRI7_HUMAN 60S ribosomal protein L26 (Fragment) OS=Homo sapiens G	9	1	1	14.3	7.5747
B3KVX6;Q8TB01;Q6NWZ1;A0A024RBH2;Q07065	tr|B3KVX6|B3KVX6_HUMAN cDNA FLJ41699 fis, clone HCHON2004776, highly similar to Homo sapiens cytoskeleton-associated protein 4 (CKAP4), mRNA OS=Homo sapiens PE=2 SV=1;tr|Q8TB01|Q8TB01_HUMAN Similar to cytoskeleton-associated protein 4 (Fragment) OS=Homo sa	5	3	3	8.1	58.15
Q53G58;B3KN06;A0A024RBI5;Q59EA2;Q9ULV4;B4E3S0;B4DMH3;F8W1H8;F8VUX3;F8VSA4;F8VRE9;H0YHL7;F8VTT6;F8VVB7;B7Z9V0;F8VV53	tr|Q53G58|Q53G58_HUMAN Coronin (Fragment) OS=Homo sapiens PE=2 SV=1;tr|B3KN06|B3KN06_HUMAN Coronin OS=Homo sapiens PE=2 SV=1;tr|A0A024RBI5|A0A024RBI5_HUMAN Coronin OS=Homo sapiens GN=CORO1C PE=3 SV=1;tr|Q59EA2|Q59EA2_HUMAN Coronin (Fragment) OS=Homo sapien	16	4	4	8.4	53.28
Q8TBK5;Q8N5Z7;A0A024RBK3;Q9HBB3;Q02878;B4DRX3;B2R4K7;F8VZ45;U3KQR5;F8VR69;F8VZA3;F8VWR1;F8VU16	tr|Q8TBK5|Q8TBK5_HUMAN 60S ribosomal protein L6 OS=Homo sapiens GN=RPL6 PE=2 SV=1;tr|Q8N5Z7|Q8N5Z7_HUMAN 60S ribosomal protein L6 OS=Homo sapiens GN=RPL6 PE=2 SV=1;tr|A0A024RBK3|A0A024RBK3_HUMAN 60S ribosomal protein L6 OS=Homo sapiens GN=RPL6 PE=3 SV=1;tr	13	6	6	22.2	32.741
A8KA84;A0A024RBQ5;Q9Y6K5;H0YHL3	tr|A8KA84|A8KA84_HUMAN cDNA FLJ78682, highly similar to Homo sapiens 2-5-oligoadenylate synthetase 3, 100kDa (OAS3), mRNA OS=Homo sapiens PE=2 SV=1;tr|A0A024RBQ5|A0A024RBQ5_HUMAN 2-5-oligoadenylate synthetase 3, 100kDa, isoform CRA_a OS=Homo sapiens GN	4	2	2	1.7	121.21	131	597
O43667;Q6P5Z9;F5H6A0;F5H0N7;Q59GJ4;A0A024RBR1;P30622	tr|O43667|O43667_HUMAN Cytoplasmic linker protein CLIP-170 (Fragment) OS=Homo sapiens GN=CLIP-170 PE=2 SV=1;tr|Q6P5Z9|Q6P5Z9_HUMAN CLIP1 protein (Fragment) OS=Homo sapiens GN=CLIP1 PE=2 SV=1;tr|F5H6A0|F5H6A0_HUMAN CAP-Gly domain-containing linker protein 1	7	1	1	7.1	14.688	132	79
G3V210;F8VU65;Q6NSF2;F8VWS0;Q53HW2;A8K4Z4;A0A024RBS2;Q8NHW5;P05388;F8VS58;F8VQY6;F8VPE8;F8VRK7;F8VZS0;B4E3D5;Q53HK9;F8VWV4;F8VW21	tr|G3V210|G3V210_HUMAN 60S acidic ribosomal protein P0 OS=Homo sapiens GN=RPLP0 PE=1 SV=1;tr|F8VU65|F8VU65_HUMAN 60S acidic ribosomal protein P0 (Fragment) OS=Homo sapiens GN=RPLP0 PE=1 SV=1;tr|Q6NSF2|Q6NSF2_HUMAN RPLP0 protein OS=Homo sapiens GN=RPLP0 PE=	18	3	3	20.5	18.27
F5H5E8;A0A0S2Z3I2;B7ZKQ9;A0A024RBS4;A0A0S2Z3N2;B4E3I1;Q8WTV0	tr|F5H5E8|F5H5E8_HUMAN Scavenger receptor class B member 1 (Fragment) OS=Homo sapiens GN=SCARB1 PE=1 SV=1;tr|A0A0S2Z3I2|A0A0S2Z3I2_HUMAN Scavenger receptor class B member 1 isoform 2 OS=Homo sapiens GN=SCARB1 PE=2 SV=1;tr|B7ZKQ9|B7ZKQ9_HUMAN SCARB1 protein	7	1	1	4.8	16.562	133	6
Q9UNV7;Q99725;Q99724;Q6LCA3;P78557;Q5JPU3;A5YPB6;A5PHJ9;Q53GE3;A0A024RBX9;P29803;P08559	tr|Q9UNV7|Q9UNV7_HUMAN Pyruvate dehydrogenase alpha subunit (Fragment) OS=Homo sapiens GN=PDHA1 PE=4 SV=1;tr|Q99725|Q99725_HUMAN Pyruvate dehydrogenase E1-alpha-subunit (Fragment) OS=Homo sapiens GN=PDHA1 PE=4 SV=1;tr|Q99724|Q99724_HUMAN Pyruvate dehydroge	12	1	1	25	4.2789
A0A024RC19;Q5FWF5	tr|A0A024RC19|A0A024RC19_HUMAN Establishment of cohesion 1 homolog 1 (S. cerevisiae), isoform CRA_b OS=Homo sapiens GN=ESCO1 PE=4 SV=1;sp|Q5FWF5|ESCO1_HUMAN N-acetyltransferase ESCO1 OS=Homo sapiens GN=ESCO1 PE=1 SV=3	2	1	1	2	94.982	134;135	37;38
A0A024RC30;P32926;Q7Z2Z5	tr|A0A024RC30|A0A024RC30_HUMAN Desmoglein 3 (Pemphigus vulgaris antigen), isoform CRA_a OS=Homo sapiens GN=DSG3 PE=4 SV=1;sp|P32926|DSG3_HUMAN Desmoglein-3 OS=Homo sapiens GN=DSG3 PE=1 SV=2	3	5	5	6.6	107.5
A4QPB0;A0A024RC65;P46940;A0A0J9YXZ5;H0YLE8;Q6P1N4;B4E2M0;Q5FWG8;Q05DN7;B4DNP4;H0YKA5;Q96PA3;A0A087X225	tr|A4QPB0|A4QPB0_HUMAN IQ motif containing GTPase activating protein 1 OS=Homo sapiens GN=IQGAP1 PE=1 SV=1;tr|A0A024RC65|A0A024RC65_HUMAN HCG1991735, isoform CRA_a OS=Homo sapiens GN=hCG_1991735 PE=4 SV=1;sp|P46940|IQGA1_HUMAN Ras GTPase-activating-like pr	13	18	17	14.5	189.28
A0A024RC87;A0A140VJT8;P13489;H0YCR7;E9PMA9;E9PMN0;E9PIK5;E9PMJ3;E9PLZ3;E9PIM9	tr|A0A024RC87|A0A024RC87_HUMAN Ribonuclease/angiogenin inhibitor 1, isoform CRA_a OS=Homo sapiens GN=RNH1 PE=4 SV=1;tr|A0A140VJT8|A0A140VJT8_HUMAN Testicular tissue protein Li 164 OS=Homo sapiens PE=2 SV=1;sp|P13489|RINI_HUMAN Ribonuclease inhibitor OS=Hom	10	4	4	12.3	49.416
H0YDD8;A0A024RCA7;P05387	tr|H0YDD8|H0YDD8_HUMAN 60S acidic ribosomal protein P2 (Fragment) OS=Homo sapiens GN=RPLP2 PE=1 SV=1;tr|A0A024RCA7|A0A024RCA7_HUMAN Ribosomal protein, large, P2, isoform CRA_a OS=Homo sapiens GN=RPLP2 PE=3 SV=1;sp|P05387|RLA2_HUMAN 60S acidic ribosomal pro	3	1	1	13	8.9857
E9PJK1;E9PRJ8;H0YDL9;H0YDJ9;A0A024RCB7;E9PIF1;A6NMH8;P60033	tr|E9PJK1|E9PJK1_HUMAN Tetraspanin OS=Homo sapiens GN=CD81 PE=1 SV=1;tr|E9PRJ8|E9PRJ8_HUMAN Tetraspanin (Fragment) OS=Homo sapiens GN=CD81 PE=1 SV=1;tr|H0YDL9|H0YDL9_HUMAN Tetraspanin (Fragment) OS=Homo sapiens GN=CD81 PE=1 SV=1;tr|H0YDJ9|H0YDJ9_HUMAN Tetr	8	1	1	9.7	17.963
E9PNW0;E9PJJ2;E9PS34;E9PNJ7;E9PKT8;C9J6D1;C9JZI7;A0A024RCC9;B7ZAK9;B7ZB83;B7ZAC7;B4DS05;Q99733;E9PKI2;C9J1B1;E9PP22	tr|E9PNW0|E9PNW0_HUMAN Nucleosome assembly protein 1-like 4 (Fragment) OS=Homo sapiens GN=NAP1L4 PE=1 SV=1;tr|E9PJJ2|E9PJJ2_HUMAN Nucleosome assembly protein 1-like 4 (Fragment) OS=Homo sapiens GN=NAP1L4 PE=1 SV=1;tr|E9PS34|E9PS34_HUMAN Nucleosome assembly	16	2	1	26.2	12.25
B4DM60;B4DLY3;A0A140VJF6;A0A024RCE9;Q8IWQ3	tr|B4DM60|B4DM60_HUMAN cDNA FLJ51499, highly similar to BR serine/threonine-protein kinase 2 (EC 2.7.11.1) OS=Homo sapiens PE=2 SV=1;tr|B4DLY3|B4DLY3_HUMAN cDNA FLJ58378, highly similar to BR serine/threonine-protein kinase 2 (EC 2.7.11.1) OS=Homo sapiens	5	1	1	6.5	40.638	136	36
H3BV87;A8K5B0;A0A024RCF9;Q9UH62	tr|H3BV87|H3BV87_HUMAN Armadillo repeat-containing X-linked protein 3 (Fragment) OS=Homo sapiens GN=ARMCX3 PE=1 SV=1;tr|A8K5B0|A8K5B0_HUMAN cDNA FLJ75682, highly similar to Homo sapiens armadillo repeat containing, X-linked 3 (ARMCX3), transcript variant 1	4	1	1	10.6	10.225
B2R4S9;A0A024RCL8;A0A024RCJ2;Q16778;P62807;P06899;O60814;Q0D2M2;P57053	tr|B2R4S9|B2R4S9_HUMAN Histone H2B OS=Homo sapiens GN=HIST1H2BI PE=2 SV=1;tr|A0A024RCL8|A0A024RCL8_HUMAN Histone H2B OS=Homo sapiens GN=HIST1H2BK PE=3 SV=1;tr|A0A024RCJ2|A0A024RCJ2_HUMAN Histone H2B OS=Homo sapiens GN=HIST1H2BJ PE=3 SV=1;sp|Q16778|H2B2E_HU	9	21	3	69.8	13.906	30;31;35;36;137;138;139;140;141	6;12;13;16;17;21;24;86;109
A0A024RCM3;Q13838;F6S4E6;A0A0A0MT12;F6TRA5;F6WLT2;Q59G92;A0A0G2JJZ9;B4DP52;Q5STU3;A0A140T9L4;A0A140T973;A0A140T9K1;A0A140T9X9;A0A140T996;B4DIZ8;B4DIJ6;F6UJC5;A0A140TA18;A0A140T9X3;B4DX78;O00148;K7ENP6;A0A0G2JHN7;K7EL56;K7EIL8;F6U6E2;K7EN69;F6S2B7;F6SXL5;B4DH55;Q7KYK3;B4DF34;Q69YT6;H0Y400;F6QYI9;A0A0G2JJL7;K7EPJ3;F6R6M7;K7EQN7;A0A024R7H0	tr|A0A024RCM3|A0A024RCM3_HUMAN HCG2005638, isoform CRA_a OS=Homo sapiens GN=hCG_2005638 PE=4 SV=1;sp|Q13838|DX39B_HUMAN Spliceosome RNA helicase DDX39B OS=Homo sapiens GN=DDX39B PE=1 SV=1;tr|F6S4E6|F6S4E6_HUMAN Spliceosome RNA helicase DDX39B (Fragment) OS	41	4	4	9.6	48.991
A0A140T936;A0A024RCN6;P26640;B4DT32	tr|A0A140T936|A0A140T936_HUMAN Valine--tRNA ligase (Fragment) OS=Homo sapiens GN=VARS PE=1 SV=1;tr|A0A024RCN6|A0A024RCN6_HUMAN Valyl-tRNA synthetase, isoform CRA_a OS=Homo sapiens GN=VARS PE=3 SV=1;sp|P26640|SYVC_HUMAN Valine--tRNA ligase OS=Homo sapiens G	4	2	2	1.6	131.83
E9PKQ9;E9PIQ3;U3KQA6;A0A0G2JHL0;A0A140T9V2;A0A024RCR5;A0A0G2JK44;P25440;H0Y799;A0A140T9X8;A0A140T9F7;H0Y6K2;A0A140T9E9	tr|E9PKQ9|E9PKQ9_HUMAN Bromodomain-containing protein 2 OS=Homo sapiens GN=BRD2 PE=1 SV=1;tr|E9PIQ3|E9PIQ3_HUMAN Bromodomain-containing protein 2 OS=Homo sapiens GN=BRD2 PE=1 SV=1;tr|U3KQA6|U3KQA6_HUMAN Bromodomain-containing protein 2 (Fragment) OS=Homo s	13	2	2	21.8	16.191	142	31
B4DWA0;A0A024RCT9;P17096;Q5T6U8;Q6IPL9	tr|B4DWA0|B4DWA0_HUMAN cDNA FLJ54188, moderately similar to High mobility group protein HMG-I/HMG-Y OS=Homo sapiens PE=2 SV=1;tr|A0A024RCT9|A0A024RCT9_HUMAN High mobility group AT-hook 1, isoform CRA_b OS=Homo sapiens GN=HMGA1 PE=4 SV=1;sp|P17096|HMGA1_HUM	5	2	2	8.2	34.301	143	15
A0A024RCW3	tr|A0A024RCW3|A0A024RCW3_HUMAN Ribosomal protein OS=Homo sapiens GN=RPL10A PE=3 SV=1	1	2	1	19.5	15.108	144;145;146;147	7;8;11;13
A0A024RD15;Q16539;H7C4E2;B5TY33;B4E0K5;L7RSM2	tr|A0A024RD15|A0A024RD15_HUMAN Mitogen-activated protein kinase OS=Homo sapiens GN=MAPK14 PE=4 SV=1;sp|Q16539|MK14_HUMAN Mitogen-activated protein kinase 14 OS=Homo sapiens GN=MAPK14 PE=1 SV=3;tr|H7C4E2|H7C4E2_HUMAN Mitogen-activated protein kinase 14 (Fra	6	2	2	5.8	41.293
A0A024RD37;A0A024RD33;H0YBZ0;A0A0A0MSI7;A0A0A0MSH5;J3KPA4;P15692	tr|A0A024RD37|A0A024RD37_HUMAN Vascular endothelial growth factor, isoform CRA_a OS=Homo sapiens GN=VEGF PE=3 SV=1;tr|A0A024RD33|A0A024RD33_HUMAN Vascular endothelial growth factor, isoform CRA_d OS=Homo sapiens GN=VEGF PE=3 SV=1;tr|H0YBZ0|H0YBZ0_HUMAN Vas	7	1	1	3.7	25.173	148;149;150	147;149;152
B7Z4G0;R4GMU7;A0A024RD36;Q6DKI1	tr|B7Z4G0|B7Z4G0_HUMAN cDNA FLJ51993, highly similar to Ribosomal protein L7-like 1 OS=Homo sapiens PE=2 SV=1;tr|R4GMU7|R4GMU7_HUMAN 60S ribosomal protein L7-like 1 OS=Homo sapiens GN=RPL7L1 PE=1 SV=1;tr|A0A024RD36|A0A024RD36_HUMAN Ribosomal protein L7-lik	4	1	1	5.7	16.587
B4DMA2;A0A024RD80;P08238;B4DGL0;Q6PK50;Q9H6X9;A8K3W9;Q58FF7;Q58FF8;O14942;Q58FF6	tr|B4DMA2|B4DMA2_HUMAN cDNA FLJ54023, highly similar to Heat shock protein HSP 90-beta OS=Homo sapiens PE=2 SV=1;tr|A0A024RD80|A0A024RD80_HUMAN Heat shock protein 90kDa alpha (Cytosolic), class B member 1, isoform CRA_a OS=Homo sapiens GN=HSP90AB1 PE=3 SV=	11	20	10	32.4	79.194
H0YA96;H0Y8G5;Q12771;B4DTC3;A0A024RDF4;A0A024RDB4;A0A024RDF3;Q14103;D6RF44;D6RAF8;D6RD83;D6RBQ9;B4E0W4	tr|H0YA96|H0YA96_HUMAN Heterogeneous nuclear ribonucleoprotein D0 (Fragment) OS=Homo sapiens GN=HNRNPD PE=1 SV=1;tr|H0Y8G5|H0Y8G5_HUMAN Heterogeneous nuclear ribonucleoprotein D0 (Fragment) OS=Homo sapiens GN=HNRNPD PE=1 SV=8;tr|Q12771|Q12771_HUMAN p37 AUF	13	5	5	22.4	23.811	151	101
A0A024RDC1;Q96KC9	tr|A0A024RDC1|A0A024RDC1_HUMAN Testis development protein NYD-SP26, isoform CRA_a OS=Homo sapiens GN=NYD-SP26 PE=4 SV=1;sp|Q96KC9|CABS1_HUMAN Calcium-binding and spermatid-specific protein 1 OS=Homo sapiens GN=CABS1 PE=2 SV=3	2	1	1	1.8	43.014
A0A024RDG1;O60763	tr|A0A024RDG1|A0A024RDG1_HUMAN Vesicle docking protein p115, isoform CRA_a OS=Homo sapiens GN=VDP PE=4 SV=1;sp|O60763|USO1_HUMAN General vesicular transport factor p115 OS=Homo sapiens GN=USO1 PE=1 SV=2	2	1	1	1.4	107.89
D6R9P2;A0A024RDG9;Q9BUT1	tr|D6R9P2|D6R9P2_HUMAN Mitochondrial sodium/hydrogen exchanger 9B2 OS=Homo sapiens GN=SLC9B2 PE=4 SV=1;tr|A0A024RDG9|A0A024RDG9_HUMAN 3-hydroxybutyrate dehydrogenase, type 2, isoform CRA_b OS=Homo sapiens GN=BDH2 PE=4 SV=1;sp|Q9BUT1|BDH2_HUMAN 3-hydroxybut	3	1	1	10.7	12.375
A0A024RDH8;P49207	tr|A0A024RDH8|A0A024RDH8_HUMAN Ribosomal protein L34, isoform CRA_a OS=Homo sapiens GN=RPL34 PE=4 SV=1;sp|P49207|RL34_HUMAN 60S ribosomal protein L34 OS=Homo sapiens GN=RPL34 PE=1 SV=3	2	2	2	15.4	13.293
H0Y9J2;D6R938;A0A024RDK3;E9PBG7;E9PF82;B7Z2B0;Q13557	tr|H0Y9J2|H0Y9J2_HUMAN Calcium/calmodulin-dependent protein kinase type II subunit delta (Fragment) OS=Homo sapiens GN=CAMK2D PE=1 SV=1;tr|D6R938|D6R938_HUMAN Calcium/calmodulin-dependent protein kinase (CaM kinase) II delta, isoform CRA_e OS=Homo sapiens	7	1	1	4.4	20.386
B4DN39;A1JUI8;B4DPJ8;Q59ET3;B2R9K8;A0A024RDL1;P40227;Q92526	tr|B4DN39|B4DN39_HUMAN cDNA FLJ53065, highly similar to T-complex protein 1 subunit zeta OS=Homo sapiens PE=2 SV=1;tr|A1JUI8|A1JUI8_HUMAN Chaperonin subunit 6A (Fragment) OS=Homo sapiens GN=CCT6A PE=2 SV=1;tr|B4DPJ8|B4DPJ8_HUMAN cDNA FLJ52344, highly simil	8	2	2	4.9	42.914	152	223
Q5T7C4;B7Z965;Q59GW1;A0A024RDR0;B2RPK0;P09429;B3KQ05;D3DQY9;Q75MM1;Q53TD0;P23497	tr|Q5T7C4|Q5T7C4_HUMAN High mobility group protein B1 OS=Homo sapiens GN=HMGB1 PE=1 SV=1;tr|B7Z965|B7Z965_HUMAN cDNA FLJ56337, highly similar to High mobility group protein B1 OS=Homo sapiens PE=2 SV=1;tr|Q59GW1|Q59GW1_HUMAN High-mobility group box 1 varia	11	5	5	25.9	18.311	153	59
A0A024RDT5;C0IMJ3;B1ALD9;A0A024RDS2;Q15063;B4E3A7;B7Z6G1;B7Z4V4	tr|A0A024RDT5|A0A024RDT5_HUMAN Periostin, osteoblast specific factor, isoform CRA_a OS=Homo sapiens GN=POSTN PE=4 SV=1;tr|C0IMJ3|C0IMJ3_HUMAN Periostin isoform thy6 OS=Homo sapiens PE=2 SV=1;tr|B1ALD9|B1ALD9_HUMAN Periostin OS=Homo sapiens GN=POSTN PE=1 SV	8	5	5	8.7	87.02
Q59GX5;V9HWJ7;Q53FI1;A0A024RDT4;P13796;Q5TBN3;U3KQI3;B4DPW9;A0A0A0MSQ0;Q53GY0;P13797;Q5TBN5;B3KUI1	tr|Q59GX5|Q59GX5_HUMAN L-plastin variant (Fragment) OS=Homo sapiens PE=2 SV=1;tr|V9HWJ7|V9HWJ7_HUMAN Epididymis secretory protein Li 37 OS=Homo sapiens GN=HEL-S-37 PE=2 SV=1;tr|Q53FI1|Q53FI1_HUMAN L-plastin variant (Fragment) OS=Homo sapiens PE=2 SV=1;tr|A	13	9	9	21.9	55.718
X6RJY0;B4E343;Q08E77;A0A024RDV0;Q5TAP6;Q9BVJ6	tr|X6RJY0|X6RJY0_HUMAN U3 small nucleolar RNA-associated protein 14 homolog A (Fragment) OS=Homo sapiens GN=UTP14A PE=1 SV=1;tr|B4E343|B4E343_HUMAN cDNA FLJ54249, highly similar to U3 small nucleolar RNA-associated protein 14 homolog A OS=Homo sapiens PE=2	6	1	1	3.1	36.619	154;155;156	82;86;89
B3KSJ9;B4DKX7;A0A024RDX4;Q8IW45	tr|B3KSJ9|B3KSJ9_HUMAN cDNA FLJ36452 fis, clone THYMU2013916 OS=Homo sapiens GN=FLJ10769 PE=2 SV=1;tr|B4DKX7|B4DKX7_HUMAN ATP-dependent (S)-NAD(P)H-hydrate dehydratase OS=Homo sapiens GN=CARKD PE=2 SV=1;tr|A0A024RDX4|A0A024RDX4_HUMAN ATP-dependent (S)-NAD(	4	1	1	13.2	22.304	157	122
Q59FZ0;B3KRY3;A0A024RDY3;P11279	tr|Q59FZ0|Q59FZ0_HUMAN LAMP1 protein variant (Fragment) OS=Homo sapiens PE=2 SV=1;tr|B3KRY3|B3KRY3_HUMAN cDNA FLJ35079 fis, clone PLACE6005283, highly similar to Lysosome-associated membrane glycoprotein 1 OS=Homo sapiens PE=2 SV=1;tr|A0A024RDY3|A0A024RDY3	4	1	1	2.3	41.828
Q29945;X5CHJ2;X2J3V4;W8YM39;W8NKY4;W8E988;W6SQV0;W0T236;W0FF27;V9W2L5;V9VYY9;V5NE49;V5L197;U6EV21;U5XMI1;T2MJ84;T1WQ06;S5NIY1;S0F3H7;S0F0M8;R9WXA9;R9WAS6;Q8MHP8;Q8MHP7;Q75WB6;Q75NJ3;Q6L6Q3;Q6L6P9;Q6L676;Q6F3I9;Q68Y63;Q60I39;Q5W9R8;Q5R1M0;Q5EPE9;Q546Q4;Q546F7;Q540M3;Q4W6C5;Q4W6C3;Q4LAU0;Q308P3;N0GWB7;N0AAA5;M9R0Q6;M5AUI8;M4VSA0;M4VMS8;M4VMS3;M4VLP5;M4VJS4;M4QNU4;M4NJR5;M1KQ42;M1JPA6;L7XDT5;L7XDE9;…	tr|Q29945|Q29945_HUMAN MHC class I HLA-A cell surface antigen (Fragment) OS=Homo sapiens PE=2 SV=1;tr|X5CHJ2|X5CHJ2_HUMAN MHC class I antigen (Fragment) OS=Homo sapiens GN=HLA-A PE=3 SV=1;tr|X2J3V4|X2J3V4_HUMAN MHC class I antigen (Fragment) OS=Homo sapien	2236	5	0	28.5	27.577
78076;O78029;O78028;O77935;O77934;O62922;O62918;O62916;O62899;O62898;O46703;O43905;O19793;O19752;O19747;O19669;O19650;O19645;O19643;O19634;O19623;O19597;O19596;O19591;O19557;N1NUU8;N1JTZ2;N0AA94;N0AA88;N0AA29;N0A928;N0A8Y3;N0A8X9;N0A4F1;N0A4A4;N0A2T4;N0A2P1;N0A0Q9;M9ZUU9;M9ZTH2;M9XL09;M9XHG2;M9WUP7;M9WUP3;M9WUA8;M9WQI3;M9PNX1;M9PNV0;M9PNU9;M9PNT2;M9PNR3;M9PNR2;M9PNN9;M9PNN8;M9PAM6;M9PAM4;M9PAK1;M…	tr|Q8HWG0|Q8HWG0_HUMAN Leucocyte antigen B (Fragment) OS=Homo sapiens GN=HLA-B PE=3 SV=1;tr|W8XWP2|W8XWP2_HUMAN MHC class I antigen (Fragment) OS=Homo sapiens GN=HLA-B PE=3 SV=1;tr|W8XWJ3|W8XWJ3_HUMAN MHC class I antigen (Fragment) OS=Homo sapiens GN=HLA-B	7602	4	1	19.1	30.964
S4R460;A0A0B4J2B5;Q9UL91;Q9UL72;A0A068LKR4;Q0ZCH9;A0A0X9USM3;A0A0X9T7T4	tr|S4R460|S4R460_HUMAN Immunoglobulin heavy variable 3/OR16-9 (non-functional) OS=Homo sapiens GN=IGHV3OR16-9 PE=1 SV=2;tr|A0A0B4J2B5|A0A0B4J2B5_HUMAN Immunoglobulin heavy variable 3/OR16-9 (non-functional) (Fragment) OS=Homo sapiens GN=IGHV3OR16-9 PE=1 SV	8	1	1	19.8	10.429
H7BXG6;M0R167;A0A075B6F0;Q9H0D2	tr|H7BXG6|H7BXG6_HUMAN Zinc finger protein 541 (Fragment) OS=Homo sapiens GN=ZNF541 PE=4 SV=1;tr|M0R167|M0R167_HUMAN Zinc finger protein 541 (Fragment) OS=Homo sapiens GN=ZNF541 PE=4 SV=1;tr|A0A075B6F0|A0A075B6F0_HUMAN Zinc finger protein 541 OS=Homo sapie	4	1	1	1.2	73.369
H0YN73;H0YN88;A0A075B716;P08708;H3BNC9	tr|H0YN73|H0YN73_HUMAN 40S ribosomal protein S17 (Fragment) OS=Homo sapiens GN=RPS17 PE=1 SV=1;tr|H0YN88|H0YN88_HUMAN 40S ribosomal protein S17 OS=Homo sapiens GN=RPS17 PE=1 SV=1;tr|A0A075B716|A0A075B716_HUMAN 40S ribosomal protein S17 OS=Homo sapiens GN=R	5	2	2	37.3	6.7559
B4DLF6;B4DTF2;A0A075B765;B4DTB3;A0A087WTN9;A0A075B752;B4DQE1;Q5VT79;P13928	tr|B4DLF6|B4DLF6_HUMAN cDNA FLJ58992, moderately similar to Annexin A8 OS=Homo sapiens PE=2 SV=1;tr|B4DTF2|B4DTF2_HUMAN Annexin OS=Homo sapiens GN=ANXA8L1 PE=1 SV=1;tr|A0A075B765|A0A075B765_HUMAN Annexin OS=Homo sapiens GN=ANXA8 PE=1 SV=1;tr|B4DTB3|B4DTB3_	9	1	1	13.2	13.561
A0PJJ8;A0A075B783;Q566Q1;O14637;A0A0A0MSA0;B0YJ32;Q16787	tr|A0PJJ8|A0PJJ8_HUMAN LAMA3 protein (Fragment) OS=Homo sapiens GN=LAMA3 PE=2 SV=1;tr|A0A075B783|A0A075B783_HUMAN Laminin subunit alpha-3 OS=Homo sapiens GN=LAMA3 PE=1 SV=1;tr|Q566Q1|Q566Q1_HUMAN LAMA3 protein (Fragment) OS=Homo sapiens GN=LAMA3 PE=2 SV=1;	7	1	1	2.7	44.601
A0A087WZF5;A0A087WT45;A0A075B793;A8K7Z3;Q4V328	tr|A0A087WZF5|A0A087WZF5_HUMAN GRIP1-associated protein 1 (Fragment) OS=Homo sapiens GN=GRIPAP1 PE=1 SV=1;tr|A0A087WT45|A0A087WT45_HUMAN GRIP1-associated protein 1 OS=Homo sapiens GN=GRIPAP1 PE=1 SV=1;tr|A0A075B793|A0A075B793_HUMAN GRIP1-associated protein	5	1	1	9.1	13.516
U3KQE2;K7EM73;K7EIV0;A0A075B7C0;A0A0C4DGQ5;P04632;U3KPR7;K7EKD8;K7ELJ7	tr|U3KQE2|U3KQE2_HUMAN Calpain small subunit 1 (Fragment) OS=Homo sapiens GN=CAPNS1 PE=1 SV=1;tr|K7EM73|K7EM73_HUMAN Calpain small subunit 1 (Fragment) OS=Homo sapiens GN=CAPNS1 PE=1 SV=1;tr|K7EIV0|K7EIV0_HUMAN Calpain small subunit 1 (Fragment) OS=Homo sa	9	3	3	23.6	18.445
Q70T18;Q59H57;B4E312;B4DR70;A0A075B7D9;A8K4H1;Q8TBR3;Q6IBQ5;H3BPE7;Q13344;P35637;Q92804	tr|Q70T18|Q70T18_HUMAN BBF2H7/FUS protein (Fragment) OS=Homo sapiens PE=2 SV=1;tr|Q59H57|Q59H57_HUMAN Fusion (Involved in t(12;16) in malignant liposarcoma) isoform a variant (Fragment) OS=Homo sapiens PE=2 SV=1;tr|B4E312|B4E312_HUMAN cDNA FLJ53422, highly	12	1	1	5.7	16.107
A6XMH1;A0A087WV45;E9KL36;A6XGL1;A0A087WT59;P02766;Q8TDB1;Q8TDB2	tr|A6XMH1|A6XMH1_HUMAN Transthyretin OS=Homo sapiens PE=2 SV=1;tr|A0A087WV45|A0A087WV45_HUMAN Transthyretin OS=Homo sapiens GN=TTR PE=1 SV=1;tr|E9KL36|E9KL36_HUMAN Transthyretin OS=Homo sapiens GN=TTR PE=2 SV=1;tr|A6XGL1|A6XGL1_HUMAN Transthyretin OS=Homo	8	2	2	24.6	14.957	158	35
A0A087WTA8;A0A0S2Z3H5;P08123;A0A0S2Z3K0;B4DN66;Q75N18;B4DTF5	tr|A0A087WTA8|A0A087WTA8_HUMAN Collagen alpha-2(I) chain OS=Homo sapiens GN=COL1A2 PE=1 SV=1;tr|A0A0S2Z3H5|A0A0S2Z3H5_HUMAN Collagen type I alpha 2 isoform 1 (Fragment) OS=Homo sapiens GN=COL1A2 PE=2 SV=1;sp|P08123|CO1A2_HUMAN Collagen alpha-2(I) chain OS=	7	13	13	11.1	129.15	159	508
A0A087WY36;B7ZW05;A0A087WTD7;A8MYJ1;Q12802	tr|A0A087WY36|A0A087WY36_HUMAN A-kinase anchor protein 13 (Fragment) OS=Homo sapiens GN=AKAP13 PE=1 SV=1;tr|B7ZW05|B7ZW05_HUMAN AKAP13 protein (Fragment) OS=Homo sapiens GN=AKAP13 PE=2 SV=1;tr|A0A087WTD7|A0A087WTD7_HUMAN A-kinase anchor protein 13 OS=Homo	5	1	1	1.7	108.99
H0Y951;A0A087WX55;A0A087WY90;B3KW60;B1AQT0;H0Y3A4;A0A087WZ65;A8KA62;Q6ZT73;A0A087WTF3;Q12955	tr|H0Y951|H0Y951_HUMAN Ankyrin-3 (Fragment) OS=Homo sapiens GN=ANK3 PE=1 SV=1;tr|A0A087WX55|A0A087WX55_HUMAN Ankyrin-3 (Fragment) OS=Homo sapiens GN=ANK3 PE=1 SV=1;tr|A0A087WY90|A0A087WY90_HUMAN Ankyrin-3 (Fragment) OS=Homo sapiens GN=ANK3 PE=1 SV=1;tr|B3K	11	1	1	9.6	18.148	160	99
A0A087WTP3;Q92945;M0R0I5;B4DV73;M0QXW7;M0QYH3	tr|A0A087WTP3|A0A087WTP3_HUMAN Far upstream element-binding protein 2 OS=Homo sapiens GN=KHSRP PE=1 SV=1;sp|Q92945|FUBP2_HUMAN Far upstream element-binding protein 2 OS=Homo sapiens GN=KHSRP PE=1 SV=4;tr|M0R0I5|M0R0I5_HUMAN Far upstream element-binding pro	6	5	5	7.5	73.027
Q1JUQ3;Q1JUQ4;A0A087WTS4;A0A087WV48;A0A087WZM5;P62942	tr|Q1JUQ3|Q1JUQ3_HUMAN FK506 binding protein12 OS=Homo sapiens GN=FKBP12-Exin PE=2 SV=1;tr|Q1JUQ4|Q1JUQ4_HUMAN FK506 binding protein12 OS=Homo sapiens GN=FKBP12-Exip3 PE=2 SV=1;tr|A0A087WTS4|A0A087WTS4_HUMAN Peptidyl-prolyl cis-trans isomerase FKBP1A OS=Ho	6	1	1	35.1	3.9655
A0A087WTW5;A7E2C0;Q9UKL3	tr|A0A087WTW5|A0A087WTW5_HUMAN CASP8-associated protein 2 OS=Homo sapiens GN=CASP8AP2 PE=1 SV=1;tr|A7E2C0|A7E2C0_HUMAN CASP8AP2 protein OS=Homo sapiens GN=CASP8AP2 PE=2 SV=1;sp|Q9UKL3|C8AP2_HUMAN CASP8-associated protein 2 OS=Homo sapiens GN=CASP8AP2 PE=1	3	1	1	0.6	221.36	161	1343
H3BVI7;B4DNH0;H3BNC6;A5D8W4;A0A087WX17;A0A087WU43;B3GN61;D3XNU5;A0A0U2ZQU7;A0A0E3XJU3;Q9UII7;A0A087WXI5;P12830	tr|H3BVI7|H3BVI7_HUMAN Cadherin-1 OS=Homo sapiens GN=CDH1 PE=1 SV=1;tr|B4DNH0|B4DNH0_HUMAN cDNA FLJ60313, highly similar to Epithelial-cadherin OS=Homo sapiens PE=2 SV=1;tr|H3BNC6|H3BNC6_HUMAN Cadherin-1 OS=Homo sapiens GN=CDH1 PE=1 SV=1;tr|A5D8W4|A5D8W4_H	13	1	1	3.4	45.52
Q96RZ7;Q96RZ6;Q6FHB8;Q6B051;A0A140VJT7;Q6NZY1;J3QTS8;A0A087WUI4;A0A087X1U0;Q15661;P20231;A0A0C4DGM1;A0A0C4DFZ7;Q86TM8;Q86UA5;Q9BZJ3	tr|Q96RZ7|Q96RZ7_HUMAN Mast cell tryptase beta III OS=Homo sapiens GN=tryptaseB PE=3 SV=1;tr|Q96RZ6|Q96RZ6_HUMAN Tryptase I OS=Homo sapiens GN=tryptaseC PE=3 SV=1;tr|Q6FHB8|Q6FHB8_HUMAN TPSB2 protein (Fragment) OS=Homo sapiens GN=TPSB2 PE=2 SV=1;tr|Q6B051|	16	2	2	7.7	25.874
E7ETK0;A0A087WUS0;P62847	tr|E7ETK0|E7ETK0_HUMAN 40S ribosomal protein S24 OS=Homo sapiens GN=RPS24 PE=1 SV=1;tr|A0A087WUS0|A0A087WUS0_HUMAN 40S ribosomal protein S24 OS=Homo sapiens GN=RPS24 PE=1 SV=1;sp|P62847|RS24_HUMAN 40S ribosomal protein S24 OS=Homo sapiens GN=RPS24 PE=1 SV=	3	3	3	20.6	15.197
A0A087WUW5;A0A0D9SF20;A6NLN1;A0A0U1RRM4;P26599;K7ELW5;K7EK45;A0A024R163;O95758	tr|A0A087WUW5|A0A087WUW5_HUMAN Polypyrimidine tract-binding protein 1 (Fragment) OS=Homo sapiens GN=PTBP1 PE=1 SV=6;tr|A0A0D9SF20|A0A0D9SF20_HUMAN Polypyrimidine tract binding protein 1, isoform CRA_e OS=Homo sapiens GN=PTBP1 PE=1 SV=1;tr|A6NLN1|A6NLN1_HUM	9	3	3	33.3	9.0351
D6W5C0;K9MS24;B2ZZ89;A0A087WUZ3;Q01082;B4DIF8;F8W6C1	tr|D6W5C0|D6W5C0_HUMAN Spectrin beta chain OS=Homo sapiens GN=SPTBN1 PE=3 SV=1;tr|K9MS24|K9MS24_HUMAN Spectrin beta chain OS=Homo sapiens GN=SPTBN1 PE=2 SV=1;tr|B2ZZ89|B2ZZ89_HUMAN Spectrin beta chain OS=Homo sapiens GN=SPTBN1 PE=2 SV=1;tr|A0A087WUZ3|A0A08	7	5	5	3.2	264.44
H7C123;H7C2C5;F8W7C6;A0A087WV22;X1WI28;X5D2T3;P27635;X5D7P1;Q96L21	tr|H7C123|H7C123_HUMAN 60S ribosomal protein L10 (Fragment) OS=Homo sapiens GN=RPL10 PE=1 SV=1;tr|H7C2C5|H7C2C5_HUMAN 60S ribosomal protein L10 (Fragment) OS=Homo sapiens GN=RPL10 PE=1 SV=1;tr|F8W7C6|F8W7C6_HUMAN 60S ribosomal protein L10 OS=Homo sapiens G	9	2	2	22	10.028
Q05CW7;A0A087WV29;Q9H0A0	tr|Q05CW7|Q05CW7_HUMAN NAT10 protein (Fragment) OS=Homo sapiens GN=NAT10 PE=2 SV=1;tr|A0A087WV29|A0A087WV29_HUMAN RNA cytidine acetyltransferase OS=Homo sapiens GN=NAT10 PE=1 SV=1;sp|Q9H0A0|NAT10_HUMAN RNA cytidine acetyltransferase OS=Homo sapiens GN=NAT1	3	1	1	2	62.384	162	426
E5RGS7;H0YBP7;B3KPU0;A0A087WVI1;Q96JY6	tr|E5RGS7|E5RGS7_HUMAN Uncharacterized protein OS=Homo sapiens PE=4 SV=1;tr|H0YBP7|H0YBP7_HUMAN Uncharacterized protein (Fragment) OS=Homo sapiens PE=1 SV=1;tr|B3KPU0|B3KPU0_HUMAN PDZ and LIM domain protein 2 OS=Homo sapiens GN=PDLIM2 PE=1 SV=1;tr|A0A087WV	5	1	1	9.8	14.434	163	76
A0A087WVQ6;Q00610;K7EJJ5;J3KS13;J3KSQ2;J3KRF5	tr|A0A087WVQ6|A0A087WVQ6_HUMAN Clathrin heavy chain OS=Homo sapiens GN=CLTC PE=1 SV=1;sp|Q00610|CLH1_HUMAN Clathrin heavy chain 1 OS=Homo sapiens GN=CLTC PE=1 SV=5	6	6	6	4.8	192.06
H7C378;Q05BX4;Q05CW6;B2R6D0;A0A087WW66;Q99460	tr|H7C378|H7C378_HUMAN 26S proteasome non-ATPase regulatory subunit 1 (Fragment) OS=Homo sapiens GN=PSMD1 PE=1 SV=1;tr|Q05BX4|Q05BX4_HUMAN PSMD1 protein (Fragment) OS=Homo sapiens GN=PSMD1 PE=2 SV=1;tr|Q05CW6|Q05CW6_HUMAN PSMD1 protein (Fragment) OS=Homo s	6	1	1	10.9	20.317
A0A087WWE2;P24928	tr|A0A087WWE2|A0A087WWE2_HUMAN DNA-directed RNA polymerase subunit OS=Homo sapiens GN=POLR2A PE=1 SV=1;sp|P24928|RPB1_HUMAN DNA-directed RNA polymerase II subunit RPB1 OS=Homo sapiens GN=POLR2A PE=1 SV=2	2	1	1	0.9	218.2
Q59H37;A0A087WYF1;A0A087WX80;P24043	tr|Q59H37|Q59H37_HUMAN Laminin alpha 2 subunit variant (Fragment) OS=Homo sapiens PE=2 SV=1;tr|A0A087WYF1|A0A087WYF1_HUMAN Laminin subunit alpha-2 OS=Homo sapiens GN=LAMA2 PE=1 SV=1;tr|A0A087WX80|A0A087WX80_HUMAN Laminin subunit alpha-2 OS=Homo sapiens GN=	4	1	1	0.7	204.56
A0A087WY29;A0A0K0MJ24;Q8IXW7;R9WPL0;A0A087WXI3;Q59GC1;R9WNI0;W5ZQ92;R9WQY1;A8MQB8;G3V0J0;X5D907;X5DQX7;Q06787	tr|A0A087WY29|A0A087WY29_HUMAN Synaptic functional regulator FMR1 (Fragment) OS=Homo sapiens GN=FMR1 PE=1 SV=1;tr|A0A0K0MJ24|A0A0K0MJ24_HUMAN Fragile X mental retardation 1 protein OS=Homo sapiens GN=FMR1 PE=2 SV=1;tr|Q8IXW7|Q8IXW7_HUMAN FMR1 protein OS=Ho	14	1	1	4	28.865
Q96E92;B2RA25;A0MZF5;A0A087WXX9;P54646;Q13131	tr|Q96E92|Q96E92_HUMAN 5-AMP-activated protein kinase catalytic subunit alpha-1 OS=Homo sapiens GN=PRKAA1 PE=1 SV=1;tr|B2RA25|B2RA25_HUMAN Non-specific serine/threonine protein kinase OS=Homo sapiens PE=2 SV=1;tr|A0MZF5|A0MZF5_HUMAN Non-specific serine/th	6	1	1	8.2	23.563
C9JTK4;C9JGT8;C9JJ47;B7Z4N2;B4DJB1;B4DFM1;B4E304;A0A087WY71;E9PFW3;B4DNB9;Q96CW1	tr|C9JTK4|C9JTK4_HUMAN AP-2 complex subunit mu (Fragment) OS=Homo sapiens GN=AP2M1 PE=1 SV=1;tr|C9JGT8|C9JGT8_HUMAN AP-2 complex subunit mu (Fragment) OS=Homo sapiens GN=AP2M1 PE=1 SV=1;tr|C9JJ47|C9JJ47_HUMAN AP-2 complex subunit mu (Fragment) OS=Homo sapi	11	1	1	5.6	18.324
A0A087WYA1;Q9UKN7	tr|A0A087WYA1|A0A087WYA1_HUMAN Unconventional myosin-XV OS=Homo sapiens GN=MYO15A PE=1 SV=1;sp|Q9UKN7|MYO15_HUMAN Unconventional myosin-XV OS=Homo sapiens GN=MYO15A PE=1 SV=2	2	1	1	0.3	395.27	164;165	94;95
A0A087WYJ9;A0A1B0GUU9;P01871;Q86TT1;P0DOX6;P04220	tr|A0A087WYJ9|A0A087WYJ9_HUMAN Immunoglobulin heavy constant mu OS=Homo sapiens GN=IGHM PE=1 SV=2;tr|A0A1B0GUU9|A0A1B0GUU9_HUMAN Immunoglobulin heavy constant mu (Fragment) OS=Homo sapiens GN=IGHM PE=1 SV=1;sp|P01871|IGHM_HUMAN Immunoglobulin heavy constan	6	6	6	15.7	49.382
A8K3N2;G3V4A5;A0A087WYL7;O75586	tr|A8K3N2|A8K3N2_HUMAN Mediator of RNA polymerase II transcription subunit 6 OS=Homo sapiens PE=2 SV=1;tr|G3V4A5|G3V4A5_HUMAN Mediator of RNA polymerase II transcription subunit 6 OS=Homo sapiens GN=MED6 PE=1 SV=1;tr|A0A087WYL7|A0A087WYL7_HUMAN Mediator of	4	1	1	6.1	28.423	166;167	236;241
Q68E05;Q6FGS1;A0A087WYR3;O43399;B4DDV4;Q53GA0;Q5J908;A0A087WZ51	tr|Q68E05|Q68E05_HUMAN Putative uncharacterized protein DKFZp686A1765 OS=Homo sapiens GN=DKFZp686A1765 PE=2 SV=1;tr|Q6FGS1|Q6FGS1_HUMAN TPD52L2 protein OS=Homo sapiens GN=TPD52L2 PE=1 SV=1;tr|A0A087WYR3|A0A087WYR3_HUMAN Tumor protein D54 OS=Homo sapiens GN	8	3	3	22	19.901
D6W5E6;A0A140VKE1;B2RAN1;A0A087WYS1;E7EUC7;B4DUP2;Q16851	tr|D6W5E6|D6W5E6_HUMAN UDP-glucose pyrophosphorylase 2, isoform CRA_b OS=Homo sapiens GN=UGP2 PE=4 SV=1;tr|A0A140VKE1|A0A140VKE1_HUMAN Testis tissue sperm-binding protein Li 58p OS=Homo sapiens PE=2 SV=1;tr|B2RAN1|B2RAN1_HUMAN cDNA, FLJ95012, highly simila	7	1	1	3.5	38.765
B0YJ74;A0A087WYS6;Q05DH1;A0A0K0K1K4;O14818;Q8TAA3	tr|B0YJ74|B0YJ74_HUMAN Proteasome subunit alpha type OS=Homo sapiens GN=PSMA8 PE=3 SV=1;tr|A0A087WYS6|A0A087WYS6_HUMAN Proteasome endopeptidase complex OS=Homo sapiens GN=PSMA8 PE=1 SV=1;tr|Q05DH1|Q05DH1_HUMAN Proteasome subunit alpha type (Fragment) OS=Ho	6	1	1	5.2	23.803
Q9UEH6;F5H3Q5;B2RTX6;B7ZMM7;A0A087WZY5;F5H851;A8MXH5;Q14031	tr|Q9UEH6|Q9UEH6_HUMAN A6(IV) collagen (Fragment) OS=Homo sapiens GN=COL4A6 PE=3 SV=1;tr|F5H3Q5|F5H3Q5_HUMAN Collagen alpha-6(IV) chain OS=Homo sapiens GN=COL4A6 PE=1 SV=1;tr|B2RTX6|B2RTX6_HUMAN COL4A6 protein OS=Homo sapiens GN=COL4A6 PE=2 SV=1;tr|B7ZMM7|	8	1	1	2.1	153.8	168	966
Q68D46;Q6LAF8;A0A087X0D5;Q6IBC3;P09668	tr|Q68D46|Q68D46_HUMAN Putative uncharacterized protein DKFZp686B24257 (Fragment) OS=Homo sapiens GN=DKFZp686B24257 PE=2 SV=1;tr|Q6LAF8|Q6LAF8_HUMAN Cathepsin H (Fragment) OS=Homo sapiens PE=2 SV=1;tr|A0A087X0D5|A0A087X0D5_HUMAN Pro-cathepsin H OS=Homo sap	5	1	1	10.8	11.411
A0A087X0H9;Q5T8P6	tr|A0A087X0H9|A0A087X0H9_HUMAN RNA-binding protein 26 OS=Homo sapiens GN=RBM26 PE=1 SV=1;sp|Q5T8P6|RBM26_HUMAN RNA-binding protein 26 OS=Homo sapiens GN=RBM26 PE=1 SV=3	2	1	1	1	113.79
Q6IPK3;A0A087X0I0;A0A140T9L7;A0A140T8Z8;A0A140T9C0;A0A140T902;A0A140T8Y3;A0A140TA52;A0A140TA41;A0A140TA33;P22105;B6RHJ5;Q16473	tr|Q6IPK3|Q6IPK3_HUMAN TNXB protein (Fragment) OS=Homo sapiens GN=TNXB PE=2 SV=1;tr|A0A087X0I0|A0A087X0I0_HUMAN Tenascin-X OS=Homo sapiens GN=TNXB PE=1 SV=1;tr|A0A140T9L7|A0A140T9L7_HUMAN Tenascin-X (Fragment) OS=Homo sapiens GN=TNXB PE=1 SV=1;tr|A0A140T8Z	13	2	2	2.6	93.563
A8KA41;A0A087X0V5;P29728	tr|A8KA41|A8KA41_HUMAN cDNA FLJ75060, highly similar to Homo sapiens 2-5-oligoadenylate synthetase 2, 69/71kDa, mRNA OS=Homo sapiens PE=2 SV=1;tr|A0A087X0V5|A0A087X0V5_HUMAN 2-5-oligoadenylate synthase 2 OS=Homo sapiens GN=OAS2 PE=1 SV=1;sp|P29728|OAS2	3	1	1	2.9	78.816
Q2TAM5;E9PKH5;B4E082;A0A087X0W8;Q04206;E9PRX2;E9PMD5;E9PI38;E9PQS6;Q96F54;E9PKV4;Q96CP1;A0A087WVP0	tr|Q2TAM5|Q2TAM5_HUMAN RELA protein OS=Homo sapiens GN=RELA PE=1 SV=1;tr|E9PKH5|E9PKH5_HUMAN Transcription factor p65 (Fragment) OS=Homo sapiens GN=RELA PE=1 SV=1;tr|B4E082|B4E082_HUMAN cDNA FLJ57698, highly similar to Transcription factor p65 OS=Homo sapi	13	2	2	7.7	42.868	169	122
Q59EW3;Q5W0J0;A0A087X163;B7Z5V3;H0Y6T8;Q9NP72	tr|Q59EW3|Q59EW3_HUMAN RAB18, member RAS oncogene family variant (Fragment) OS=Homo sapiens PE=2 SV=1;tr|Q5W0J0|Q5W0J0_HUMAN Ras-related protein Rab-18 OS=Homo sapiens GN=RAB18 PE=1 SV=1;tr|A0A087X163|A0A087X163_HUMAN Ras-related protein Rab-18 OS=Homo sap	6	1	1	11.8	14.407
A0A087X1A9;O75396	tr|A0A087X1A9|A0A087X1A9_HUMAN Vesicle-trafficking protein SEC22b (Fragment) OS=Homo sapiens GN=SEC22B PE=1 SV=1;sp|O75396|SC22B_HUMAN Vesicle-trafficking protein SEC22b OS=Homo sapiens GN=SEC22B PE=1 SV=4	2	1	1	17.7	8.7819
A0A087X1K9;B4DP64;E5RGR0;Q6IAQ1;B4DJV9;O75608	tr|A0A087X1K9|A0A087X1K9_HUMAN Acyl-protein thioesterase 1 OS=Homo sapiens GN=LYPLA1 PE=1 SV=1;tr|B4DP64|B4DP64_HUMAN Acyl-protein thioesterase 1 OS=Homo sapiens GN=LYPLA1 PE=1 SV=1;tr|E5RGR0|E5RGR0_HUMAN Acyl-protein thioesterase 1 (Fragment) OS=Homo sapi	6	1	1	6.6	17.981
A0A087X1W2;E9PKG1;Q5U8W9;H7C2I1;Q99873	tr|A0A087X1W2|A0A087X1W2_HUMAN Protein arginine N-methyltransferase 1 OS=Homo sapiens GN=PRMT1 PE=1 SV=1;tr|E9PKG1|E9PKG1_HUMAN Protein arginine N-methyltransferase 1 OS=Homo sapiens GN=PRMT1 PE=1 SV=1;tr|Q5U8W9|Q5U8W9_HUMAN Protein arginine methyltransfer	5	1	1	5.3	32.693
E9PPR1;E9PL12;E9PQ49;E9PI39;E9PK01;A0A087X1X7;Q71RH4;Q9H7G6;D3DWK1;B2RAR6;E9PRY8;P29692;E9PMW7;E9PIZ1;E9PL71;H0YCK7;Q9BW34;E9PN91;E9PK06;E9PQZ1	tr|E9PPR1|E9PPR1_HUMAN Elongation factor 1-delta (Fragment) OS=Homo sapiens GN=EEF1D PE=1 SV=1;tr|E9PL12|E9PL12_HUMAN Elongation factor 1-delta (Fragment) OS=Homo sapiens GN=EEF1D PE=1 SV=1;tr|E9PQ49|E9PQ49_HUMAN Elongation factor 1-delta (Fragment) OS=Hom	20	4	4	36.7	18.157
H0YKU2;H0YM70;Q86SZ7;Q6FHK9;Q2TNB3;A0A087X1Z3;Q9UL46	tr|H0YKU2|H0YKU2_HUMAN Proteasome activator complex subunit 2 (Fragment) OS=Homo sapiens GN=PSME2 PE=1 SV=1;tr|H0YM70|H0YM70_HUMAN Proteasome activator complex subunit 2 OS=Homo sapiens GN=PSME2 PE=1 SV=1;tr|Q86SZ7|Q86SZ7_HUMAN Full-length cDNA clone CS0DJ	7	1	1	10.6	9.7143
F8WCZ6;A0A087X232;B3KNX0;A8K2N0;P09871	tr|F8WCZ6|F8WCZ6_HUMAN Complement C1s subcomponent OS=Homo sapiens GN=C1S PE=1 SV=1;tr|A0A087X232|A0A087X232_HUMAN Complement C1s subcomponent OS=Homo sapiens GN=C1S PE=1 SV=1;tr|B3KNX0|B3KNX0_HUMAN cDNA FLJ30621 fis, clone CTONG2001681, highly similar to	5	1	1	2.1	57.519
A0A090N8G0;P41250	tr|A0A090N8G0|A0A090N8G0_HUMAN Glycyl-tRNA synthetase OS=Homo sapiens GN=GARS PE=4 SV=1;sp|P41250|GARS_HUMAN Glycine--tRNA ligase OS=Homo sapiens GN=GARS PE=1 SV=3	2	3	3	4.7	77.53
A0A090N8Y2;P13667	tr|A0A090N8Y2|A0A090N8Y2_HUMAN Protein disulfide-isomerase A4 OS=Homo sapiens GN=ERP70 PE=2 SV=1;sp|P13667|PDIA4_HUMAN Protein disulfide-isomerase A4 OS=Homo sapiens GN=PDIA4 PE=1 SV=2	2	7	7	12.6	72.932
A0A096LPH4;A0A096LPB7;A0A096LP96;A0A0U1RQX0;Q17RE6;A0A182DWF2;D3YTF8;Q59ET7;A0A182DWF3;Q9NNW7	tr|A0A096LPH4|A0A096LPH4_HUMAN Thioredoxin reductase 2, mitochondrial OS=Homo sapiens GN=TXNRD2 PE=1 SV=2;tr|A0A096LPB7|A0A096LPB7_HUMAN Thioredoxin reductase 2, mitochondrial OS=Homo sapiens GN=TXNRD2 PE=1 SV=2;tr|A0A096LP96|A0A096LP96_HUMAN Thioredoxin r	10	1	1	8.5	17.88
A0A096ZUB8	tr|A0A096ZUB8|A0A096ZUB8_HUMAN Mutant cystic fibrosis transmembrane conductance regulator (Fragment) OS=Homo sapiens GN=CFTR PE=4 SV=1	1	1	1	36.7	3.2928	170	3
Q6ZSB8;Q6ZT55;A8K2B4;A0A097PID1;A0A097PIC4;A0A0U1RRM6;Q8N8S7	tr|Q6ZSB8|Q6ZSB8_HUMAN cDNA FLJ45654 fis, clone CTONG2012123, moderately similar to Mus musculus enabled homolog (Drosophila) (Enah) OS=Homo sapiens PE=2 SV=1;tr|Q6ZT55|Q6ZT55_HUMAN cDNA FLJ44946 fis, clone BRAMY4001863, highly similar to Mus musculus enab	7	1	1	6.2	22.858	171	80
B7Z938;Q5D044;H0UI49;A0A0A0MTC7;A0A0A0MQS9;Q16363	tr|B7Z938|B7Z938_HUMAN cDNA FLJ61727, highly similar to Laminin alpha-4 chain (Fragment) OS=Homo sapiens PE=2 SV=1;tr|Q5D044|Q5D044_HUMAN LAMA4 protein OS=Homo sapiens GN=LAMA4 PE=2 SV=1;tr|H0UI49|H0UI49_HUMAN Laminin, alpha 4, isoform CRA_b OS=Homo sapien	6	1	1	1.1	157.47
A0A0A0MTB9;H0YAK8;A0A0A0MQT0;P09455	tr|A0A0A0MTB9|A0A0A0MTB9_HUMAN Retinol-binding protein 1 OS=Homo sapiens GN=RBP1 PE=1 SV=1;tr|H0YAK8|H0YAK8_HUMAN Retinol-binding protein 1 OS=Homo sapiens GN=RBP1 PE=1 SV=2;tr|A0A0A0MQT0|A0A0A0MQT0_HUMAN Retinol binding protein 1, cellular OS=Homo sapiens	4	1	1	13.2	10.644
A0A0J9YWJ4;K7EJD2;A0A0J9YWB6;A0A0A0MR03;Q9Y5B0	tr|A0A0J9YWJ4|A0A0J9YWJ4_HUMAN RNA polymerase II subunit A C-terminal domain phosphatase (Fragment) OS=Homo sapiens GN=CTDP1 PE=1 SV=1;tr|K7EJD2|K7EJD2_HUMAN RNA polymerase II subunit A C-terminal domain phosphatase (Fragment) OS=Homo sapiens GN=CTDP1 PE=1	5	2	2	3	80.498	172	712
G3V5X4;A0A0A0MRE3;D4YW74;Q8WXH0	tr|G3V5X4|G3V5X4_HUMAN Nesprin-2 OS=Homo sapiens GN=SYNE2 PE=1 SV=1;tr|A0A0A0MRE3|A0A0A0MRE3_HUMAN Nesprin-2 OS=Homo sapiens GN=SYNE2 PE=1 SV=1;tr|D4YW74|D4YW74_HUMAN Polytrophin OS=Homo sapiens GN=TROPH PE=2 SV=1;sp|Q8WXH0|SYNE2_HUMAN Nesprin-2 OS=Homo sa	4	2	2	0.4	787.71	173	2984
H7C0V9;B4DM00;B4DJT9;A0A0A0MRG2;B4DQM1;E9PG40;B4DGD0;A0A140VJC8;P05067	tr|H7C0V9|H7C0V9_HUMAN Amyloid beta A4 protein (Fragment) OS=Homo sapiens GN=APP PE=1 SV=1;tr|B4DM00|B4DM00_HUMAN cDNA FLJ54367, highly similar to Amyloid beta A4 protein (APP) (ABPP)(Alzheimer disease amyloid protein homolog) OS=Homo sapiens PE=2 SV=1;tr|	9	1	1	2.1	54.981
A0A0A0MRJ7;P12259	tr|A0A0A0MRJ7|A0A0A0MRJ7_HUMAN Coagulation factor V OS=Homo sapiens GN=F5 PE=1 SV=1;sp|P12259|FA5_HUMAN Coagulation factor V OS=Homo sapiens GN=F5 PE=1 SV=4	2	1	1	0.4	252.23
Q6PYX1;A0A0A0MS08;P0DOX5;Q6GMX6;S6B291;V9HW68;Q6N089;A8K008;Q6MZV7;Q5EFE5;P01857;Q6N096;Q6MZQ6;Q6N094;Q6N097;Q7Z351;Q6N095;A0A0A0MS07;S6AWD9;S6BGE5;S6C4Q7;S6BGE0;S6BAN1;S6BAM6;S6B2A6;Q6ZP87;A0A0M3KKW6;S6BAP0;S6BGD4;A4F255;S6BAQ4;S6AWG0;S6C4S4;S6AWF0;S6C4S0;S6C4R2;S6BAP4;S6B2B6;Q9Y509	tr|Q6PYX1|Q6PYX1_HUMAN Hepatitis B virus receptor binding protein (Fragment) OS=Homo sapiens PE=1 SV=1;tr|A0A0A0MS08|A0A0A0MS08_HUMAN Immunoglobulin heavy constant gamma 1 (Fragment) OS=Homo sapiens GN=IGHG1 PE=1 SV=1;sp|P0DOX5|IGG1_HUMAN Immunoglobulin ga	39	16	6	59.2	38.162	174;175;176;177	189;191;235;315
A0A0A0MS74;A0A0S2Z451;H0YM31;Q6IB91;A0A0S2Z430;Q16822;H0YNG4;H0YMA5;H0YML5;B4DW73	tr|A0A0A0MS74|A0A0A0MS74_HUMAN Phosphoenolpyruvate carboxykinase [GTP], mitochondrial OS=Homo sapiens GN=PCK2 PE=1 SV=1;tr|A0A0S2Z451|A0A0S2Z451_HUMAN Phosphoenolpyruvate carboxykinase 2 isoform 2 OS=Homo sapiens GN=PCK2 PE=2 SV=1;tr|H0YM31|H0YM31_HUMAN Ph	10	2	2	4.3	47.532
F8W097;Q05BJ6;A0A0A0MS86;J3KNF5;O15078	tr|F8W097|F8W097_HUMAN Centrosomal protein of 290 kDa (Fragment) OS=Homo sapiens GN=CEP290 PE=1 SV=1;tr|Q05BJ6|Q05BJ6_HUMAN CEP290 protein OS=Homo sapiens GN=CEP290 PE=2 SV=1;tr|A0A0A0MS86|A0A0A0MS86_HUMAN Centrosomal protein of 290 kDa OS=Homo sapiens GN=	5	1	1	12.2	19.407
A0A0A0MSK9;E7EVZ6	tr|A0A0A0MSK9|A0A0A0MSK9_HUMAN Pecanex-like protein 2 OS=Homo sapiens GN=PCNX2 PE=4 SV=1;tr|E7EVZ6|E7EVZ6_HUMAN Pecanex-like protein 2 OS=Homo sapiens GN=PCNX2 PE=4 SV=1	2	1	1	4.4	46.917
H0Y804;B4DK69;S4R3Z2;Q2XPP3;A0A0A0MSS8;Q04828;P52895;P42330	tr|H0Y804|H0Y804_HUMAN Aldo-keto reductase family 1 member C1 (Fragment) OS=Homo sapiens GN=AKR1C1 PE=1 SV=1;tr|B4DK69|B4DK69_HUMAN Aldo-keto reductase family 1 member C2 OS=Homo sapiens GN=AKR1C2 PE=1 SV=1;tr|S4R3Z2|S4R3Z2_HUMAN Aldo-keto reductase family	8	1	1	3.2	28.067
H3BV57;B4E0Z4;A0A0A0MSY7;Q8IZR3	tr|H3BV57|H3BV57_HUMAN Thymidine kinase 2, mitochondrial OS=Homo sapiens GN=TK2 PE=1 SV=1;tr|B4E0Z4|B4E0Z4_HUMAN cDNA FLJ61025, highly similar to Homo sapiens thymidine kinase 2, mitochondrial (TK2), mRNA OS=Homo sapiens PE=2 SV=1;tr|A0A0A0MSY7|A0A0A0MSY7_	4	1	1	13.3	13.34	178	7
A0A0A0MT16;Q86UQ4	tr|A0A0A0MT16|A0A0A0MT16_HUMAN ATP-binding cassette sub-family A member 13 OS=Homo sapiens GN=ABCA13 PE=1 SV=1;sp|Q86UQ4|ABCAD_HUMAN ATP-binding cassette sub-family A member 13 OS=Homo sapiens GN=ABCA13 PE=2 SV=3	2	1	1	0.3	576.15
H0YKV0;H0YN10;H0YLC3;H7C4G6;A0A0S2Z4K7;A0A0S2Z422;A0A0A0MT83;P26440	tr|H0YKV0|H0YKV0_HUMAN Isovaleryl-CoA dehydrogenase, mitochondrial (Fragment) OS=Homo sapiens GN=IVD PE=1 SV=1;tr|H0YN10|H0YN10_HUMAN Isovaleryl-CoA dehydrogenase, mitochondrial (Fragment) OS=Homo sapiens GN=IVD PE=1 SV=1;tr|H0YLC3|H0YLC3_HUMAN Isovaleryl-	8	1	1	6.9	15.662
A0A0A0MTR7;A0A0A0MTC1;Q63HN8	tr|A0A0A0MTR7|A0A0A0MTR7_HUMAN E3 ubiquitin-protein ligase RNF213 OS=Homo sapiens GN=RNF213 PE=1 SV=1;tr|A0A0A0MTC1|A0A0A0MTC1_HUMAN E3 ubiquitin-protein ligase RNF213 OS=Homo sapiens GN=RNF213 PE=1 SV=1;sp|Q63HN8|RN213_HUMAN E3 ubiquitin-protein ligase RN	3	1	1	0.2	591.4
A0A0J9YXP8;A0A0J9YX90;A0A0J9YYH3;K7EQ48;B4DE36;B4DVJ0;A0A0A0MTS2;P06744;K7EP41;K7EPY4;K7ELR7	tr|A0A0J9YXP8|A0A0J9YXP8_HUMAN Glucose-6-phosphate isomerase (Fragment) OS=Homo sapiens GN=GPI PE=1 SV=1;tr|A0A0J9YX90|A0A0J9YX90_HUMAN Glucose-6-phosphate isomerase (Fragment) OS=Homo sapiens GN=GPI PE=1 SV=1;tr|A0A0J9YYH3|A0A0J9YYH3_HUMAN Glucose-6-phosp	11	4	4	18.7	30.37
C0JYZ2;D3DPG0;A0A0A0MTS7;Q8WZ42;D3DPF9;A0A0A0MRA3	tr|C0JYZ2|C0JYZ2_HUMAN Titin OS=Homo sapiens GN=TTN PE=4 SV=1;tr|D3DPG0|D3DPG0_HUMAN Titin, isoform CRA_a OS=Homo sapiens GN=TTN PE=4 SV=1;tr|A0A0A0MTS7|A0A0A0MTS7_HUMAN Titin OS=Homo sapiens GN=TTN PE=1 SV=1;sp|Q8WZ42|TITIN_HUMAN Titin OS=Homo sapiens GN=	6	3	3	0.1	3713.7
Q4LDX3;A0A0A0N0M2;P23458	tr|Q4LDX3|Q4LDX3_HUMAN Tyrosine-protein kinase OS=Homo sapiens GN=JAK1 PE=2 SV=1;tr|A0A0A0N0M2|A0A0A0N0M2_HUMAN Tyrosine-protein kinase OS=Homo sapiens GN=JAK1 PE=2 SV=1;sp|P23458|JAK1_HUMAN Tyrosine-protein kinase JAK1 OS=Homo sapiens GN=JAK1 PE=1 SV=2	3	1	1	1	131.69	179	926
Q3B7W7;B4E2C1;A0A0A6YYA0;Q9Y3B3	tr|Q3B7W7|Q3B7W7_HUMAN TMED7 protein (Fragment) OS=Homo sapiens GN=TMED7 PE=2 SV=1;tr|B4E2C1|B4E2C1_HUMAN cDNA FLJ57776, highly similar to Transmembrane emp24 domain-containing protein 7 OS=Homo sapiens PE=2 SV=1;tr|A0A0A6YYA0|A0A0A6YYA0_HUMAN Protein TMED	4	1	1	7.5	15.204
F8WDD7;Q9H7Z5;H7C0A3;F8WCF6;A0A0A6YYG9;P59998	tr|F8WDD7|F8WDD7_HUMAN Actin-related protein 2/3 complex subunit 4 OS=Homo sapiens GN=ARPC4 PE=4 SV=1;tr|Q9H7Z5|Q9H7Z5_HUMAN cDNA FLJ14048 fis, clone HEMBA1006650, weakly similar to ARP2/3 COMPLEX 20 KD SUBUNIT OS=Homo sapiens PE=2 SV=1;tr|H7C0A3|H7C0A3_HU	6	1	1	9.7	13.057
A0A0A6YYJ5;O94854	tr|A0A0A6YYJ5|A0A0A6YYJ5_HUMAN Microtubule-actin cross-linking factor 1, isoforms 1/2/3/5 OS=Homo sapiens GN=MACF1 PE=1 SV=1;sp|O94854|K0754_HUMAN Uncharacterized protein KIAA0754 OS=Homo sapiens GN=KIAA0754 PE=2 SV=4	2	1	1	1.5	150.45
B3KRR1;B3KSL5;A0A0A6YYJ8;Q9Y383	tr|B3KRR1|B3KRR1_HUMAN cDNA FLJ34725 fis, clone MESAN2005958, highly similar to RNA-binding protein Luc7-like 2 OS=Homo sapiens PE=2 SV=1;tr|B3KSL5|B3KSL5_HUMAN cDNA FLJ36545 fis, clone TRACH2006670, highly similar to RNA-binding protein Luc7-like 2 OS=Hom	4	1	1	2.7	40.491
M9P9U0;G1ENK8;A0A0A7C8J0	tr|M9P9U0|M9P9U0_HUMAN MHC class I antigen (Fragment) OS=Homo sapiens GN=HLA-C PE=3 SV=1;tr|G1ENK8|G1ENK8_HUMAN MHC class I antigen (Fragment) OS=Homo sapiens GN=HLA-B PE=3 SV=1;tr|A0A0A7C8J0|A0A0A7C8J0_HUMAN MHC class I antigen (Fragment) OS=Homo sapiens	3	1	1	7.7	20.825
A0M8Q9;A0A0B4J231;P0DOX8;Q6GMW4;Q6NS95;Q5CZ94;Q6PIK1;Q6P2J1;Q6GMW6;Q96E61;Q6P5S3;Q6GMV7;Q6DHW4;P0CG04;B9A064	tr|A0M8Q9|A0M8Q9_HUMAN C1 segment protein (Fragment) OS=Homo sapiens GN=C1 segment PE=4 SV=1;tr|A0A0B4J231|A0A0B4J231_HUMAN Immunoglobulin lambda-like polypeptide 5 OS=Homo sapiens GN=IGLL5 PE=1 SV=1;sp|P0DOX8|IGL1_HUMAN Immunoglobulin lambda-1 light chain	15	2	1	23.8	11.29
A0A0B4J260;F8W1M8;Q96IZ0	tr|A0A0B4J260|A0A0B4J260_HUMAN PRKC apoptosis WT1 regulator protein (Fragment) OS=Homo sapiens GN=PAWR PE=1 SV=5;tr|F8W1M8|F8W1M8_HUMAN PRKC apoptosis WT1 regulator protein (Fragment) OS=Homo sapiens GN=PAWR PE=1 SV=8;sp|Q96IZ0|PAWR_HUMAN PRKC apoptosis WT	3	1	1	27	6.1988
K7EJ68;K7EME0;A0A0B4J2A4;B3KNP8;B2RB23;P42765	tr|K7EJ68|K7EJ68_HUMAN 3-ketoacyl-CoA thiolase, mitochondrial (Fragment) OS=Homo sapiens GN=ACAA2 PE=1 SV=1;tr|K7EME0|K7EME0_HUMAN 3-ketoacyl-CoA thiolase, mitochondrial OS=Homo sapiens GN=ACAA2 PE=1 SV=1;tr|A0A0B4J2A4|A0A0B4J2A4_HUMAN 3-ketoacyl-CoA thiol	6	1	1	8.1	13.479	180	82
K7EM56;A0A0B4J2B4;S4R417;K7EQJ5;K7ELC2;P62841	tr|K7EM56|K7EM56_HUMAN 40S ribosomal protein S15 OS=Homo sapiens GN=RPS15 PE=1 SV=2;tr|A0A0B4J2B4|A0A0B4J2B4_HUMAN 40S ribosomal protein S15 OS=Homo sapiens GN=RPS15 PE=1 SV=1;tr|S4R417|S4R417_HUMAN 40S ribosomal protein S15 OS=Homo sapiens GN=RPS15 PE=1 S	6	1	1	11.6	12.99
A0A0P1J1R0;Q5W0H4;A0A0B4J2C3;P13693;Q9UP43;A0A024RDY2;B4DKJ4;B4DLD6;J3KPG2;E9PJF7;Q9HAU6	tr|A0A0P1J1R0|A0A0P1J1R0_HUMAN Translationally-controlled tumor protein OS=Homo sapiens GN=seTCTP PE=3 SV=1;tr|Q5W0H4|Q5W0H4_HUMAN Translationally-controlled tumor protein OS=Homo sapiens GN=TPT1 PE=1 SV=1;tr|A0A0B4J2C3|A0A0B4J2C3_HUMAN Translationally-con	11	2	2	12.8	19.595
A0A0B6XJZ8;E7EWM1;Q15596	tr|A0A0B6XJZ8|A0A0B6XJZ8_HUMAN Nuclear receptor coactivator 2 (Fragment) OS=Homo sapiens GN=NCOA2 PE=2 SV=1;tr|E7EWM1|E7EWM1_HUMAN Nuclear receptor coactivator 2 OS=Homo sapiens GN=NCOA2 PE=1 SV=2;sp|Q15596|NCOA2_HUMAN Nuclear receptor coactivator 2 OS=Hom	3	1	1	12.3	7.3903	181	51
D6R9B8;C9J929;B5MBX1;A8K356;A8K9C0;A0A0C4DFT8;B4DFY8;G3XAA4;B3KPL2;Q9NQC1	tr|D6R9B8|D6R9B8_HUMAN Protein Jade-2 (Fragment) OS=Homo sapiens GN=JADE2 PE=1 SV=1;tr|C9J929|C9J929_HUMAN Protein Jade-2 (Fragment) OS=Homo sapiens GN=JADE2 PE=1 SV=1;tr|B5MBX1|B5MBX1_HUMAN Protein Jade-2 OS=Homo sapiens GN=JADE2 PE=1 SV=1;tr|A8K356|A8K35	10	2	2	9.4	16.602	182;183	32;38
A0A0C4DFX3;Q9Y6C2;A0A0A0MT20	tr|A0A0C4DFX3|A0A0C4DFX3_HUMAN EMILIN-1 OS=Homo sapiens GN=EMILIN1 PE=1 SV=1;sp|Q9Y6C2|EMIL1_HUMAN EMILIN-1 OS=Homo sapiens GN=EMILIN1 PE=1 SV=2;tr|A0A0A0MT20|A0A0A0MT20_HUMAN EMILIN-1 (Fragment) OS=Homo sapiens GN=EMILIN1 PE=1 SV=1	3	3	3	4.5	106.69
A0A0C4DFX7;Q9H967	tr|A0A0C4DFX7|A0A0C4DFX7_HUMAN WD repeat-containing protein 76 OS=Homo sapiens GN=WDR76 PE=1 SV=1;sp|Q9H967|WDR76_HUMAN WD repeat-containing protein 76 OS=Homo sapiens GN=WDR76 PE=1 SV=2	2	1	1	1.6	62.553
V9PBC8;A0A0C4DG07;A8K1D3;A6H8Y5;O60934	tr|V9PBC8|V9PBC8_HUMAN Nibrin (Fragment) OS=Homo sapiens GN=NBS1 PE=4 SV=1;tr|A0A0C4DG07|A0A0C4DG07_HUMAN Nibrin OS=Homo sapiens GN=NBN PE=1 SV=1;tr|A8K1D3|A8K1D3_HUMAN Nibrin OS=Homo sapiens PE=2 SV=1;tr|A6H8Y5|A6H8Y5_HUMAN Nibrin OS=Homo sapiens GN=NBN P	5	1	1	9.6	9.5405	184	12
D6RJA6;D3DQA6;A8K6X3;A0A0C4DG89;Q7L014	tr|D6RJA6|D6RJA6_HUMAN DEAD (Asp-Glu-Ala-Asp) box polypeptide 46, isoform CRA_b OS=Homo sapiens GN=DDX46 PE=1 SV=1;tr|D3DQA6|D3DQA6_HUMAN DEAD (Asp-Glu-Ala-Asp) box polypeptide 46, isoform CRA_a OS=Homo sapiens GN=DDX46 PE=4 SV=1;tr|A8K6X3|A8K6X3_HUMAN cDN	5	1	1	2.1	53.964
A0A0C4DGG3	tr|A0A0C4DGG3|A0A0C4DGG3_HUMAN Lysine-specific demethylase 2B OS=Homo sapiens GN=KDM2B PE=1 SV=1	1	1	1	1.4	80.049	185	3
G3V5D9;A0A0C4DGK8;H7C4A8;G3V5M0;G3V359;G3V3C7;G3V5Q1;G3V3M6;Q5TZP7;P27695	tr|G3V5D9|G3V5D9_HUMAN DNA-(apurinic or apyrimidinic site) lyase (Fragment) OS=Homo sapiens GN=APEX1 PE=1 SV=8;tr|A0A0C4DGK8|A0A0C4DGK8_HUMAN DNA-(apurinic or apyrimidinic site) lyase (Fragment) OS=Homo sapiens GN=APEX1 PE=1 SV=1;tr|H7C4A8|H7C4A8_HUMAN DNA	10	1	1	10.3	11.691
B7Z8L2;M0QZX0;B3KXY6;F8WAA0;A0A0C4DH07;Q8N2S1	tr|B7Z8L2|B7Z8L2_HUMAN cDNA FLJ58718, moderately similar to Homo sapiens latent transforming growth factor beta binding protein 4 (LTBP4), mRNA OS=Homo sapiens PE=2 SV=1;tr|M0QZX0|M0QZX0_HUMAN Latent-transforming growth factor beta-binding protein 4 (Fragm	6	1	1	4.7	22.072
A0A0C4DH50;A0A0C4DH78;A0A0A0MS19;A0A0C4DH81;Q8N9W5	tr|A0A0C4DH50|A0A0C4DH50_HUMAN Dynein assembly factor 3, axonemal OS=Homo sapiens GN=DNAAF3 PE=1 SV=1;tr|A0A0C4DH78|A0A0C4DH78_HUMAN Dynein assembly factor 3, axonemal OS=Homo sapiens GN=DNAAF3 PE=1 SV=1;tr|A0A0A0MS19|A0A0A0MS19_HUMAN Dynein assembly facto	5	2	2	6	53.747
B4DEW9;A0A0D9SEZ9;B4DMT5;Q9BX72;B3KSH1;O00303	tr|B4DEW9|B4DEW9_HUMAN cDNA FLJ52478, highly similar to Eukaryotic translation initiation factor 3 subunit 5 OS=Homo sapiens PE=2 SV=1;tr|A0A0D9SEZ9|A0A0D9SEZ9_HUMAN Eukaryotic translation initiation factor 3 subunit F OS=Homo sapiens GN=EIF3F PE=3 SV=1;tr	6	1	1	3.4	23.166
A0A0D9SFB3;A0A0D9SG12;B5BTY4;Q59GX6;A0A0D9SF53;O00571;Q5S4N1;A0A024R9A4;O15523;B4E132;A0A0J9YVQ7;C9J8G5;C9J081;B4E3C4;B4E010;B4DLU5	tr|A0A0D9SFB3|A0A0D9SFB3_HUMAN ATP-dependent RNA helicase DDX3X OS=Homo sapiens GN=DDX3X PE=1 SV=1;tr|A0A0D9SG12|A0A0D9SG12_HUMAN ATP-dependent RNA helicase DDX3X OS=Homo sapiens GN=DDX3X PE=1 SV=1;tr|B5BTY4|B5BTY4_HUMAN ATP-dependent RNA helicase DDX3X OS	16	4	4	6.6	70.839
H0YDN9;E9PQP3;E9PIY6;B4E327;B3KV00;A0A0D9SF70;G5E9L0;Q8N6H7	tr|H0YDN9|H0YDN9_HUMAN ADP-ribosylation factor GTPase-activating protein 2 (Fragment) OS=Homo sapiens GN=ARFGAP2 PE=1 SV=1;tr|E9PQP3|E9PQP3_HUMAN ADP-ribosylation factor GTPase-activating protein 2 (Fragment) OS=Homo sapiens GN=ARFGAP2 PE=1 SV=1;tr|E9PIY6|	8	1	1	3.8	25.691	186;187	29;30
A0A0D9SFJ1;Q9Y2Z9	tr|A0A0D9SFJ1|A0A0D9SFJ1_HUMAN Coenzyme Q6 homolog, monooxygenase (Yeast), isoform CRA_a OS=Homo sapiens GN=COQ6 PE=1 SV=1;sp|Q9Y2Z9|COQ6_HUMAN Ubiquinone biosynthesis monooxygenase COQ6, mitochondrial OS=Homo sapiens GN=COQ6 PE=1 SV=2	2	1	1	3.6	43.131
H7BY36;A0A0D9SFL3;B0QYK0;C9JGE3;Q01844	tr|H7BY36|H7BY36_HUMAN RNA-binding protein EWS (Fragment) OS=Homo sapiens GN=EWSR1 PE=1 SV=1;tr|A0A0D9SFL3|A0A0D9SFL3_HUMAN RNA-binding protein EWS OS=Homo sapiens GN=EWSR1 PE=1 SV=1;tr|B0QYK0|B0QYK0_HUMAN RNA-binding protein EWS OS=Homo sapiens GN=EWSR1 P	5	1	1	2.6	32.071	188	95
B3KX98;A0A0D9SFM0;Q149N8	tr|B3KX98|B3KX98_HUMAN cDNA FLJ45012 fis, clone BRAWH3013264, highly similar to Homo sapiens SNF2 histone linker PHD RING helicase (SHPRH), mRNA OS=Homo sapiens PE=2 SV=1;tr|A0A0D9SFM0|A0A0D9SFM0_HUMAN E3 ubiquitin-protein ligase SHPRH OS=Homo sapiens GN=S	3	1	1	1.4	100.97	189	411
A0A0D9SFR5;H3BQ06;H3BNU1;Q9ULP9	tr|A0A0D9SFR5|A0A0D9SFR5_HUMAN TBC1 domain family member 24 OS=Homo sapiens GN=TBC1D24 PE=4 SV=1;tr|H3BQ06|H3BQ06_HUMAN Uncharacterized protein OS=Homo sapiens PE=4 SV=1;tr|H3BNU1|H3BNU1_HUMAN TBC1 domain family member 24 OS=Homo sapiens GN=TBC1D24 PE=1 SV	4	1	1	2.1	38.37	190	319
A0A140VJQ5;A2VCT2;A2VCT3;B4DZ95;B4E3E9;B4DH65;E9PFG7;B4DK55;B4DF00;A0A0D9SFS3;E9PDF2;E9PCR7;Q9ULD0;Q02218	tr|A0A140VJQ5|A0A140VJQ5_HUMAN Testicular tissue protein Li 131 OS=Homo sapiens PE=2 SV=1;tr|A2VCT2|A2VCT2_HUMAN OGDH protein (Fragment) OS=Homo sapiens GN=OGDH PE=2 SV=1;tr|A2VCT3|A2VCT3_HUMAN OGDH protein (Fragment) OS=Homo sapiens GN=OGDH PE=2 SV=1;tr|B	14	1	1	1.6	48.18	191	276
A0A0D9SFT8	tr|A0A0D9SFT8|A0A0D9SFT8_HUMAN Nuclear receptor coactivator 6 (Fragment) OS=Homo sapiens GN=NCOA6 PE=1 SV=4	1	1	1	7.7	23.568	192	192
A0A0F6TNI0;A1YBP1;P51587	tr|A0A0F6TNI0|A0A0F6TNI0_HUMAN Truncated breast and ovarian cancer susceptibility protein 2 (Fragment) OS=Homo sapiens GN=BRCA2 PE=4 SV=1;tr|A1YBP1|A1YBP1_HUMAN Breast and ovarian cancer susceptibility protein 2 truncated variant OS=Homo sapiens GN=BRCA2 P	3	1	1	5.5	17.971	193;194	132;133
A0A0F7G8J1;B2R7F8;P00747	tr|A0A0F7G8J1|A0A0F7G8J1_HUMAN Plasminogen OS=Homo sapiens GN=PLG PE=2 SV=1;tr|B2R7F8|B2R7F8_HUMAN Plasminogen OS=Homo sapiens PE=2 SV=1;sp|P00747|PLMN_HUMAN Plasminogen OS=Homo sapiens GN=PLG PE=1 SV=2	3	1	1	1	90.627
B4DVC2;F6UB75;A0A140T9U6;A0A140T9T8;A0A140T9R2;A0A140T9R0;A0A140T9I2;A0A140T9C9;A0A140T926;E9PD01;B4DJ08;A0A0G2JIJ2;A0A0G2JI43;X5CKA5;Q6LEU6;P28068	tr|B4DVC2|B4DVC2_HUMAN cDNA FLJ51332, highly similar to HLA class II histocompatibility antigen, DMbeta chain OS=Homo sapiens PE=2 SV=1;tr|F6UB75|F6UB75_HUMAN Uncharacterized protein (Fragment) OS=Homo sapiens PE=4 SV=1;tr|A0A140T9U6|A0A140T9U6_HUMAN HLA c	16	1	1	9.4	11.94
B4DFN9;A8K5I0;A0A0G2JIW1;P0DMV9;P0DMV8;B4E388;B4DNT8;Q59EJ3;B4DI39;B4DWK5;V9GZ37;B3KTT5;B4DVU9;B4E1S9;B4DNX1;B4E1T6;B4DHP5;Q53FA3;B2RCQ9;B4DI54;P34931;B4DNV4;B4DXY3;Q9UQC1	tr|B4DFN9|B4DFN9_HUMAN cDNA FLJ54303, highly similar to Heat shock 70 kDa protein 1 OS=Homo sapiens PE=2 SV=1;tr|A8K5I0|A8K5I0_HUMAN Epididymis secretory protein Li 103 OS=Homo sapiens GN=HEL-S-103 PE=2 SV=1;tr|A0A0G2JIW1|A0A0G2JIW1_HUMAN Heat shock 70 kDa	24	16	7	23.8	62.452	195;196	431;438
A0A140T9B1;A0A140T957;A0A140T910;A0A140T9C3;A0A140T959;A2AB13;A2AB11;A0A0G2JJQ6;A0A140T9X0;A2AB12;A2AB09;A2AB10;A0A140T9R1;Q6IB58;Q5ST80;Q53HQ0;O75955	tr|A0A140T9B1|A0A140T9B1_HUMAN Flotillin-1 (Fragment) OS=Homo sapiens GN=FLOT1 PE=1 SV=1;tr|A0A140T957|A0A140T957_HUMAN Flotillin-1 (Fragment) OS=Homo sapiens GN=FLOT1 PE=1 SV=1;tr|A0A140T910|A0A140T910_HUMAN Flotillin-1 (Fragment) OS=Homo sapiens GN=FLOT1	17	1	1	15.7	12.904
F5GXS0;A0A140TA49;A0A140TA44;A0A140TA32;A0A140TA29;A0A0G2JL54;A0A0G2JPR0;P0C0L5;P0C0L4;B4DIE5;B7Z1F8;B4DDH0;B4E344	tr|F5GXS0|F5GXS0_HUMAN Complement C4-B OS=Homo sapiens GN=C4B PE=1 SV=1;tr|A0A140TA49|A0A140TA49_HUMAN Complement C4-A OS=Homo sapiens GN=C4A PE=1 SV=1;tr|A0A140TA44|A0A140TA44_HUMAN Complement C4-A OS=Homo sapiens GN=C4A PE=1 SV=1;tr|A0A140TA32|A0A140TA32	13	4	4	2.5	187.67
A0A0G2JMB2;Q9NPP6;Q7Z379;Q6MZV6;Q6P089;Q6MZX9;Q6ZVX0;Q7Z374	tr|A0A0G2JMB2|A0A0G2JMB2_HUMAN Immunoglobulin heavy constant alpha 2 (Fragment) OS=Homo sapiens GN=IGHA2 PE=1 SV=1;tr|Q9NPP6|Q9NPP6_HUMAN Immunoglobulin heavy chain variant (Fragment) OS=Homo sapiens PE=2 SV=1;tr|Q7Z379|Q7Z379_HUMAN Putative uncharacterize	8	3	1	12.9	36.508
Q9UFW7;Q59GB8;B4DS27;Q57Z91;A0A0G2JMZ6;A1L179;A8K048;J3KNA1;B7Z2M7;V9HW29;D3DRX6;B2RCP3;B0I1S7;M1VE91;C1PHA2;O60282;P33176;Q12840	tr|Q9UFW7|Q9UFW7_HUMAN Putative uncharacterized protein DKFZp566O183 (Fragment) OS=Homo sapiens GN=DKFZp566O183 PE=2 SV=2;tr|Q59GB8|Q59GB8_HUMAN Kinesin heavy chain isoform 5C variant (Fragment) OS=Homo sapiens PE=2 SV=1;tr|B4DS27|B4DS27_HUMAN cDNA FLJ5128	18	1	1	7	12.836
B3KS93;A0A0G2JN84;P59817	tr|B3KS93|B3KS93_HUMAN cDNA FLJ35789 fis, clone TESTI2005703, highly similar to Suppressor of hairy wing homolog 1 OS=Homo sapiens PE=2 SV=1;tr|A0A0G2JN84|A0A0G2JN84_HUMAN Suppressor of hairy wing homolog 1 (Drosophila) OS=Homo sapiens GN=ZNF280A PE=1 SV=1	3	1	1	3.3	60.844
A0A0G2JS82;B7Z5S9;O94973;Q8N2F8;A0A0G2JQM1;B7Z1Q4	tr|A0A0G2JS82|A0A0G2JS82_HUMAN AP-2 complex subunit alpha-2 (Fragment) OS=Homo sapiens GN=AP2A2 PE=1 SV=1;tr|B7Z5S9|B7Z5S9_HUMAN cDNA FLJ61359, highly similar to Adapter-relatedprotein complex 2 alpha- 2 subunit OS=Homo sapiens PE=2 SV=1;sp|O94973|AP2A2_HU	6	2	2	2.2	101.54
B4DW08;B4DEC3;O75944;B4DLY4;B4DJW1;B4DZ08;Q71UF1;B2RBW5;A0A0K0K1H7;A2A274;Q99798	tr|B4DW08|B4DW08_HUMAN cDNA FLJ50886, highly similar to Aconitate hydratase, mitochondrial(EC 4.2.1.3) OS=Homo sapiens PE=2 SV=1;tr|B4DEC3|B4DEC3_HUMAN cDNA FLJ60429, highly similar to Aconitate hydratase, mitochondrial (EC 4.2.1.3) OS=Homo sapiens PE=2 SV	11	1	1	3.1	54.458
M0R261;A0A0K0K1K7;O95336	tr|M0R261|M0R261_HUMAN 6-phosphogluconolactonase (Fragment) OS=Homo sapiens GN=PGLS PE=1 SV=1;tr|A0A0K0K1K7|A0A0K0K1K7_HUMAN 6-phosphogluconolactonase, isoform CRA_b OS=Homo sapiens GN=HEL-S-304 PE=2 SV=1;sp|O95336|6PGL_HUMAN 6-phosphogluconolactonase OS=H	3	1	1	5.1	22.996
Q53GB6;A0A0K0K1L3;V9HVZ6;Q92747	tr|Q53GB6|Q53GB6_HUMAN Actin related protein 2/3 complex subunit 1A variant (Fragment) OS=Homo sapiens PE=2 SV=1;tr|A0A0K0K1L3|A0A0K0K1L3_HUMAN Epididymis secretory protein Li 307 (Fragment) OS=Homo sapiens GN=HEL-S-307 PE=2 SV=1;tr|V9HVZ6|V9HVZ6_HUMAN Epi	4	1	1	2.7	40.953
A0A0K0K1L8;Q06323;Q6FHU3;Q86SZ9;H0YKK6;H0YLU2	tr|A0A0K0K1L8|A0A0K0K1L8_HUMAN Epididymis secretory sperm binding protein Li 129m OS=Homo sapiens GN=HEL-S-129m PE=2 SV=1;sp|Q06323|PSME1_HUMAN Proteasome activator complex subunit 1 OS=Homo sapiens GN=PSME1 PE=1 SV=1;tr|Q6FHU3|Q6FHU3_HUMAN PSME1 protein (	6	5	5	20.9	28.723
A0A0K0KMI2	tr|A0A0K0KMI2|A0A0K0KMI2_HUMAN POU class 5 homeobox 1 transcript variant OCT4B4 (Fragment) OS=Homo sapiens GN=POU5F1 PE=2 SV=1	1	1	1	5.5	16.832	197	1
C9E1I4;C0KK01;A0A0K0KRQ4	tr|C9E1I4|C9E1I4_HUMAN MHC class I antigen (Fragment) OS=Homo sapiens GN=HLA-C PE=3 SV=1;tr|C0KK01|C0KK01_HUMAN MHC class I antigen (Fragment) OS=Homo sapiens GN=HLA-C PE=3 SV=1;tr|A0A0K0KRQ4|A0A0K0KRQ4_HUMAN MHC class I antigen (Fragment) OS=Homo sapiens	3	1	1	7.7	20.839
A0A0S2A4E4;A0A0M4G3H8;P35573	tr|A0A0S2A4E4|A0A0S2A4E4_HUMAN Amylo-1, 6-glucosidase, 4-alpha-glucanotransferase (Glycogen debranching enzyme, glycogen storage disease type III), isoform CRA_b OS=Homo sapiens GN=AGL PE=4 SV=1;tr|A0A0M4G3H8|A0A0M4G3H8_HUMAN Amylo-alpha-1, 6-glucosidase,	3	1	1	0.5	174.76
H0Y488;A0A1B0GTU5;A0A0S2Q0B1;O14497;Q96SY8;Q96T01;Q96SM7;Q8NC65;A0A087WUV6;Q96TA9;Q4LE49	tr|H0Y488|H0Y488_HUMAN AT-rich interactive domain-containing protein 1A OS=Homo sapiens GN=ARID1A PE=1 SV=2;tr|A0A1B0GTU5|A0A1B0GTU5_HUMAN AT-rich interactive domain-containing protein 1A (Fragment) OS=Homo sapiens GN=ARID1A PE=1 SV=1;tr|A0A0S2Q0B1|A0A0S2Q	11	2	2	1.2	205.83	198;199	597;1569
A0A0S2Z2Z6;P08133;A0A0S2Z377;A8K3Q7;B7Z582;E5RK69;Q6ZP35;E7EMC6;E5RK63;A0A0S2Z301;E5RJF5;E5RFF0;H0YC77;E5RIU8;E5RJR0;E5RI05	tr|A0A0S2Z2Z6|A0A0S2Z2Z6_HUMAN Annexin (Fragment) OS=Homo sapiens GN=ANXA6 PE=2 SV=1;sp|P08133|ANXA6_HUMAN Annexin A6 OS=Homo sapiens GN=ANXA6 PE=1 SV=3;tr|A0A0S2Z377|A0A0S2Z377_HUMAN Annexin (Fragment) OS=Homo sapiens GN=ANXA6 PE=2 SV=1;tr|A8K3Q7|A8K3Q7_H	16	16	16	29	75.872	200	370
J9ZVQ3;A0A0S2Z3D5;P02649;Q6LBZ1;A0A0S2Z3V0;H0Y7L5;A0A0S2Z3J5;A0A0S2Z3B1;E9PEV4;E7ERP7	tr|J9ZVQ3|J9ZVQ3_HUMAN Apolipoprotein E (Fragment) OS=Homo sapiens GN=APOE PE=3 SV=1;tr|A0A0S2Z3D5|A0A0S2Z3D5_HUMAN Apolipoprotein E isoform 1 (Fragment) OS=Homo sapiens GN=APOE PE=2 SV=1;sp|P02649|APOE_HUMAN Apolipoprotein E OS=Homo sapiens GN=APOE PE=1 S	10	3	3	17.6	26.851
A0A0S2Z3G9;O43707;B4E337;B4DSX0;Q96BG6;F5GXS2;A0A0S2Z3C0;H7C144;A0A0S2Z3X3;K7EJH8;K7EP19;B3W6H4;G3V2E8;D6RH00;B3W6H3	tr|A0A0S2Z3G9|A0A0S2Z3G9_HUMAN Actinin alpha 4 isoform 1 (Fragment) OS=Homo sapiens GN=ACTN4 PE=2 SV=1;sp|O43707|ACTN4_HUMAN Alpha-actinin-4 OS=Homo sapiens GN=ACTN4 PE=1 SV=2;tr|B4E337|B4E337_HUMAN cDNA FLJ58087, highly similar to Alpha-actinin-4 OS=Homo	15	24	14	30.8	104.85	109	50
H0YK49;H0YL12;H0YNX6;H0YKF0;H0YLU7;A0A0S2Z3M4;A0A0S2Z3L0;P13804	tr|H0YK49|H0YK49_HUMAN Electron transfer flavoprotein subunit alpha, mitochondrial OS=Homo sapiens GN=ETFA PE=1 SV=1;tr|H0YL12|H0YL12_HUMAN Electron transfer flavoprotein subunit alpha, mitochondrial (Fragment) OS=Homo sapiens GN=ETFA PE=1 SV=8;tr|H0YNX6|H	8	2	2	10.9	24.16
H7C5W9;A0A0S2Z3L2;P16615;A8K9K1;Q93084	tr|H7C5W9|H7C5W9_HUMAN Sarcoplasmic/endoplasmic reticulum calcium ATPase 2 (Fragment) OS=Homo sapiens GN=ATP2A2 PE=1 SV=1;tr|A0A0S2Z3L2|A0A0S2Z3L2_HUMAN ATPase Ca++ transporting cardiac muscle slow twitch 2 isoform 1 (Fragment) OS=Homo sapiens GN=ATP2A2 PE	5	3	3	3.9	102.48
A0A0S2Z3R6;Q13751	tr|A0A0S2Z3R6|A0A0S2Z3R6_HUMAN Laminin beta 3 isoform 1 (Fragment) OS=Homo sapiens GN=LAMB3 PE=2 SV=1;sp|Q13751|LAMB3_HUMAN Laminin subunit beta-3 OS=Homo sapiens GN=LAMB3 PE=1 SV=1	2	1	1	0.9	129.57
A0A0U1RQV3;B4DWH0;Q53TA7;B3KS53;A0A0S2Z3V1;Q59G97;B2R6M6;A8KAJ3;A0A0S2Z4F1;Q12805	tr|A0A0U1RQV3|A0A0U1RQV3_HUMAN EGF-containing fibulin-like extracellular matrix protein 1 (Fragment) OS=Homo sapiens GN=EFEMP1 PE=1 SV=1;tr|B4DWH0|B4DWH0_HUMAN cDNA FLJ55670, highly similar to EGF-containing fibulin-like extracellularmatrix protein 1 OS=Ho	10	1	1	5.4	31.646
B4DHX4;A0A0S2Z3X8;P31150;B4DH24	tr|B4DHX4|B4DHX4_HUMAN Rab GDP dissociation inhibitor OS=Homo sapiens PE=2 SV=1;tr|A0A0S2Z3X8|A0A0S2Z3X8_HUMAN Rab GDP dissociation inhibitor (Fragment) OS=Homo sapiens GN=GDI1 PE=2 SV=1;sp|P31150|GDIA_HUMAN Rab GDP dissociation inhibitor alpha OS=Homo sap	4	3	2	11.3	46.908
B4DI70;B4DWA8;B3KP88;B4DDG4;B4DVE1;A0A0S2Z3Y1;Q08380	tr|B4DI70|B4DI70_HUMAN cDNA FLJ53509, highly similar to Galectin-3-binding protein OS=Homo sapiens PE=2 SV=1;tr|B4DWA8|B4DWA8_HUMAN cDNA FLJ53427, highly similar to Galectin-3-binding protein OS=Homo sapiens PE=2 SV=1;tr|B3KP88|B3KP88_HUMAN cDNA FLJ31415 f	7	1	1	1.7	46.42
Q5H928;A0A0S2Z434;A0A0S2Z410;Q99714	tr|Q5H928|Q5H928_HUMAN 3-hydroxyacyl-CoA dehydrogenase type-2 OS=Homo sapiens GN=HSD17B10 PE=1 SV=1;tr|A0A0S2Z434|A0A0S2Z434_HUMAN Hydroxysteroid dehydrogenase 10 isoform 2 OS=Homo sapiens GN=HSD17B10 PE=2 SV=1;tr|A0A0S2Z410|A0A0S2Z410_HUMAN Hydroxysteroid	4	1	1	10.1	17.224
B4DRR0;A0A0S2Z428;P02538;A8K2I0;B4DRU6;B4DWU6;Q01546;P35908;A0A0S2Z427;Q5XKE5;F8W1S1;Q7RTS7;Q0IIN1;Q8IWY7;Q8N1N4;Q7Z794;U3KPR1;H0YHD9;B4DIR1;K7ELP4;K7EJU1;F8VS61;K7EKH9;B4DQ49;Q147W7;A0JNT2;A0A087X106;B4DN72;A8K872;O43790;P78385;Q14533;P78386;Q3SY84	tr|B4DRR0|B4DRR0_HUMAN cDNA FLJ53910, highly similar to Keratin, type II cytoskeletal 6A OS=Homo sapiens PE=2 SV=1;tr|A0A0S2Z428|A0A0S2Z428_HUMAN HCG2039812, isoform CRA_b (Fragment) OS=Homo sapiens GN=KRT6A PE=2 SV=1;sp|P02538|K2C6A_HUMAN Keratin, type II	34	38	3	54.6	57.838	201;202;203	144;349;407
G3V461;G3V4N7;B4DP56;V9HWH2;V9HW77;A0A0S2Z471;P12277	tr|G3V461|G3V461_HUMAN Creatine kinase B-type (Fragment) OS=Homo sapiens GN=CKB PE=1 SV=1;tr|G3V4N7|G3V4N7_HUMAN Creatine kinase B-type (Fragment) OS=Homo sapiens GN=CKB PE=1 SV=1;tr|B4DP56|B4DP56_HUMAN cDNA FLJ52237, highly similar to Creatine kinase B-ty	7	1	1	8.6	14.221
A0A0S2Z489;O00232;A0A0S2Z476	tr|A0A0S2Z489|A0A0S2Z489_HUMAN Proteasome (Prosome, macropain) 26S subunit, non-ATPase, 12, isoform CRA_a (Fragment) OS=Homo sapiens GN=PSMD12 PE=2 SV=1;sp|O00232|PSD12_HUMAN 26S proteasome non-ATPase regulatory subunit 12 OS=Homo sapiens GN=PSMD12 PE=1 SV	3	2	2	5	52.904	204	376
A0A140VJQ2;A4ZU86;A0A0S2Z491;P06748;A0A0S2Z4G7;Q9NX34;Q9BTI9;V9HVU7;A0A024RAP1;E5RGW4;E5RI98	tr|A0A140VJQ2|A0A140VJQ2_HUMAN Testicular tissue protein Li 128 OS=Homo sapiens PE=2 SV=1;tr|A4ZU86|A4ZU86_HUMAN Truncated nucleolar phosphoprotein B23 OS=Homo sapiens GN=NPM1 PE=2 SV=1;tr|A0A0S2Z491|A0A0S2Z491_HUMAN Nucleophosmin isoform 2 (Fragment) OS=H	11	6	4	19.3	28.4	205;206	141;229
Q8NHX6;B4DS46;B4DUQ9;Q53HJ4;B2R7C5;A0A0S2Z4T1;J3KQ69;A0A0S2Z492;P25205	tr|Q8NHX6|Q8NHX6_HUMAN DNA helicase OS=Homo sapiens GN=HCC5 PE=2 SV=1;tr|B4DS46|B4DS46_HUMAN cDNA FLJ55751, highly similar to DNA replication licensing factor MCM3 OS=Homo sapiens PE=2 SV=1;tr|B4DUQ9|B4DUQ9_HUMAN cDNA FLJ50873, highly similar to DNA replic	9	1	1	1.6	75.786
B3KUD7;B4DDF5;C6EMX8;B2RBA6;A0A0S2Z4A5;P33993;C9J8M6;Q9H4N9	tr|B3KUD7|B3KUD7_HUMAN cDNA FLJ39640 fis, clone SMINT2003386, highly similar to DNA REPLICATION LICENSING FACTOR MCM7 OS=Homo sapiens PE=2 SV=1;tr|B4DDF5|B4DDF5_HUMAN cDNA FLJ55929, highly similar to DNA replication licensing factor MCM7 OS=Homo sapiens PE	8	2	2	5.7	68.588
A0A0S2Z4C3;P07954;A0A0S2Z3X6;A0A0S2Z3S9;A0A0S2Z3W2;A0A0S2Z4H0	tr|A0A0S2Z4C3|A0A0S2Z4C3_HUMAN Fumarate hydratase isoform 1 (Fragment) OS=Homo sapiens GN=FH PE=2 SV=1;sp|P07954|FUMH_HUMAN Fumarate hydratase, mitochondrial OS=Homo sapiens GN=FH PE=1 SV=3	6	5	5	16.3	54.636	207;208;209;210	66;122;172;292
D9YZV4;A0A0S2Z4G6;P09493;H0YL52;A0A0K0K1I0;D9YZV7;H0YK48;C9IZA2;Q59GR8;H0YKX5;H0YKP3;Q8TCG4;Q1ZYL5;F5H7S3;B7Z596;H0YL80;H0YKZ6;H0YK20;A0A087WTJ7;H0YL42;H0YLS7;K7ELP0;D6RGJ6	tr|D9YZV4|D9YZV4_HUMAN Tropomyosin 1 (Alpha) isoform 1 OS=Homo sapiens GN=TPM1 PE=3 SV=1;tr|A0A0S2Z4G6|A0A0S2Z4G6_HUMAN Tropomyosin 1 (Alpha), isoform CRA_o (Fragment) OS=Homo sapiens GN=TPM1 PE=2 SV=1;sp|P09493|TPM1_HUMAN Tropomyosin alpha-1 chain OS=Homo	23	17	0	43.7	32.708	211;212;213;214;215	29;48;112;118;198
A0A0S2Z4I4;A0A0S2Z4G8;B2RDE1;A0A0S2Z4G4;A0A087WWU8;Q5HYB6;Q5VU61;Q8NAG3;B4DWT5;D6R904;K7EP68;Q5VU62;B4DQ80;D6RFM2;Q6LDX7;Q8NI98;A0A024R4K5	tr|A0A0S2Z4I4|A0A0S2Z4I4_HUMAN Tropomyosin 3 isoform 3 (Fragment) OS=Homo sapiens GN=TPM3 PE=2 SV=1;tr|A0A0S2Z4G8|A0A0S2Z4G8_HUMAN Tropomyosin 3 isoform 2 OS=Homo sapiens GN=TPM3 PE=2 SV=1;tr|B2RDE1|B2RDE1_HUMAN cDNA, FLJ96568, highly similar to Homo sapie	17	16	4	47.2	28.87	213;214;216	76;82;184
Q59H27;E7ER27;G5E9S2;B3KSP2;E7ET17;B4DI68;E7EWE5;B4DSD0;B4DDM5;B2R659;A0A0S2Z4J1;P51659	tr|Q59H27|Q59H27_HUMAN Hydroxysteroid (17-beta) dehydrogenase 4 variant (Fragment) OS=Homo sapiens PE=2 SV=1;tr|E7ER27|E7ER27_HUMAN Peroxisomal multifunctional enzyme type 2 OS=Homo sapiens GN=HSD17B4 PE=1 SV=3;tr|G5E9S2|G5E9S2_HUMAN Hydroxysteroid (17-bet	12	1	1	1.5	51.107
Q6T598;A0A0S2Z4Q3;A0A0S2Z4K2;P62633	tr|Q6T598|Q6T598_HUMAN Cellular nucleic acid binding protein (Fragment) OS=Homo sapiens PE=2 SV=1;tr|A0A0S2Z4Q3|A0A0S2Z4Q3_HUMAN CCHC-type zinc finger nucleic acid binding protein isoform 1 (Fragment) OS=Homo sapiens GN=CNBP PE=2 SV=1;tr|A0A0S2Z4K2|A0A0S2Z	4	1	1	14.8	5.9386
Q53GU8;A0A0S2Z4Q2;Q15582;S4R3C6;Q59F63;H0Y8L3;A0A0S2Z4K6;H0YAB8;H0Y8M8;H0Y9D7	tr|Q53GU8|Q53GU8_HUMAN Transforming growth factor, beta-induced, 68kDa variant (Fragment) OS=Homo sapiens PE=2 SV=1;tr|A0A0S2Z4Q2|A0A0S2Z4Q2_HUMAN Transforming growth factor beta-induced 68kDa isoform 1 (Fragment) OS=Homo sapiens GN=TGFBI PE=2 SV=1;sp|Q155	10	3	3	4.7	74.65
A0A0S2Z4R1;P54577	tr|A0A0S2Z4R1|A0A0S2Z4R1_HUMAN Tyrosine--tRNA ligase (Fragment) OS=Homo sapiens GN=YARS PE=2 SV=1;sp|P54577|SYYC_HUMAN Tyrosine--tRNA ligase, cytoplasmic OS=Homo sapiens GN=YARS PE=1 SV=4	2	1	1	2.3	59.143
Q59GV2;A0A0S2Z4Z0;Q96PK6	tr|Q59GV2|Q59GV2_HUMAN RNA binding motif protein 14 variant (Fragment) OS=Homo sapiens PE=2 SV=1;tr|A0A0S2Z4Z0|A0A0S2Z4Z0_HUMAN RNA binding motif protein 14 isoform 1 (Fragment) OS=Homo sapiens GN=RBM14 PE=2 SV=1;sp|Q96PK6|RBM14_HUMAN RNA-binding protein 1	3	1	1	2.5	55.629	217	98
E9PIQ7;A0A0S2Z565;Q5VYD6;A0A0S2Z591;O00165	tr|E9PIQ7|E9PIQ7_HUMAN HCLS1-associated protein X-1 OS=Homo sapiens GN=HAX1 PE=1 SV=1;tr|A0A0S2Z565|A0A0S2Z565_HUMAN HCLS1 associated protein X-1 isoform 3 (Fragment) OS=Homo sapiens GN=HAX1 PE=2 SV=1;tr|Q5VYD6|Q5VYD6_HUMAN HCLS1-associated protein X-1 (Fr	5	1	1	7.3	17.167
A0A0S2Z5N8;B2RCZ7;A0A0S2Z580;A0A0S2Z5B3;M0QXB5;O95571	tr|A0A0S2Z5N8|A0A0S2Z5N8_HUMAN Ethylmalonic encephalopathy 1 isoform 3 (Fragment) OS=Homo sapiens GN=ETHE1 PE=2 SV=1;tr|B2RCZ7|B2RCZ7_HUMAN Ethylmalonic encephalopathy 1, isoform CRA_a OS=Homo sapiens GN=ETHE1 PE=2 SV=1;tr|A0A0S2Z580|A0A0S2Z580_HUMAN Ethyl	6	1	1	5.8	17.095
A0A0S2Z5K8;V9HWK4;Q96SI9	tr|A0A0S2Z5K8|A0A0S2Z5K8_HUMAN Spermatid perinuclear RNA binding protein isoform 2 (Fragment) OS=Homo sapiens GN=STRBP PE=2 SV=1;tr|V9HWK4|V9HWK4_HUMAN Epididymis luminal protein 162 OS=Homo sapiens GN=HEL162 PE=2 SV=1;sp|Q96SI9|STRBP_HUMAN Spermatid perin	3	1	1	1.1	72.131
A0A0S2Z5U2;A0A0S2Z5U1;Q8N183	tr|A0A0S2Z5U2|A0A0S2Z5U2_HUMAN NADH dehydrogenase 1 alpha subcomplex assembly factor 2 isoform 4 (Fragment) OS=Homo sapiens GN=NDUFAF2 PE=2 SV=1;tr|A0A0S2Z5U1|A0A0S2Z5U1_HUMAN NADH dehydrogenase 1 alpha subcomplex assembly factor 2 isoform 1 (Fragment) OS=	3	1	1	7.8	14.915
A0A0U1RQF0;P49327;Q6PJJ3	tr|A0A0U1RQF0|A0A0U1RQF0_HUMAN Fatty acid synthase OS=Homo sapiens GN=FASN PE=1 SV=1;sp|P49327|FAS_HUMAN Fatty acid synthase OS=Homo sapiens GN=FASN PE=1 SV=3;tr|Q6PJJ3|Q6PJJ3_HUMAN FASN protein (Fragment) OS=Homo sapiens GN=FASN PE=2 SV=1	3	5	5	2.7	273.2	218;219;220;221	436;1239;1580;1702
A0A0U1RQH7;H0Y4X3;B7Z4L7;Q6N037;Q7Z3L0;E1P5S2;G3XAC6;B4DRA0;B4DLM0;B3KWX7;Q68DD9;B4E1M7;Q14498;A0A087X122;A0A0U1RQW2;Q6MZY7	tr|A0A0U1RQH7|A0A0U1RQH7_HUMAN RNA-binding protein 39 (Fragment) OS=Homo sapiens GN=RBM39 PE=1 SV=1;tr|H0Y4X3|H0Y4X3_HUMAN RNA-binding protein 39 (Fragment) OS=Homo sapiens GN=RBM39 PE=1 SV=8;tr|B7Z4L7|B7Z4L7_HUMAN cDNA FLJ59035, highly similar to RNA-bind	16	2	2	11	26.698	222	79
B4DH45;B4E264;A0A0U1RQI5;Q6MZY5;B4DTX5;Q9BX66	tr|B4DH45|B4DH45_HUMAN cDNA FLJ53322, highly similar to Homo sapiens sorbin and SH3 domain containing 1 (SORBS1), transcript variant 5, mRNA OS=Homo sapiens PE=2 SV=1;tr|B4E264|B4E264_HUMAN cDNA FLJ53695, highly similar to Homo sapiens sorbin and SH3 domai	6	1	1	2.6	49.069
A0A0U1RQL8	tr|A0A0U1RQL8|A0A0U1RQL8_HUMAN Gelsolin (Fragment) OS=Homo sapiens GN=GSN PE=1 SV=1	1	3	1	15.9	26.3
A3KPC7;B2R5B3;A4FTV9;A0A0U1RR32;A0A0U1RRH7;Q99878;Q96KK5;Q16777;Q6FI13;P20671;P0C0S8;B2R5B6	tr|A3KPC7|A3KPC7_HUMAN Histone H2A OS=Homo sapiens GN=HIST1H2AH PE=2 SV=1;tr|B2R5B3|B2R5B3_HUMAN Histone H2A OS=Homo sapiens PE=2 SV=1;tr|A4FTV9|A4FTV9_HUMAN Histone H2A OS=Homo sapiens GN=HIST1H2AK PE=1 SV=1;tr|A0A0U1RR32|A0A0U1RR32_HUMAN Histone H2A OS=H	12	6	0	42.2	13.906	39;40;125	6;10;96
A0A0U1RR79;A0A1B0GVU9	tr|A0A0U1RR79|A0A0U1RR79_HUMAN Glutamine--tRNA ligase (Fragment) OS=Homo sapiens GN=QARS PE=1 SV=1;tr|A0A1B0GVU9|A0A1B0GVU9_HUMAN Glutamine--tRNA ligase (Fragment) OS=Homo sapiens GN=QARS PE=1 SV=1	2	1	1	13.3	8.2373
A0A0U1RR89	tr|A0A0U1RR89|A0A0U1RR89_HUMAN BAG family molecular chaperone regulator 1 (Fragment) OS=Homo sapiens GN=BAG1 PE=1 SV=1	1	1	1	25.4	7.2383
A0A0U4BW16	tr|A0A0U4BW16|A0A0U4BW16_HUMAN Non-muscle myosin heavy chain 9 OS=Homo sapiens GN=MYH9 PE=2 SV=1	1	67	0	35.1	226.51	13;20;24;57;58;59;60;61;62;63	74;548;685;824;1390;1444;1448;1528;1796;1805
A0A109PT03;A2J1M4;A2J1M2;A0A0C4DH33;A0A125QYY4;A0A068LL60;A0A068LN17;A0A109PS45;A0A109PW50;A0A125U0U9;Q65ZC8	tr|A0A109PT03|A0A109PT03_HUMAN GCT-A9 heavy chain variable region (Fragment) OS=Homo sapiens PE=2 SV=1;tr|A2J1M4|A2J1M4_HUMAN Rheumatoid factor RF-ET7 (Fragment) OS=Homo sapiens PE=2 SV=1;tr|A2J1M2|A2J1M2_HUMAN Rheumatoid factor RF-IP9 (Fragment) OS=Homo s	11	2	2	24.8	14.236
A0A125U0U7;A0A120HF66;A0A125QYY9	tr|A0A125U0U7|A0A125U0U7_HUMAN MS-C1 heavy chain variable region (Fragment) OS=Homo sapiens PE=2 SV=1;tr|A0A120HF66|A0A120HF66_HUMAN IBM-A1 heavy chain variable region (Fragment) OS=Homo sapiens PE=2 SV=1;tr|A0A125QYY9|A0A125QYY9_HUMAN IBM-B2 heavy chain v	3	1	1	13.6	13.096
A0A126GW23;A6NDL8	tr|A0A126GW23|A0A126GW23_HUMAN Olfactory receptor OS=Homo sapiens GN=OR6C68 PE=3 SV=1;sp|A6NDL8|O6C68_HUMAN Olfactory receptor 6C68 OS=Homo sapiens GN=OR6C68 PE=3 SV=2	2	1	1	3.5	35.9
A0A126LB22	tr|A0A126LB22|A0A126LB22_HUMAN U95 OS=Homo sapiens GN=U95 PE=4 SV=1	1	1	1	0.9	123.86
A0A140CZL6;A0A140CZL5;Q05DJ2;J3QSB7;A0A140CZL4;Q6FHT1;Q6FHP1;B4DUC8;Q13126;F8WES2;Q9NRK7;J3KRN1;F2Z2F3;Q8WV80	tr|A0A140CZL6|A0A140CZL6_HUMAN Purine nucleoside phosphorylase OS=Homo sapiens GN=MTAP-ANRIL fusion PE=2 SV=1;tr|A0A140CZL5|A0A140CZL5_HUMAN Purine nucleoside phosphorylase OS=Homo sapiens GN=MTAP-ANRIL fusion PE=2 SV=1;tr|Q05DJ2|Q05DJ2_HUMAN Purine nucleo	14	2	2	15.9	25.613
E9PJL7;E9PRA8;B4DIA6;A0A140G961;E9PR44;V9HW27;C3VMY8;P02511;E9PS12;E9PNH7;A0A024R3B9	tr|E9PJL7|E9PJL7_HUMAN Alpha-crystallin B chain (Fragment) OS=Homo sapiens GN=CRYAB PE=1 SV=8;tr|E9PRA8|E9PRA8_HUMAN Alpha-crystallin B chain OS=Homo sapiens GN=CRYAB PE=1 SV=1;tr|B4DIA6|B4DIA6_HUMAN cDNA FLJ57064, highly similar to Alpha crystallin B chai	11	2	2	16.3	15.348
A0A140GX61;A0A140GX62;A0A140GX63;A0A140GX60;P13224	tr|A0A140GX61|A0A140GX61_HUMAN Platelet membrane glycoprotein Ib beta OS=Homo sapiens GN=GP1BB PE=4 SV=1;tr|A0A140GX62|A0A140GX62_HUMAN Truncated platelet membrane glycoprotein Ib beta OS=Homo sapiens GN=GP1BB PE=4 SV=1;tr|A0A140GX63|A0A140GX63_HUMAN Plate	5	1	1	7.4	14.226
A0A140T971;Q5SSV3;Q5SRR8;V9HW53;O95865;H0Y7N1	tr|A0A140T971|A0A140T971_HUMAN N(G),N(G)-dimethylarginine dimethylaminohydrolase 2 (Fragment) OS=Homo sapiens GN=DDAH2 PE=1 SV=1;tr|Q5SSV3|Q5SSV3_HUMAN N(G),N(G)-dimethylarginine dimethylaminohydrolase 2 (Fragment) OS=Homo sapiens GN=DDAH2 PE=1 SV=1;tr|Q5S	6	2	2	9.8	23.512	223	51
Q5JNW7;A0A140T998;Q6FHU0;X5D2R7;X5CMJ9;P28062	tr|Q5JNW7|Q5JNW7_HUMAN Proteasome subunit beta type-8 OS=Homo sapiens GN=PSMB8 PE=1 SV=1;tr|A0A140T998|A0A140T998_HUMAN Proteasome subunit beta type-8 OS=Homo sapiens GN=PSMB8 PE=1 SV=1;tr|Q6FHU0|Q6FHU0_HUMAN Proteasome subunit beta type (Fragment) OS=Homo	6	1	1	11.5	27.85	224;225	154;155
Q96B43;F8VRR3;F8VQZ7;A0A140VJE3;P50579	tr|Q96B43|Q96B43_HUMAN Methionine aminopeptidase (Fragment) OS=Homo sapiens PE=2 SV=1;tr|F8VRR3|F8VRR3_HUMAN Methionine aminopeptidase 2 OS=Homo sapiens GN=METAP2 PE=1 SV=1;tr|F8VQZ7|F8VQZ7_HUMAN Methionine aminopeptidase 2 OS=Homo sapiens GN=METAP2 PE=1 S	5	1	1	3.2	28.23
B4DDL1;B4DS96;Q8IY97;A0A140VJE7;B3KXW5;O43747	tr|B4DDL1|B4DDL1_HUMAN Putative uncharacterized protein OS=Homo sapiens PE=2 SV=1;tr|B4DS96|B4DS96_HUMAN Putative uncharacterized protein OS=Homo sapiens PE=2 SV=1;tr|Q8IY97|Q8IY97_HUMAN Adaptor-related protein complex 1, gamma 1 subunit OS=Homo sapiens GN	6	2	2	5.7	39.561
A0A140VJF4;P53004;C9J1E1	tr|A0A140VJF4|A0A140VJF4_HUMAN Biliverdin reductase A OS=Homo sapiens PE=2 SV=1;sp|P53004|BIEA_HUMAN Biliverdin reductase A OS=Homo sapiens GN=BLVRA PE=1 SV=2	3	4	4	13.2	33.428	226	269
C9J0F4;C9JZ04;B7Z3H3;A0A140VJG2;Q8NHQ1	tr|C9J0F4|C9J0F4_HUMAN Centrosomal protein of 70 kDa (Fragment) OS=Homo sapiens GN=CEP70 PE=1 SV=1;tr|C9JZ04|C9JZ04_HUMAN Centrosomal protein of 70 kDa (Fragment) OS=Homo sapiens GN=CEP70 PE=1 SV=1;tr|B7Z3H3|B7Z3H3_HUMAN cDNA FLJ56748, highly similar to Ce	5	1	1	69.6	2.618	227	7
A0A140VJJ2;P10768;X6RA14;H7BZT7	tr|A0A140VJJ2|A0A140VJJ2_HUMAN S-formylglutathione hydrolase OS=Homo sapiens GN=ESD PE=2 SV=1;sp|P10768|ESTD_HUMAN S-formylglutathione hydrolase OS=Homo sapiens GN=ESD PE=1 SV=2;tr|X6RA14|X6RA14_HUMAN S-formylglutathione hydrolase OS=Homo sapiens GN=ESD PE	4	3	3	18.4	31.462	228	4
A0A140VJJ6;P02679;Q7Z664;C9JEU5;C9JC84;D3DP16;C9JPQ9;C9JU00	tr|A0A140VJJ6|A0A140VJJ6_HUMAN Testicular tissue protein Li 70 OS=Homo sapiens PE=2 SV=1;sp|P02679|FIBG_HUMAN Fibrinogen gamma chain OS=Homo sapiens GN=FGG PE=1 SV=3;tr|Q7Z664|Q7Z664_HUMAN Putative uncharacterized protein DKFZp779N0926 (Fragment) OS=Homo s	8	15	15	30.4	49.496	229;230	84;292
B7Z601;Q53T76;A8K1Z2;A0A140VJK2;P43304	tr|B7Z601|B7Z601_HUMAN cDNA FLJ57187, highly similar to Glycerol-3-phosphate dehydrogenase, mitochondrial (EC 1.1.99.5) OS=Homo sapiens PE=2 SV=1;tr|Q53T76|Q53T76_HUMAN Glycerol-3-phosphate dehydrogenase (Fragment) OS=Homo sapiens GN=GPD2 PE=3 SV=1;tr|A8K1	5	1	1	1.8	55.739	231	407
B4DUT7;Q53F90;A0A140VJK6;P49915	tr|B4DUT7|B4DUT7_HUMAN cDNA FLJ57604, highly similar to GMP synthase (glutamine-hydrolyzing) (EC 6.3.5.2) OS=Homo sapiens PE=2 SV=1;tr|Q53F90|Q53F90_HUMAN Guanine monophosphate synthetase variant (Fragment) OS=Homo sapiens PE=2 SV=1;tr|A0A140VJK6|A0A140VJK	4	3	3	4.7	71.24
A0A140VJL0;Q6NVY1;B9A058;H7C400;H7C1A5;F8W8A6;B8ZZZ0	tr|A0A140VJL0|A0A140VJL0_HUMAN 3-hydroxyisobutyryl-CoA hydrolase, mitochondrial OS=Homo sapiens PE=2 SV=1;sp|Q6NVY1|HIBCH_HUMAN 3-hydroxyisobutyryl-CoA hydrolase, mitochondrial OS=Homo sapiens GN=HIBCH PE=1 SV=2;tr|B9A058|B9A058_HUMAN 3-hydroxyisobutyryl-C	7	3	3	8.5	43.482	232;233	301;353
Q6LET3;A0A140VJL3;P00492	tr|Q6LET3|Q6LET3_HUMAN HPRT1 protein (Fragment) OS=Homo sapiens GN=HPRT1 PE=2 SV=1;tr|A0A140VJL3|A0A140VJL3_HUMAN Testicular tissue protein Li 89 OS=Homo sapiens PE=2 SV=1;sp|P00492|HPRT_HUMAN Hypoxanthine-guanine phosphoribosyltransferase OS=Homo sapiens	3	1	1	6	24.588
B3KY04;A0A140VJM4;Q96CX2	tr|B3KY04|B3KY04_HUMAN cDNA FLJ46506 fis, clone THYMU3030752, highly similar to BTB/POZ domain-containing protein KCTD12 OS=Homo sapiens PE=2 SV=1;tr|A0A140VJM4|A0A140VJM4_HUMAN Potassium channel tetramerisation domain containing 12 OS=Homo sapiens GN=KCTD	3	1	1	2.8	35.73
B4DW88;B3KUK5;A0A140VJN2;Q9C0I9	tr|B4DW88|B4DW88_HUMAN cDNA FLJ58633, highly similar to Leucine-rich repeat-containing protein 27 OS=Homo sapiens PE=2 SV=1;tr|B3KUK5|B3KUK5_HUMAN cDNA FLJ40099 fis, clone TESTI2004431, highly similar to Leucine-rich repeat-containing protein 27 OS=Homo sa	4	1	1	3	42.285	234	294
K7ER39;K7EL96;A0A140VJN8;O60664	tr|K7ER39|K7ER39_HUMAN Perilipin-3 (Fragment) OS=Homo sapiens GN=PLIN3 PE=1 SV=1;tr|K7EL96|K7EL96_HUMAN Perilipin-3 (Fragment) OS=Homo sapiens GN=PLIN3 PE=1 SV=8;tr|A0A140VJN8|A0A140VJN8_HUMAN Perilipin OS=Homo sapiens PE=2 SV=1;sp|O60664|PLIN3_HUMAN Peril	4	2	2	16.1	17.61	235	86
B4DEX8;A0A140VJP5;P31153	tr|B4DEX8|B4DEX8_HUMAN S-adenosylmethionine synthase OS=Homo sapiens GN=MAT2A PE=2 SV=1;tr|A0A140VJP5|A0A140VJP5_HUMAN S-adenosylmethionine synthase OS=Homo sapiens PE=2 SV=1;sp|P31153|METK2_HUMAN S-adenosylmethionine synthase isoform type-2 OS=Homo sapien	3	1	1	6.4	39.71
Q8WVB5;A0A140VJP8;P80297;P02795;P13640;H3BSF1;Q8TDC4;A0A024R6T4;Q8TE66;A0A140VJP7;Q8N339;P04732;P80294;P04731	tr|Q8WVB5|Q8WVB5_HUMAN Metallothionein OS=Homo sapiens GN=MT1X PE=2 SV=1;tr|A0A140VJP8|A0A140VJP8_HUMAN Metallothionein OS=Homo sapiens PE=2 SV=1;sp|P80297|MT1X_HUMAN Metallothionein-1X OS=Homo sapiens GN=MT1X PE=1 SV=1;sp|P02795|MT2_HUMAN Metallothionein-	14	2	2	32.8	6.0542
A0A140VJQ4;P04181	tr|A0A140VJQ4|A0A140VJQ4_HUMAN Testicular tissue protein Li 130 OS=Homo sapiens PE=2 SV=1;sp|P04181|OAT_HUMAN Ornithine aminotransferase, mitochondrial OS=Homo sapiens GN=OAT PE=1 SV=1	2	1	1	3.2	48.534
K7ES25;J3K000;A0A140VJR2;P12955	tr|K7ES25|K7ES25_HUMAN Xaa-Pro dipeptidase (Fragment) OS=Homo sapiens GN=PEPD PE=1 SV=2;tr|J3K000|J3K000_HUMAN PEPD protein OS=Homo sapiens GN=PEPD PE=2 SV=1;tr|A0A140VJR2|A0A140VJR2_HUMAN Testicular tissue protein Li 138 OS=Homo sapiens PE=2 SV=1;sp|P1295	4	1	1	3.6	21.574
H0YBN9;B3KQ51;Q8WZ56;Q6I9T8;Q5U0I7;B3KUN1;B3KRM2;A0A140VJS0;P67775;P62714	tr|H0YBN9|H0YBN9_HUMAN Serine/threonine-protein phosphatase 2A catalytic subunit beta isoform (Fragment) OS=Homo sapiens GN=PPP2CB PE=4 SV=1;tr|B3KQ51|B3KQ51_HUMAN Serine/threonine-protein phosphatase OS=Homo sapiens PE=2 SV=1;tr|Q8WZ56|Q8WZ56_HUMAN Serine	10	1	1	15.4	5.9857
Q59GS3;A0A140VJS3;P62195	tr|Q59GS3|Q59GS3_HUMAN Proteasome 26S ATPase subunit 5 variant (Fragment) OS=Homo sapiens PE=2 SV=1;tr|A0A140VJS3|A0A140VJS3_HUMAN Testicular tissue protein Li 149 OS=Homo sapiens PE=2 SV=1;sp|P62195|PRS8_HUMAN 26S protease regulatory subunit 8 OS=Homo sap	3	1	1	4.6	38.76
B2R9V7;A0A140VJU8;P08294	tr|B2R9V7|B2R9V7_HUMAN Superoxide dismutase [Cu-Zn] OS=Homo sapiens PE=2 SV=1;tr|A0A140VJU8|A0A140VJU8_HUMAN Superoxide dismutase [Cu-Zn] OS=Homo sapiens PE=2 SV=1;sp|P08294|SODE_HUMAN Extracellular superoxide dismutase [Cu-Zn] OS=Homo sapiens GN=SOD3 PE=1	3	2	2	12.1	25.899
A2A2D0;B5BU83;A0A140VJW2;P16949;Q59G27;Q96CE4;B7Z4K3;E5RGX5;B7Z4N6;Q93045	tr|A2A2D0|A2A2D0_HUMAN Stathmin (Fragment) OS=Homo sapiens GN=STMN1 PE=1 SV=8;tr|B5BU83|B5BU83_HUMAN Stathmin OS=Homo sapiens GN=STMN1 PE=2 SV=1;tr|A0A140VJW2|A0A140VJW2_HUMAN Stathmin OS=Homo sapiens PE=2 SV=1;sp|P16949|STMN1_HUMAN Stathmin OS=Homo sapien	10	3	3	34.1	9.7931
C9J7S3;C9JLC1;Q53T60;D3DP78;A0A140VJW5;P14868	tr|C9J7S3|C9J7S3_HUMAN Aspartate--tRNA ligase, cytoplasmic (Fragment) OS=Homo sapiens GN=DARS PE=1 SV=8;tr|C9JLC1|C9JLC1_HUMAN Aspartate--tRNA ligase, cytoplasmic (Fragment) OS=Homo sapiens GN=DARS PE=1 SV=1;tr|Q53T60|Q53T60_HUMAN Putative uncharacterized	6	1	1	5.1	19.868
A0A140VJX1;P24752	tr|A0A140VJX1|A0A140VJX1_HUMAN Testicular tissue protein Li 198 OS=Homo sapiens PE=2 SV=1;sp|P24752|THIL_HUMAN Acetyl-CoA acetyltransferase, mitochondrial OS=Homo sapiens GN=ACAT1 PE=1 SV=1	2	1	1	3	45.199	236	202
A0A140VJY7;Q9BRA2;I3L0K2;I3L3M7;I3L2R6	tr|A0A140VJY7|A0A140VJY7_HUMAN Testicular tissue protein Li 214 OS=Homo sapiens PE=2 SV=1;sp|Q9BRA2|TXD17_HUMAN Thioredoxin domain-containing protein 17 OS=Homo sapiens GN=TXNDC17 PE=1 SV=1;tr|I3L0K2|I3L0K2_HUMAN Thioredoxin domain-containing protein 17 OS	5	2	2	18.7	13.941
A0A140VK04;E9PMA0;O95831	tr|A0A140VK04|A0A140VK04_HUMAN Testicular secretory protein Li 4 OS=Homo sapiens PE=2 SV=1;tr|E9PMA0|E9PMA0_HUMAN Apoptosis-inducing factor 1, mitochondrial OS=Homo sapiens GN=AIFM1 PE=1 SV=1;sp|O95831|AIFM1_HUMAN Apoptosis-inducing factor 1, mitochondrial	3	2	2	9.6	28.404
Q6DEN2;A0A140VK07;B4DLZ4;Q8IXW6;Q14195	tr|Q6DEN2|Q6DEN2_HUMAN DPYSL3 protein OS=Homo sapiens GN=DPYSL3 PE=2 SV=1;tr|A0A140VK07|A0A140VK07_HUMAN Testicular secretory protein Li 7 OS=Homo sapiens PE=2 SV=1;tr|B4DLZ4|B4DLZ4_HUMAN cDNA FLJ57528, highly similar to Dihydropyrimidinase-related protein	5	2	2	3.4	73.909
B4DVZ8;A0A140VK27;P09960	tr|B4DVZ8|B4DVZ8_HUMAN Leukotriene A(4) hydrolase OS=Homo sapiens PE=2 SV=1;tr|A0A140VK27|A0A140VK27_HUMAN Leukotriene A(4) hydrolase OS=Homo sapiens PE=2 SV=1;sp|P09960|LKHA4_HUMAN Leukotriene A-4 hydrolase OS=Homo sapiens GN=LTA4H PE=1 SV=2	3	2	2	3	63.829
Q6IB71;A0A140VK43;P25788	tr|Q6IB71|Q6IB71_HUMAN Proteasome subunit alpha type OS=Homo sapiens GN=PSMA3 PE=2 SV=1;tr|A0A140VK43|A0A140VK43_HUMAN Proteasome subunit alpha type OS=Homo sapiens PE=2 SV=1;sp|P25788|PSA3_HUMAN Proteasome subunit alpha type-3 OS=Homo sapiens GN=PSMA3 PE=	3	2	2	11	28.415	237	57
Q9BZ93;G3V3U4;G3V3I1;G3V295;A0A140VK44;G3V5Z7;P60900	tr|Q9BZ93|Q9BZ93_HUMAN Prosomal P27K protein (Fragment) OS=Homo sapiens GN=PSMA6 PE=4 SV=1;tr|G3V3U4|G3V3U4_HUMAN Proteasome subunit alpha type OS=Homo sapiens GN=PSMA6 PE=1 SV=1;tr|G3V3I1|G3V3I1_HUMAN Proteasome subunit alpha type OS=Homo sapiens GN=PSMA6	7	1	1	22.4	6.2002
B4DFL3;A0A140VK46;P28070	tr|B4DFL3|B4DFL3_HUMAN cDNA FLJ56661, highly similar to Proteasome subunit beta type 4 (EC 3.4.25.1) OS=Homo sapiens PE=2 SV=1;tr|A0A140VK46|A0A140VK46_HUMAN Proteasome subunit beta OS=Homo sapiens PE=2 SV=1;sp|P28070|PSB4_HUMAN Proteasome subunit beta typ	3	1	1	9	18.36
B2R5U1;B4E299;B3KU67;A0A140VK49;Q59FF0;Q7KZF4;I6TRR8	tr|B2R5U1|B2R5U1_HUMAN cDNA, FLJ92620, highly similar to Homo sapiens staphylococcal nuclease domain containing 1 (SND1),mRNA OS=Homo sapiens PE=2 SV=1;tr|B4E299|B4E299_HUMAN cDNA FLJ54574, highly similar to Staphylococcal nuclease domain-containing protei	7	3	3	4.4	99.67
A0A140VK56;P37837;F2Z393;B4DID5;Q9UMF8;E9PM01;E9PKI8	tr|A0A140VK56|A0A140VK56_HUMAN Transaldolase OS=Homo sapiens PE=2 SV=1;sp|P37837|TALDO_HUMAN Transaldolase OS=Homo sapiens GN=TALDO1 PE=1 SV=2;tr|F2Z393|F2Z393_HUMAN Transaldolase OS=Homo sapiens GN=TALDO1 PE=1 SV=1	7	9	9	30.9	37.54	238;239;240	286;307;321
H0YC04;C9J5E3;C9JNS9;Q59HF3;Q71UA2;B4DWH7;C9JL73;A0A140VK65;P21281;P15313	tr|H0YC04|H0YC04_HUMAN V-type proton ATPase subunit B, brain isoform (Fragment) OS=Homo sapiens GN=ATP6V1B2 PE=1 SV=1;tr|C9J5E3|C9J5E3_HUMAN V-type proton ATPase subunit B, kidney isoform OS=Homo sapiens GN=ATP6V1B1 PE=1 SV=1;tr|C9JNS9|C9JNS9_HUMAN V-type	10	1	1	5	21.003
F8W1A4;A0A140VK93;P54819;B4DLK2;G3V213;F8VZG5;F8VY04	tr|F8W1A4|F8W1A4_HUMAN Adenylate kinase 2, mitochondrial OS=Homo sapiens GN=AK2 PE=1 SV=1;tr|A0A140VK93|A0A140VK93_HUMAN Adenylate kinase 2, mitochondrial OS=Homo sapiens GN=AK2 PE=2 SV=1;sp|P54819|KAD2_HUMAN Adenylate kinase 2, mitochondrial OS=Homo sapie	7	2	2	9.1	25.63	241	181
A0A140VK94;F6WQW2;P43487;C9JXG8;D3DX26;C9JJ34;C9JDM3;B3KUP2;B7Z6U1;B4DE76;C9JGV6	tr|A0A140VK94|A0A140VK94_HUMAN RAN binding protein 1, isoform CRA_g OS=Homo sapiens GN=RANBP1 PE=2 SV=1;tr|F6WQW2|F6WQW2_HUMAN Ran-specific GTPase-activating protein OS=Homo sapiens GN=RANBP1 PE=1 SV=1;sp|P43487|RANG_HUMAN Ran-specific GTPase-activating pr	11	2	2	9	23.31
B4DPW5;E9PGZ1;A0A140VKA0;B7Z6G4;E7EX44;Q05682;C9J813;Q9NYG1;B4E3I0;Q6PJM5;Q7Z2Y9;C9JEK3;Q05DR4;Q6P707;Q5HY93;REV__H0YH95;REV__H0YEF9;REV__E9PJZ7;REV__H0YHK3;REV__B7Z7Y5;REV__Q13136;REV__G3V200;REV__O75334;REV__Q4LE62	tr|B4DPW5|B4DPW5_HUMAN cDNA FLJ59374, highly similar to Homo sapiens caldesmon 1 (CALD1), transcript variant 2, mRNA OS=Homo sapiens PE=2 SV=1;tr|E9PGZ1|E9PGZ1_HUMAN Caldesmon OS=Homo sapiens GN=CALD1 PE=1 SV=1;tr|A0A140VKA0|A0A140VKA0_HUMAN Caldesmon 1, i	24	7	7	17.1	57.413
H7C3I1;D6W507;F6VDH7;Q3KNR6;Q1XBU6;B7ZA40;Q0IJ56;B4E0U6;A0A140VKA6;Q8IZP2;P50502	tr|H7C3I1|H7C3I1_HUMAN Hsc70-interacting protein (Fragment) OS=Homo sapiens GN=ST13 PE=1 SV=1;tr|D6W507|D6W507_HUMAN HCG1990625, isoform CRA_a OS=Homo sapiens GN=hCG_1990625 PE=4 SV=1;tr|F6VDH7|F6VDH7_HUMAN Hsc70-interacting protein (Fragment) OS=Homo sapi	11	1	1	9.6	16.219
A0A140VKC4;Q59FJ6;E9LUH3;D9ZNA4;D5L9I5;D3YJ43;D0UU70;C6KG45;A8K079;E9LUH4;P51608;A0A075BRI2;A0A075BRJ5;C6FGV0;A0A0S2Z3Y9;A0A0S2Z400;B5MCB4;A0A075BPP5;I6LM39;D6QZ43;A0A087X1U4;C6KG44;A0A0S2Z401;E1B2J3	tr|A0A140VKC4|A0A140VKC4_HUMAN Methyl-CpG-binding protein 2 OS=Homo sapiens GN=MECP2 PE=2 SV=1;tr|Q59FJ6|Q59FJ6_HUMAN Methyl CpG binding protein 2 variant (Fragment) OS=Homo sapiens PE=2 SV=1;tr|E9LUH3|E9LUH3_HUMAN Methyl-CpG-binding protein 2 OS=Homo sapi	24	3	3	8.8	53.323	242;243	231;461
A0A140VKC8;Q13630;H0YCP7;E9PLH9;B3KU96;B4DZW9;E9PP14;A0A0J9YX13;E9PKL9	tr|A0A140VKC8|A0A140VKC8_HUMAN Testis tissue sperm-binding protein Li 45a OS=Homo sapiens PE=2 SV=1;sp|Q13630|FCL_HUMAN GDP-L-fucose synthase OS=Homo sapiens GN=TSTA3 PE=1 SV=1;tr|H0YCP7|H0YCP7_HUMAN GDP-L-fucose synthase (Fragment) OS=Homo sapiens GN=TSTA	9	2	2	7.8	35.892
Q9H5W7;B4DX93;Q59GU5;B4DPZ3;A0A140VKE9;Q13409	tr|Q9H5W7|Q9H5W7_HUMAN cDNA: FLJ22921 fis, clone KAT06711 OS=Homo sapiens PE=2 SV=1;tr|B4DX93|B4DX93_HUMAN cDNA FLJ55471, highly similar to Cytoplasmic dynein 1 intermediate chain 2 OS=Homo sapiens PE=2 SV=1;tr|Q59GU5|Q59GU5_HUMAN Dynein, cytoplasmic, inte	6	1	1	2.8	35.311
A0A140VKF3;P36955;I3L3Z3;I3L4Z0;I3L2R7	tr|A0A140VKF3|A0A140VKF3_HUMAN Testis tissue sperm-binding protein Li 70n OS=Homo sapiens PE=2 SV=1;sp|P36955|PEDF_HUMAN Pigment epithelium-derived factor OS=Homo sapiens GN=SERPINF1 PE=1 SV=4;tr|I3L3Z3|I3L3Z3_HUMAN Pigment epithelium-derived factor (Fragm	5	2	2	4.5	46.312
A0A140VKH3;Q9ULX6	tr|A0A140VKH3|A0A140VKH3_HUMAN Testis tissue sperm-binding protein Li 90mP OS=Homo sapiens PE=2 SV=1;sp|Q9ULX6|AKP8L_HUMAN A-kinase anchor protein 8-like OS=Homo sapiens GN=AKAP8L PE=1 SV=3	2	2	2	3.4	71.648	244	520
F5H7R9;A0A158RFU3;F5GXR3;P20962	tr|F5H7R9|F5H7R9_HUMAN Parathymosin (Fragment) OS=Homo sapiens GN=PTMS PE=1 SV=1;tr|A0A158RFU3|A0A158RFU3_HUMAN Parathymosin OS=Homo sapiens GN=PTMS PE=2 SV=1;tr|F5GXR3|F5GXR3_HUMAN Parathymosin OS=Homo sapiens GN=PTMS PE=1 SV=1;sp|P20962|PTMS_HUMAN Parath	4	1	1	24.6	6.2542	245	15
F5GZK2;B7ZLK3;A0A158RFW1;Q96P44	tr|F5GZK2|F5GZK2_HUMAN Collagen alpha-1(XXI) chain OS=Homo sapiens GN=COL21A1 PE=1 SV=2;tr|B7ZLK3|B7ZLK3_HUMAN COL21A1 protein OS=Homo sapiens GN=COL21A1 PE=2 SV=1;tr|A0A158RFW1|A0A158RFW1_HUMAN Alpha 1 type XXI collagen OS=Homo sapiens GN=COL21A1 PE=4 SV=	4	1	1	1.6	99.294
B7ZAL5;E7EQB2;E7ER44;V9HWI4;B3VMW0;A8K494;A0A161I202;P02788;B3KSL2;Q2TUW9;W8QEY1;Q5EK51;B2MV14;Q19KS2;Q8IX02;B4E1V0;C9JCF5;B4E1L2	tr|B7ZAL5|B7ZAL5_HUMAN cDNA, FLJ79229, highly similar to Lactotransferrin (EC 3.4.21.-) OS=Homo sapiens PE=2 SV=1;tr|E7EQB2|E7EQB2_HUMAN Lactotransferrin (Fragment) OS=Homo sapiens GN=LTF PE=1 SV=1;tr|E7ER44|E7ER44_HUMAN Lactotransferrin OS=Homo sapiens GN	18	12	12	22.2	73.169
Q6U210;Q9UDD3;A0A168G4X0;Q15635;B9A6N0;P35125	tr|Q6U210|Q6U210_HUMAN Ubiquitin-specific protease USP6 (Fragment) OS=Homo sapiens GN=CDH11/USP6 fusion oncogene PE=2 SV=1;tr|Q9UDD3|Q9UDD3_HUMAN TRE17 protein (Fragment) OS=Homo sapiens GN=TRE17 PE=4 SV=1;tr|A0A168G4X0|A0A168G4X0_HUMAN Ubiquitin-specific	6	1	1	29.6	3.2226
Q9UL88;A0A193CHR0;A0A193CHQ9	tr|Q9UL88|Q9UL88_HUMAN Myosin-reactive immunoglobulin heavy chain variable region (Fragment) OS=Homo sapiens PE=2 SV=1;tr|A0A193CHR0|A0A193CHR0_HUMAN 10E8 heavy chain variable region (Fragment) OS=Homo sapiens PE=2 SV=1;tr|A0A193CHQ9|A0A193CHQ9_HUMAN 10E8	3	1	1	14.5	14.142
A2J1N6;A0A193CHR7;A0A193CHR3	tr|A2J1N6|A2J1N6_HUMAN Rheumatoid factor RF-ET9 (Fragment) OS=Homo sapiens PE=2 SV=1;tr|A0A193CHR7|A0A193CHR7_HUMAN 10E8 heavy chain variable region (Fragment) OS=Homo sapiens PE=2 SV=1;tr|A0A193CHR3|A0A193CHR3_HUMAN 10E8 heavy chain variable region (Fragm	3	1	1	13.9	12.626
A0A1B0GTI6;Q9NWF5;B4DYC0;A0A1B0GV63;A0A1B0GWJ2;A0A1B0GTJ8;A0A1B0GVK1;H0Y7H8;Q8NFD5	tr|A0A1B0GTI6|A0A1B0GTI6_HUMAN AT-rich interactive domain-containing protein 1B (Fragment) OS=Homo sapiens GN=ARID1B PE=1 SV=1;tr|Q9NWF5|Q9NWF5_HUMAN cDNA FLJ10059 fis, clone HEMBA1001405 OS=Homo sapiens PE=2 SV=1;tr|B4DYC0|B4DYC0_HUMAN cDNA FLJ57012, high	9	1	1	3.2	35.218	246	92
H3BNC1;H3BR27;A0A1B0GUK8;H0Y6E7;H3BT71;Q2VIN3;Q96E39;P38159	tr|H3BNC1|H3BNC1_HUMAN RNA-binding motif protein, X chromosome OS=Homo sapiens GN=RBMX PE=1 SV=1;tr|H3BR27|H3BR27_HUMAN RNA-binding motif protein, X chromosome OS=Homo sapiens GN=RBMX PE=1 SV=1;tr|A0A1B0GUK8|A0A1B0GUK8_HUMAN RNA-binding motif protein, X-li	8	1	1	35.1	4.0105
A0A1B0GW44;A0A1B0GV23;A0A1B0GVD5;A0A1B0GWE8;V9HWI3;P07339;H7C469;A0A1B0GVP3;A0A1B0GU92;A0A1B0GU03;H7C1V0;F8WD96;C9JH19;A0A0S2Z3L4;F8W787	tr|A0A1B0GW44|A0A1B0GW44_HUMAN Cathepsin D OS=Homo sapiens GN=CTSD PE=1 SV=1;tr|A0A1B0GV23|A0A1B0GV23_HUMAN Cathepsin D OS=Homo sapiens GN=CTSD PE=1 SV=1;tr|A0A1B0GVD5|A0A1B0GVD5_HUMAN Cathepsin D OS=Homo sapiens GN=CTSD PE=1 SV=1;tr|A0A1B0GWE8|A0A1B0GWE8_	15	4	4	13.1	43.688
A0A1B0GVI3	tr|A0A1B0GVI3|A0A1B0GVI3_HUMAN Keratin, type I cytoskeletal 10 (Fragment) OS=Homo sapiens GN=KRT10 PE=1 SV=1	1	1	1	10.3	10.03
C9JVY9;Q86TD7;E7ENC1;F8WBI9;B7Z8A8;E7ETT4;E7EUY3;E7ETT1;E9PDR0;Q59GV0;C9JQS9;A0A1B2JLU8;E7EX59;P05166	tr|C9JVY9|C9JVY9_HUMAN Propionyl-CoA carboxylase beta chain, mitochondrial (Fragment) OS=Homo sapiens GN=PCCB PE=1 SV=8;tr|Q86TD7|Q86TD7_HUMAN Putative uncharacterized protein DKFZp451E113 (Fragment) OS=Homo sapiens GN=DKFZp451E113 PE=2 SV=1;tr|E7ENC1|E7EN	14	1	1	4.2	20.347	247	60
A0A1D5RMQ5	tr|A0A1D5RMQ5|A0A1D5RMQ5_HUMAN Queuine tRNA-ribosyltransferase accessory subunit 2 (Fragment) OS=Homo sapiens GN=QTRT2 PE=4 SV=1	1	1	1	88.9	1.1484	248	6
F0VRW1;A0A1G4HPU1	tr|F0VRW1|F0VRW1_HUMAN MHC class I antigen (Fragment) OS=Homo sapiens GN=HLA-B PE=3 SV=1;tr|A0A1G4HPU1|A0A1G4HPU1_HUMAN MHC class I antigen OS=Homo sapiens GN=HLA-B PE=3 SV=1	2	3	1	16.1	31.717
A0A1I9RI50;A0A1I9RI51;O95760	tr|A0A1I9RI50|A0A1I9RI50_HUMAN Interleukin-33 OS=Homo sapiens GN=IL33 PE=2 SV=1;tr|A0A1I9RI51|A0A1I9RI51_HUMAN Interleukin-33 OS=Homo sapiens GN=IL33 PE=2 SV=1;sp|O95760|IL33_HUMAN Interleukin-33 OS=Homo sapiens GN=IL33 PE=1 SV=1	3	1	1	3.9	20.51	249	16
A0A1L1UHR1;P21796;C9JI87;B4DEI3;B3KTS5	tr|A0A1L1UHR1|A0A1L1UHR1_HUMAN Sperm binding protein 1a OS=Homo sapiens PE=2 SV=1;sp|P21796|VDAC1_HUMAN Voltage-dependent anion-selective channel protein 1 OS=Homo sapiens GN=VDAC1 PE=1 SV=2;tr|C9JI87|C9JI87_HUMAN Voltage-dependent anion-selective channel	5	3	3	8.5	30.772
Q5NV88;A0A1L2BU44;A2KUC4	tr|Q5NV88|Q5NV88_HUMAN V1-22 protein (Fragment) OS=Homo sapiens GN=V1-22 PE=1 SV=1;tr|A0A1L2BU44|A0A1L2BU44_HUMAN Anti-staphylococcal enterotoxin E variable region lambda chain (Fragment) OS=Homo sapiens PE=2 SV=1;tr|A2KUC4|A2KUC4_HUMAN UGa8L (Fragment) OS	3	1	1	8.2	10.643
A0A1L7MZY4	tr|A0A1L7MZY4|A0A1L7MZY4_HUMAN CD101 molecule (Fragment) OS=Homo sapiens GN=CD101 PE=4 SV=1	1	1	1	5.9	15.613	250	4
A0A1S5UZ07;Q9Y490;H0YMT1;A0A1C7CYV7;A0A1B0GVU7;G1UI21;Q9Y4G6	tr|A0A1S5UZ07|A0A1S5UZ07_HUMAN Talin-1 OS=Homo sapiens GN=TLN1 PE=2 SV=1;sp|Q9Y490|TLN1_HUMAN Talin-1 OS=Homo sapiens GN=TLN1 PE=1 SV=3	7	8	8	3.8	271.42
A0A1S5UZ16;D3YTG3;Q7Z7G0;H7C4X4;Q9H717;Q5JPC9;B4DSV9;H0Y897	tr|A0A1S5UZ16|A0A1S5UZ16_HUMAN Target of Nesh-SH3 OS=Homo sapiens GN=ABI3BP PE=2 SV=1;tr|D3YTG3|D3YTG3_HUMAN Target of Nesh-SH3 OS=Homo sapiens GN=ABI3BP PE=1 SV=1;sp|Q7Z7G0|TARSH_HUMAN Target of Nesh-SH3 OS=Homo sapiens GN=ABI3BP PE=1 SV=1;tr|H7C4X4|H7C4X	8	2	2	2.6	121.2	251	312
D1MGQ2;A0A1S5UZ39;P69905;A0A0K2BMD8;A0A1K0GXZ1;I1VZV6;U6A216;E1B2D1;Q9BX83;E9M4D4;Q4ZGM8;P78461;Q96T46;Q86YL2;Q6J1Z9;Q9NQT3;Q86YQ4;Q86YQ1;U6A493;Q86YQ5;E9LUX2;Q7Z6G4;U6A3P2;Q7Z7B4	tr|D1MGQ2|D1MGQ2_HUMAN Alpha-2 globin chain OS=Homo sapiens GN=HBA2 PE=3 SV=1;tr|A0A1S5UZ39|A0A1S5UZ39_HUMAN Hemoglobin subunit alpha OS=Homo sapiens GN=HBA2 PE=2 SV=1;sp|P69905|HBA_HUMAN Hemoglobin subunit alpha OS=Homo sapiens GN=HBA1 PE=1 SV=2;tr|A0A0K2	24	15	0	99.3	15.257	252;253;254;255;256	8;12;17;57;140
H0Y6Z4;Q6ZMJ8;A0A1S5UZH2;Q8TDZ2	tr|H0Y6Z4|H0Y6Z4_HUMAN [F-actin]-methionine sulfoxide oxidase MICAL1 (Fragment) OS=Homo sapiens GN=MICAL1 PE=1 SV=1;tr|Q6ZMJ8|Q6ZMJ8_HUMAN FLJ00407 protein (Fragment) OS=Homo sapiens GN=FLJ00407 PE=2 SV=1;tr|A0A1S5UZH2|A0A1S5UZH2_HUMAN Protein-methionine s	4	1	1	5.6	27.058	257;258;259	210;219;220
B2R9I9;A0MNP2;Q96DI7	tr|B2R9I9|B2R9I9_HUMAN cDNA, FLJ94417, highly similar to Homo sapiens WD repeat domain 57 (U5 snRNP specific) (WDR57), mRNA OS=Homo sapiens PE=2 SV=1;tr|A0MNP2|A0MNP2_HUMAN CDW11/WDR57 OS=Homo sapiens GN=WDR57 PE=2 SV=1;sp|Q96DI7|SNR40_HUMAN U5 small nucle	3	1	1	3.4	39.266	260	18
A0N071;P02042;D1MGQ0;E9PFT6;E9PEW8;Q4F786;B2M1S8;Q14485;D1MGP8;Q5XTR9;C9JRG0;B2M1S7;Q9UM85;Q9Y6D8;Q2XP30;A8MUF7;Q14476;B7UCU6;D9YZU7;D3GKD8;P02100	tr|A0N071|A0N071_HUMAN Delta globin OS=Homo sapiens GN=HBD PE=3 SV=1;sp|P02042|HBD_HUMAN Hemoglobin subunit delta OS=Homo sapiens GN=HBD PE=1 SV=2;tr|D1MGQ0|D1MGQ0_HUMAN Delta globin (Fragment) OS=Homo sapiens GN=HBD PE=3 SV=1;tr|E9PFT6|E9PFT6_HUMAN Hemogl	21	13	1	76.2	16.055	261;262;263	9;96;145
A0N5G5;B1N7B8;Q9UL83;Q9UL85;A0A0A0MRZ8;A0A087WSY6;Q96PF6;A0N5G1;A0A0C4DH90;A0A0C4DH55;P04433;P01624	tr|A0N5G5|A0N5G5_HUMAN Rheumatoid factor D5 light chain (Fragment) OS=Homo sapiens GN=V<kappa>3 PE=2 SV=1;tr|B1N7B8|B1N7B8_HUMAN Cryocrystalglobulin CC1 kappa light chain variable region (Fragment) OS=Homo sapiens PE=2 SV=1;tr|Q9UL83|Q9UL83_HUMAN Myosin-re	12	2	1	12.7	12.766
A0PJ47;B7Z1C7;B7Z2F6;B7Z2Z1;B7Z5X3;B7ZLP5;A8K329;Q15424;Q14151	tr|A0PJ47|A0PJ47_HUMAN SAFB2 protein (Fragment) OS=Homo sapiens GN=SAFB2 PE=2 SV=1;tr|B7Z1C7|B7Z1C7_HUMAN cDNA FLJ59451, highly similar to Scaffold attachment factor B OS=Homo sapiens PE=2 SV=1;tr|B7Z2F6|B7Z2F6_HUMAN cDNA FLJ54744, highly similar to Scaffo	9	1	1	1.9	56.918	264	293
B8ZZA5;A0PJA5;B3KR21;B8ZZW2;Q8IWJ2	tr|B8ZZA5|B8ZZA5_HUMAN GRIP and coiled-coil domain-containing protein 2 (Fragment) OS=Homo sapiens GN=GCC2 PE=1 SV=1;tr|A0PJA5|A0PJA5_HUMAN GCC2 protein (Fragment) OS=Homo sapiens GN=GCC2 PE=2 SV=1;tr|B3KR21|B3KR21_HUMAN cDNA FLJ33494 fis, clone BRAMY20038	5	1	1	8.5	28.417
R4GNC1;Q86X80;A0PJJ5;Q0D2M6;V9HWK0;Q71V07;O76094	tr|R4GNC1|R4GNC1_HUMAN Signal recognition particle subunit SRP72 OS=Homo sapiens GN=SRP72 PE=1 SV=1;tr|Q86X80|Q86X80_HUMAN SRP72 protein (Fragment) OS=Homo sapiens GN=SRP72 PE=2 SV=1;tr|A0PJJ5|A0PJJ5_HUMAN SRP72 protein (Fragment) OS=Homo sapiens GN=SRP72	7	1	1	5	24.809
A6XGL3;A1A508;E7EQ64;P07477;Q86W20;Q86W19;Q86W18;Q86W17;Q53ZX9;Q53ZX8;Q53ZX7;Q45KI0;H0Y8D1;A0A087WW55;Q1RMF8;E9PRA0;J3KQC6;Q9BYE2	tr|A6XGL3|A6XGL3_HUMAN Protease serine 1 OS=Homo sapiens GN=PRSS1 PE=1 SV=1;tr|A1A508|A1A508_HUMAN PRSS3 protein OS=Homo sapiens GN=PRSS3 PE=2 SV=1;tr|E7EQ64|E7EQ64_HUMAN Trypsin-1 OS=Homo sapiens GN=PRSS1 PE=1 SV=1;sp|P07477|TRY1_HUMAN Trypsin-1 OS=Homo s	18	2	2	7.6	25.399
A1A5C4;A7BI36;A1A5C5;A0A087WVV2;A0A0A0MRV0;Q9P2E9;F8W7S5;B3KSG1;A0A087WU26;V9GY78	tr|A1A5C4|A1A5C4_HUMAN RRBP1 protein OS=Homo sapiens GN=RRBP1 PE=2 SV=1;tr|A7BI36|A7BI36_HUMAN p180/ribosome receptor OS=Homo sapiens GN=RRBP1 PE=2 SV=2;tr|A1A5C5|A1A5C5_HUMAN RRBP1 protein OS=Homo sapiens GN=RRBP1 PE=2 SV=1;tr|A0A087WVV2|A0A087WVV2_HUMAN	10	10	10	13.4	102.82
Q0VG54;B2RU35;A1L0S7;H0Y4U1;Q59G71;B7Z6H8;A0A087WWW7;E9PGF5;Q0VG55;E9PF55;Q9HBL0	tr|Q0VG54|Q0VG54_HUMAN TNS1 protein OS=Homo sapiens GN=TNS1 PE=2 SV=1;tr|B2RU35|B2RU35_HUMAN Tensin 1 OS=Homo sapiens GN=TNS1 PE=2 SV=1;tr|A1L0S7|A1L0S7_HUMAN TNS1 protein (Fragment) OS=Homo sapiens GN=TNS1 PE=2 SV=2;tr|H0Y4U1|H0Y4U1_HUMAN Tensin-1 OS=Homo	11	2	2	1.5	183.07
A1L180;B7Z9C0;D3DTH7;F5H6E2;B7Z3E5;O00159	tr|A1L180|A1L180_HUMAN MYO1C protein (Fragment) OS=Homo sapiens GN=MYO1C PE=2 SV=1;tr|B7Z9C0|B7Z9C0_HUMAN cDNA FLJ52405, highly similar to Myosin Ic OS=Homo sapiens PE=2 SV=1;tr|D3DTH7|D3DTH7_HUMAN Myosin IC, isoform CRA_a OS=Homo sapiens GN=MYO1C PE=3 SV=	6	1	1	8.1	18.504	265	108
A1L1A9;I3L2S3;Q05BP1;Q9ULH7	tr|A1L1A9|A1L1A9_HUMAN Phosphatase and actin regulator (Fragment) OS=Homo sapiens GN=MKL2 PE=2 SV=2;tr|I3L2S3|I3L2S3_HUMAN Phosphatase and actin regulator OS=Homo sapiens GN=MKL2 PE=1 SV=1;tr|Q05BP1|Q05BP1_HUMAN Phosphatase and actin regulator (Fragment) O	4	1	1	17.4	14.998	266	86
F8WBV9;A1L302;H3BMJ4;Q8N9W4	tr|F8WBV9|F8WBV9_HUMAN Golgin subfamily A member 6-like protein 2 OS=Homo sapiens GN=GOLGA6L2 PE=1 SV=1;tr|A1L302|A1L302_HUMAN LOC283685 protein OS=Homo sapiens GN=LOC283685 PE=2 SV=1;tr|H3BMJ4|H3BMJ4_HUMAN Golgin subfamily A member 6-like protein 2 OS=Hom	4	1	1	6.4	40.416	267;268	110;118
A1L4H1	sp|A1L4H1|SRCRL_HUMAN Soluble scavenger receptor cysteine-rich domain-containing protein SSC5D OS=Homo sapiens GN=SSC5D PE=1 SV=3	1	1	1	0.7	165.74
A2A2Q9;Q9Y312	tr|A2A2Q9|A2A2Q9_HUMAN Protein AAR2 homolog OS=Homo sapiens GN=AAR2 PE=1 SV=1;sp|Q9Y312|AAR2_HUMAN Protein AAR2 homolog OS=Homo sapiens GN=AAR2 PE=1 SV=2	2	1	1	3.8	45.034
Q96DV6;A2A3R6;P62753;A2A3R7;A2A3R5;Q9BZU1	tr|Q96DV6|Q96DV6_HUMAN 40S ribosomal protein S6 OS=Homo sapiens GN=RPS6 PE=2 SV=1;tr|A2A3R6|A2A3R6_HUMAN 40S ribosomal protein S6 OS=Homo sapiens GN=RPS6 PE=2 SV=1;sp|P62753|RS6_HUMAN 40S ribosomal protein S6 OS=Homo sapiens GN=RPS6 PE=1 SV=1;tr|A2A3R7|A2A	6	3	3	15.7	28.708
A2I831;A2I829;Q6NUN2;A3F769;A3F768;O15226	tr|A2I831|A2I831_HUMAN NF-kappaB repressing factor (Fragment) OS=Homo sapiens GN=NKRF PE=2 SV=1;tr|A2I829|A2I829_HUMAN NF-kappaB repressing factor (Fragment) OS=Homo sapiens GN=NKRF PE=2 SV=1;tr|Q6NUN2|Q6NUN2_HUMAN NFKB repressing factor OS=Homo sapiens GN	6	1	1	9.6	12.825
A2KBC6;A2KBC1;A2KBC8;A2KBC7;A2KBC5;A2KBC4;A2KBC3;A2KBC2;A2KBC0;A2KBB9;A0A109PW74;A0A0X9V9D6;A2N2F4;Q9UL86;Q9UL78;A2NB46;A2NXP9;A2IPI5;A2IPI3;A2IPI2;A0A0C4DH25;A2KUC3;A0A1L2BU33;P01619	tr|A2KBC6|A2KBC6_HUMAN Anti-FactorVIII scFv (Fragment) OS=Homo sapiens PE=2 SV=1;tr|A2KBC1|A2KBC1_HUMAN Anti-(ED-B) scFV (Fragment) OS=Homo sapiens PE=2 SV=2;tr|A2KBC8|A2KBC8_HUMAN Anti-TeTox scFv (Fragment) OS=Homo sapiens PE=2 SV=1;tr|A2KBC7|A2KBC7_HUMAN	24	3	1	13.9	24.969
Q8N5F4;Q8N355;Q6GMW3;Q6PJG0;A2NUT2;Q6PIQ7;Q6IPQ0;Q6GMX4;Q8TCJ5;P0DOY3;P0DOY2;Q6PJR7;S6BAN6;S6C4S2;S6B2B0;Q5FWF9;Q7Z2U7;Q6GMV8;S6BGD6;Q6IN99;Q567P1;A0A5E4;Q8NEJ1;Q6GMX3;S6BGF9;S6B286;S6AWE6;S6BAR0;S6C4Q9;S6BAP8;P0CF74;Q96JD0;A0N5G3;S6C4R7;A0M8Q6	tr|Q8N5F4|Q8N5F4_HUMAN IGL@ protein OS=Homo sapiens GN=IGL@ PE=1 SV=1;tr|Q8N355|Q8N355_HUMAN IGL@ protein OS=Homo sapiens GN=IGL@ PE=1 SV=1;tr|Q6GMW3|Q6GMW3_HUMAN IGL@ protein OS=Homo sapiens GN=IGL@ PE=1 SV=1;tr|Q6PJG0|Q6PJG0_HUMAN Uncharacterized protein	35	4	3	22.3	24.961
F2Z2E2;A2RRC9;Q86VI3	tr|F2Z2E2|F2Z2E2_HUMAN Ras GTPase-activating-like protein IQGAP3 OS=Homo sapiens GN=IQGAP3 PE=1 SV=1;tr|A2RRC9|A2RRC9_HUMAN IQ motif containing GTPase activating protein 3 OS=Homo sapiens GN=IQGAP3 PE=1 SV=1;sp|Q86VI3|IQGA3_HUMAN Ras GTPase-activating-like	3	2	1	1.4	179.48	269	1393
Q5T987;Q5T985;A2RTY6;D3DRR6;P19823	tr|Q5T987|Q5T987_HUMAN Inter-alpha-trypsin inhibitor heavy chain H2 (Fragment) OS=Homo sapiens GN=ITIH2 PE=1 SV=1;tr|Q5T985|Q5T985_HUMAN Inter-alpha-trypsin inhibitor heavy chain H2 OS=Homo sapiens GN=ITIH2 PE=1 SV=1;tr|A2RTY6|A2RTY6_HUMAN Inter-alpha (Glo	5	3	3	13.9	26.821
B3KTM6;A2RUM7;Q59GX9;P46777;Q5T7N0	tr|B3KTM6|B3KTM6_HUMAN Ribosomal protein L5, isoform CRA_b OS=Homo sapiens GN=RPL5 PE=2 SV=1;tr|A2RUM7|A2RUM7_HUMAN Ribosomal protein L5 OS=Homo sapiens GN=RPL5 PE=2 SV=1;tr|Q59GX9|Q59GX9_HUMAN Ribosomal protein L5 variant (Fragment) OS=Homo sapiens PE=2 S	5	2	2	9.7	28.044
A2VCK8;P62328;Q0P5T0;Q0P5U7;Q0P5Q0;Q0P5P4;Q0P5N8	tr|A2VCK8|A2VCK8_HUMAN Thymosin beta 4, X-linked OS=Homo sapiens GN=TMSB4X PE=2 SV=1;sp|P62328|TYB4_HUMAN Thymosin beta-4 OS=Homo sapiens GN=TMSB4X PE=1 SV=2;tr|Q0P5T0|Q0P5T0_HUMAN TMSB4X protein (Fragment) OS=Homo sapiens GN=TMSB4X PE=2 SV=1;tr|Q0P5U7|Q0P	7	5	4	77.3	5.0526	270;271;272	4;12;26
A3KPE2;B0YIW2;P02656	tr|A3KPE2|A3KPE2_HUMAN Apolipoprotein C-III OS=Homo sapiens GN=APOC3 PE=2 SV=1;tr|B0YIW2|B0YIW2_HUMAN Apolipoprotein C-III OS=Homo sapiens GN=APOC3 PE=1 SV=1;sp|P02656|APOC3_HUMAN Apolipoprotein C-III OS=Homo sapiens GN=APOC3 PE=1 SV=1	3	1	1	16.2	10.852
B2R984;A3R0T8;P10412;Q4VB24;A3R0T7	tr|B2R984|B2R984_HUMAN cDNA, FLJ94268, highly similar to Homo sapiens histone 1, H1e (HIST1H1E), mRNA OS=Homo sapiens PE=2 SV=1;tr|A3R0T8|A3R0T8_HUMAN Histone 1, H1e OS=Homo sapiens GN=HIST1H1E PE=2 SV=1;sp|P10412|H14_HUMAN Histone H1.4 OS=Homo sapiens GN=	5	12	3	33.3	21.893	273;274;275;276;277	17;21;22;46;63
Q53GE2;Q53GC7;A4D0V4;P47755;C9JUG7;F8W9N7;A0A0D9SET8;B4DE01;A0A024RC63	tr|Q53GE2|Q53GE2_HUMAN Capping protein (Actin filament) muscle Z-line, alpha 2 variant (Fragment) OS=Homo sapiens PE=2 SV=1;tr|Q53GC7|Q53GC7_HUMAN Capping protein (Actin filament) muscle Z-line, alpha 2 variant (Fragment) OS=Homo sapiens PE=2 SV=1;tr|A4D0V	9	5	3	20.3	32.967
F2Z2Y6;A4D0W0;O95777	tr|F2Z2Y6|F2Z2Y6_HUMAN U6 snRNA-associated Sm-like protein LSm8 OS=Homo sapiens GN=LSM8 PE=1 SV=1;tr|A4D0W0|A4D0W0_HUMAN LSM8 homolog, U6 small nuclear RNA associated (S. cerevisiae) OS=Homo sapiens GN=LSM8 PE=2 SV=1;sp|O95777|LSM8_HUMAN U6 snRNA-associate	3	1	1	14.9	7.3713
A4D275;O15143;C9JBJ7;C9K057;C9J4Z7;F8VXW2;C9JEY1;C9JQM8;C9JFG9;C9J6C8	tr|A4D275|A4D275_HUMAN Actin related protein 2/3 complex, subunit 1B, 41kDa OS=Homo sapiens GN=ARPC1B PE=2 SV=1;sp|O15143|ARC1B_HUMAN Actin-related protein 2/3 complex subunit 1B OS=Homo sapiens GN=ARPC1B PE=1 SV=3;tr|C9JBJ7|C9JBJ7_HUMAN Actin-related prot	10	2	2	7.5	40.949
A4D2D2;Q15113	tr|A4D2D2|A4D2D2_HUMAN Procollagen C-endopeptidase enhancer OS=Homo sapiens GN=PCOLCE PE=4 SV=1;sp|Q15113|PCOC1_HUMAN Procollagen C-endopeptidase enhancer 1 OS=Homo sapiens GN=PCOLCE PE=1 SV=2	2	1	1	3.6	47.958
Q9H8B9;A4FU77;O75643	tr|Q9H8B9|Q9H8B9_HUMAN cDNA FLJ13778 fis, clone PLACE4000431, highly similar to H.sapiens U5 snRNP-specific 200kD protein OS=Homo sapiens PE=2 SV=1;tr|A4FU77|A4FU77_HUMAN SNRNP200 protein (Fragment) OS=Homo sapiens GN=SNRNP200 PE=2 SV=1;sp|O75643|U520_HUMA	3	2	2	2.3	87.884
A4FUT8;Q7LBC6	tr|A4FUT8|A4FUT8_HUMAN JMJD1B protein (Fragment) OS=Homo sapiens GN=JMJD1B PE=2 SV=1;sp|Q7LBC6|KDM3B_HUMAN Lysine-specific demethylase 3B OS=Homo sapiens GN=KDM3B PE=1 SV=2	2	1	1	0.6	169.05
A4KYM7;Q9UNL4	tr|A4KYM7|A4KYM7_HUMAN Inhibitor of growth family member 4 variant deltaEx6B OS=Homo sapiens GN=ING4 PE=2 SV=1;sp|Q9UNL4|ING4_HUMAN Inhibitor of growth protein 4 OS=Homo sapiens GN=ING4 PE=1 SV=1	2	3	3	11	19.876	278;279;280;281	114;127;129;130
A4PB67;Q6IPZ3;Q6PHZ4;Q9NXJ9;A4PB68;Q14BN2;A0A087WUE6;A4PBF6;Q3T8J9	tr|A4PB67|A4PB67_HUMAN YY1AP-related protein1 OS=Homo sapiens PE=2 SV=1;tr|Q6IPZ3|Q6IPZ3_HUMAN GON4L protein (Fragment) OS=Homo sapiens GN=GON4L PE=2 SV=1;tr|Q6PHZ4|Q6PHZ4_HUMAN GON4L protein (Fragment) OS=Homo sapiens GN=GON4L PE=2 SV=1;tr|Q9NXJ9|Q9NXJ9_H	9	2	2	2.5	248.35	282	1941
A4QMU9;B4DK18	tr|A4QMU9|A4QMU9_HUMAN EPN3 protein (Fragment) OS=Homo sapiens GN=EPN3 PE=2 SV=1;tr|B4DK18|B4DK18_HUMAN cDNA FLJ54010, highly similar to Epsin-3 OS=Homo sapiens PE=2 SV=1	2	1	1	2.8	58.456
A4UGR9	sp|A4UGR9|XIRP2_HUMAN Xin actin-binding repeat-containing protein 2 OS=Homo sapiens GN=XIRP2 PE=1 SV=2	1	1	1	0.3	382.3	283	1052
H3BUL7;H3BSI8;A4ZVS8;A4ZVS7;O75925	tr|H3BUL7|H3BUL7_HUMAN E3 SUMO-protein ligase PIAS1 OS=Homo sapiens GN=PIAS1 PE=4 SV=1;tr|H3BSI8|H3BSI8_HUMAN E3 SUMO-protein ligase PIAS1 OS=Homo sapiens GN=PIAS1 PE=1 SV=1;tr|A4ZVS8|A4ZVS8_HUMAN Protein inhibitor of activated STAT1 OS=Homo sapiens GN=PIA	5	1	1	35	2.3685
Q2N1I0;A5H1P5;Q8WWG9	tr|Q2N1I0|Q2N1I0_HUMAN Cardiac voltage-gated potassium channel accessory subunit 4 (Fragment) OS=Homo sapiens GN=KCNE4 PE=2 SV=1;tr|A5H1P5|A5H1P5_HUMAN Potassium voltage-gated channel subfamily E member 4 OS=Homo sapiens GN=KCNE4 PE=2 SV=1;sp|Q8WWG9|KCNE4_	3	1	1	13.4	12.991	284	85
H7C5R1;E9PFZ2;B7Z5Q2;Q1L857;A8K5A4;A5PL27;P00450;B3KTA8;H7C5N5	tr|H7C5R1|H7C5R1_HUMAN Ceruloplasmin (Fragment) OS=Homo sapiens GN=CP PE=1 SV=1;tr|E9PFZ2|E9PFZ2_HUMAN Ceruloplasmin OS=Homo sapiens GN=CP PE=1 SV=1;tr|B7Z5Q2|B7Z5Q2_HUMAN cDNA FLJ58075, highly similar to Ceruloplasmin (EC 1.16.3.1) OS=Homo sapiens PE=2 SV	9	3	3	3.2	97.712
H0YC42;A5Y5A3;P55327;E5RFR7;H0YC44	tr|H0YC42|H0YC42_HUMAN Uncharacterized protein OS=Homo sapiens PE=4 SV=2;tr|A5Y5A3|A5Y5A3_HUMAN PC1/MRPS28 fusion protein OS=Homo sapiens PE=2 SV=1;sp|P55327|TPD52_HUMAN Tumor protein D52 OS=Homo sapiens GN=TPD52 PE=1 SV=2;tr|E5RFR7|E5RFR7_HUMAN Tumor prot	5	2	2	9.4	31.17
L7RXH0;A5YM53;P06756;B4DYQ7	tr|L7RXH0|L7RXH0_HUMAN Integrin, alpha V OS=Homo sapiens GN=ITGAV PE=3 SV=1;tr|A5YM53|A5YM53_HUMAN ITGAV protein OS=Homo sapiens GN=ITGAV PE=2 SV=1;sp|P06756|ITAV_HUMAN Integrin alpha-V OS=Homo sapiens GN=ITGAV PE=1 SV=2;tr|B4DYQ7|B4DYQ7_HUMAN cDNA FLJ5782	4	2	2	1.7	116.04
Q53SB5;Q45VM8;Q45VM7;Q45VM6;A5Z217;P17661;L7RDA5;Q9H319;B4DUI0;Q9GZR6;Q2PUK1;Q5RLN2;L7R9R4;B4DE66;Q59EM6;B4DR43;Q8TCR7;B3KXJ0;B3KQI5;E7EMV2;B4DJT7;E7ESP9;A5YM63;Q16352;P07196;P07197	tr|Q53SB5|Q53SB5_HUMAN Desmin, isoform CRA_a OS=Homo sapiens GN=tmp_locus_29 PE=3 SV=1;tr|Q45VM8|Q45VM8_HUMAN Mutant desmin OS=Homo sapiens PE=2 SV=1;tr|Q45VM7|Q45VM7_HUMAN Mutant desmin OS=Homo sapiens PE=2 SV=1;tr|Q45VM6|Q45VM6_HUMAN Mutant desmin OS=Hom	26	16	11	33.6	53.535	285;286	109;125
A6MW40;Q9NTG1	tr|A6MW40|A6MW40_HUMAN PKDREJ (Fragment) OS=Homo sapiens PE=4 SV=1;sp|Q9NTG1|PKDRE_HUMAN Polycystic kidney disease and receptor for egg jelly-related protein OS=Homo sapiens GN=PKDREJ PE=2 SV=2	2	1	1	0.5	255.45	287;288	1514;1518
P0CJ92;A6NMD2;A6NC78	sp|P0CJ92|GOG8H_HUMAN Golgin subfamily A member 8H OS=Homo sapiens GN=GOLGA8H PE=3 SV=1;sp|A6NMD2|GOG8J_HUMAN Golgin subfamily A member 8J OS=Homo sapiens GN=GOLGA8J PE=3 SV=3;sp|A6NC78|GOG8I_HUMAN Putative golgin subfamily A member 8I OS=Homo sapiens GN=G	3	1	1	3.6	71.341	289;290	474;475
F5H8C1;B9EIJ5;F5GYN0;A6NE01	tr|F5H8C1|F5H8C1_HUMAN Protein FAM186A OS=Homo sapiens GN=FAM186A PE=1 SV=1;tr|B9EIJ5|B9EIJ5_HUMAN FAM186A protein OS=Homo sapiens GN=FAM186A PE=2 SV=1;tr|F5GYN0|F5GYN0_HUMAN Protein FAM186A OS=Homo sapiens GN=FAM186A PE=1 SV=1;sp|A6NE01|F186A_HUMAN Protei	4	1	1	5.6	41.702
Q05C05;A6NEM2;P51610	tr|Q05C05|Q05C05_HUMAN HCFC1 protein (Fragment) OS=Homo sapiens GN=HCFC1 PE=2 SV=1;tr|A6NEM2|A6NEM2_HUMAN Host cell factor 1 OS=Homo sapiens GN=HCFC1 PE=1 SV=2;sp|P51610|HCFC1_HUMAN Host cell factor 1 OS=Homo sapiens GN=HCFC1 PE=1 SV=2	3	1	1	1.6	59.034	291	288
A6NEN9	sp|A6NEN9|CX065_HUMAN Uncharacterized protein CXorf65 OS=Homo sapiens GN=CXorf65 PE=4 SV=1	1	1	1	17.5	21.305	292	56
F8VVW8;F8VZG4;F8W1J0;A6NF51;V9HWF9;O95861	tr|F8VVW8|F8VVW8_HUMAN 3(2),5-bisphosphate nucleotidase 1 (Fragment) OS=Homo sapiens GN=BPNT1 PE=1 SV=2;tr|F8VZG4|F8VZG4_HUMAN 3(2),5-bisphosphate nucleotidase 1 (Fragment) OS=Homo sapiens GN=BPNT1 PE=1 SV=1;tr|F8W1J0|F8W1J0_HUMAN 3(2),5-bisphosph	6	1	1	6.9	14.405
A6NHQ2	sp|A6NHQ2|FBLL1_HUMAN rRNA/tRNA 2-O-methyltransferase fibrillarin-like protein 1 OS=Homo sapiens GN=FBLL1 PE=3 SV=2	1	1	1	3.3	34.803
J3KTL8;A6NHR9	tr|J3KTL8|J3KTL8_HUMAN Structural maintenance of chromosomes flexible hinge domain-containing protein 1 (Fragment) OS=Homo sapiens GN=SMCHD1 PE=1 SV=1;sp|A6NHR9|SMHD1_HUMAN Structural maintenance of chromosomes flexible hinge domain-containing protein 1 OS	2	1	1	0.9	155.65
A6NK02	sp|A6NK02|TRI75_HUMAN Putative tripartite motif-containing protein 75 OS=Homo sapiens GN=TRIM75P PE=5 SV=2	1	1	1	3.2	53.677
A6NKN8	sp|A6NKN8|PC4L1_HUMAN Purkinje cell protein 4-like protein 1 OS=Homo sapiens GN=PCP4L1 PE=3 SV=3	1	2	2	35.3	7.4762	293	55
A6NLG9;B4DDQ2;Q53HU6;Q53FI4;A8K7E0;P21810;Q8NAB7;B3KS75;B4DNL4;B4DDN7;B4DQD6	tr|A6NLG9|A6NLG9_HUMAN cDNA FLJ36740 fis, clone UTERU2013322, highly similar to Biglycan OS=Homo sapiens PE=2 SV=1;tr|B4DDQ2|B4DDQ2_HUMAN cDNA FLJ55187, highly similar to Biglycan OS=Homo sapiens PE=2 SV=1;tr|Q53HU6|Q53HU6_HUMAN Biglycan preproprotein vari	11	13	6	50.2	34.875	294;295;296;297	21;71;158;227
I1VSB5;A6NMB1	tr|I1VSB5|I1VSB5_HUMAN Siglec-16 (Fragment) OS=Homo sapiens GN=SIGLEC16 PE=4 SV=1;sp|A6NMB1|SIG16_HUMAN Sialic acid-binding Ig-like lectin 16 OS=Homo sapiens GN=SIGLEC16 PE=2 SV=3	2	1	1	1.6	47.251
A6NMU3	tr|A6NMU3|A6NMU3_HUMAN Signal transducing adapter molecule 1 (Fragment) OS=Homo sapiens GN=STAM PE=1 SV=2	1	1	1	4.6	19.196	298;299	168;169
A6P4T4;C1PHA0;B6EXY3;A6P4V4;B6EXY4;B6EXY5;B3XZL9;B3XZM0;G5EKE5;E3WH17;B5MBZ0;C1PHA1;J7MA22;A0A075EKM8;Q9HC35	tr|A6P4T4|A6P4T4_HUMAN Tyrosine-protein kinase receptor OS=Homo sapiens PE=2 SV=1;tr|C1PHA0|C1PHA0_HUMAN Tyrosine-protein kinase receptor OS=Homo sapiens GN=EML4-ALK variant 6 PE=2 SV=1;tr|B6EXY3|B6EXY3_HUMAN Tyrosine-protein kinase receptor OS=Homo sapien	15	2	2	3.1	117.14
C9JVL0;F2Z2W8;F8WCR4;A6PVX1;V9HWG1;Q13228	tr|C9JVL0|C9JVL0_HUMAN Selenium-binding protein 1 (Fragment) OS=Homo sapiens GN=SELENBP1 PE=1 SV=8;tr|F2Z2W8|F2Z2W8_HUMAN Selenium-binding protein 1 OS=Homo sapiens GN=SELENBP1 PE=1 SV=1;tr|F8WCR4|F8WCR4_HUMAN Selenium-binding protein 1 OS=Homo sapiens GN=	6	1	1	12.5	9.0372
Q6FHW3;K7ERG9;A6XNE2;P00746	tr|Q6FHW3|Q6FHW3_HUMAN DF protein OS=Homo sapiens GN=DF PE=2 SV=1;tr|K7ERG9|K7ERG9_HUMAN Complement factor D OS=Homo sapiens GN=CFD PE=1 SV=1;tr|A6XNE2|A6XNE2_HUMAN Complement factor D preproprotein OS=Homo sapiens PE=2 SV=1;sp|P00746|CFAD_HUMAN Complement	4	1	1	4.4	24.423
Q6P088;A7MD06;Q8TF39	tr|Q6P088|Q6P088_HUMAN ZNF483 protein OS=Homo sapiens GN=ZNF483 PE=1 SV=1;tr|A7MD06|A7MD06_HUMAN Zinc finger protein 483 OS=Homo sapiens GN=ZNF483 PE=2 SV=1;sp|Q8TF39|ZN483_HUMAN Zinc finger protein 483 OS=Homo sapiens GN=ZNF483 PE=1 SV=3	3	1	1	2.9	28.121	300	186
A7Y9J9;Q9HC84;B4E1L4	tr|A7Y9J9|A7Y9J9_HUMAN Mucin 5AC, oligomeric mucus/gel-forming OS=Homo sapiens GN=MUC5AC PE=4 SV=1;sp|Q9HC84|MUC5B_HUMAN Mucin-5B OS=Homo sapiens GN=MUC5B PE=1 SV=3	3	3	3	0.7	648.8
B3KT06;B3KPS3;A8JZY9;P68363;B4DDU2;B4DN58;F8VVB9;F8VRZ4;F8VS66;C9JDS9;F8VX09;F8VWV9;Q15670;C9K0S6;F8VRK0;Q6QMJ5;C9JDL2;C9JEV8;C9JQ00;C9JJQ8;Q9H853;A6NHL2	tr|B3KT06|B3KT06_HUMAN Tubulin alpha chain OS=Homo sapiens PE=2 SV=1;tr|B3KPS3|B3KPS3_HUMAN Tubulin alpha chain OS=Homo sapiens PE=2 SV=1;tr|A8JZY9|A8JZY9_HUMAN Tubulin alpha chain OS=Homo sapiens PE=2 SV=1;sp|P68363|TBA1B_HUMAN Tubulin alpha-1B chain OS=H	22	13	0	40.6	46.341	301;302;303	301;303;366
Q7Z532;A8K0R3;B4DI63;P20774;Q5TBF5	tr|Q7Z532|Q7Z532_HUMAN Osteoglycin OG OS=Homo sapiens PE=2 SV=1;tr|A8K0R3|A8K0R3_HUMAN Osteoglycin (Osteoinductive factor, mimecan), isoform CRA_a OS=Homo sapiens GN=OGN PE=2 SV=1;tr|B4DI63|B4DI63_HUMAN cDNA FLJ59205, highly similar to Mimecan OS=Homo sapi	5	5	5	14.4	33.922
B4DSW6;A8K194;P54198	tr|B4DSW6|B4DSW6_HUMAN Protein HIRA OS=Homo sapiens PE=2 SV=1;tr|A8K194|A8K194_HUMAN Protein HIRA OS=Homo sapiens PE=2 SV=1;sp|P54198|HIRA_HUMAN Protein HIRA OS=Homo sapiens GN=HIRA PE=1 SV=2	3	1	1	2.9	88.143	304	70
A8K1B1;Q5W0Q7	tr|A8K1B1|A8K1B1_HUMAN cDNA FLJ75211, highly similar to Homo sapiens ubiquitin specific peptidase like 1, mRNA OS=Homo sapiens PE=2 SV=1;sp|Q5W0Q7|USPL1_HUMAN SUMO-specific isopeptidase USPL1 OS=Homo sapiens GN=USPL1 PE=1 SV=1	2	1	1	0.6	120.38	305;306	54;56
A8K1J0;Q6P435	tr|A8K1J0|A8K1J0_HUMAN cDNA FLJ75291 OS=Homo sapiens PE=2 SV=1;sp|Q6P435|SMG1L_HUMAN Putative uncharacterized SMG1-like protein OS=Homo sapiens PE=5 SV=1	2	1	1	6.3	17.583
B4DEG9;H7C128;H7C179;B4DN43;B5MCW3;H7C127;B2R5V7;A8K1N6;Q9H0E9;H0YAH7;B4DMS9;B4DSD6	tr|B4DEG9|B4DEG9_HUMAN cDNA FLJ58448, highly similar to Bromodomain-containing protein 8 OS=Homo sapiens PE=2 SV=1;tr|H7C128|H7C128_HUMAN Bromodomain-containing protein 8 (Fragment) OS=Homo sapiens GN=BRD8 PE=1 SV=1;tr|H7C179|H7C179_HUMAN Bromodomain-conta	12	4	4	4.2	91.079	307;308;309	40;44;440
A8K1X9	tr|A8K1X9|A8K1X9_HUMAN cDNA FLJ77679, highly similar to Homo sapiens potassium voltage-gated channel, shaker-related subfamily, beta member 2 (KCNAB2), transcript variant 1, mRNA OS=Homo sapiens PE=2 SV=1	1	1	1	4.1	41.001	310;311;312	104;105;106
Q68DY8;Q63HM4;A9X9L0;A9X9K9;A8K2P8;B4DLJ5;Q02487;J3QRL9;Q9HAX1;A8K6T3;Q14574;A0A024RC29	tr|Q68DY8|Q68DY8_HUMAN Putative uncharacterized protein DKFZp686I11137 OS=Homo sapiens GN=DKFZp686I11137 PE=2 SV=1;tr|Q63HM4|Q63HM4_HUMAN Putative uncharacterized protein DKFZp686P18250 OS=Homo sapiens GN=DKFZp686P18250 PE=2 SV=1;tr|A9X9L0|A9X9L0_HUMAN Des	12	3	3	5.8	73.33	313	656
H0YGG5;B3KVV6;A8K2U0;H0YH14;Q6ZWK7	tr|H0YGG5|H0YGG5_HUMAN Alpha-2-macroglobulin-like protein 1 (Fragment) OS=Homo sapiens GN=A2ML1 PE=1 SV=1;tr|B3KVV6|B3KVV6_HUMAN cDNA FLJ41607 fis, clone CTONG3001370, highly similar to Homo sapiens alpha-2-macroglobulin-like 1 (A2ML1), mRNA OS=Homo sapien	5	3	3	2.5	110.56
H3BR35;Q7KZX8;B2RCT6;A8K2W7;B4DQM6;P15170;Q8IYD1;H3BSV8	tr|H3BR35|H3BR35_HUMAN Eukaryotic peptide chain release factor GTP-binding subunit ERF3A (Fragment) OS=Homo sapiens GN=GSPT1 PE=1 SV=1;tr|Q7KZX8|Q7KZX8_HUMAN G1 to S phase transition 1 OS=Homo sapiens PE=2 SV=1;tr|B2RCT6|B2RCT6_HUMAN cDNA, FLJ96276, highly	8	3	3	6.3	52.832
C1PHC4;H0YDX6;H0YD13;H0YD17;H0YDW7;H0YCV9;H0Y2P0;H0Y5E4;B4DN59;A8K309;P16070	tr|C1PHC4|C1PHC4_HUMAN CD44 molecule (Fragment) OS=Homo sapiens GN=CD44 PE=4 SV=1;tr|H0YDX6|H0YDX6_HUMAN CD44 antigen (Fragment) OS=Homo sapiens GN=CD44 PE=1 SV=1;tr|H0YD13|H0YD13_HUMAN CD44 antigen OS=Homo sapiens GN=CD44 PE=1 SV=2;tr|H0YD17|H0YD17_HUMAN	11	1	1	27.3	4.8523
F5H2U7;A8K3C2;Q8NC96	tr|F5H2U7|F5H2U7_HUMAN Adaptin ear-binding coat-associated protein 1 (Fragment) OS=Homo sapiens GN=NECAP1 PE=1 SV=8;tr|A8K3C2|A8K3C2_HUMAN NECAP endocytosis associated 1, isoform CRA_a OS=Homo sapiens GN=NECAP1 PE=1 SV=1;sp|Q8NC96|NECP1_HUMAN Adaptin ear-b	3	1	1	12.1	11.781
Q8NB89;B4DE69;B4DQY1;B4DDF7;A8K7B7;A8K3H8;P30153;B3KQV6;E9PH38;B4E1Q0;C9J9C1	tr|Q8NB89|Q8NB89_HUMAN cDNA FLJ34068 fis, clone FCBBF3001918, highly similar to SERINE/THREONINE PROTEIN PHOSPHATASE 2A, 65 kDa REGULATORY SUBUNIT A, ALPHA ISOFORM OS=Homo sapiens PE=2 SV=1;tr|B4DE69|B4DE69_HUMAN cDNA FLJ56053, highly similar to Serine/thr	11	4	4	10.2	56.802
E7ESD9;A8K3I2;E7EN38;Q32P42;Q92878	tr|E7ESD9|E7ESD9_HUMAN DNA repair protein RAD50 OS=Homo sapiens GN=RAD50 PE=1 SV=1;tr|A8K3I2|A8K3I2_HUMAN cDNA FLJ75532, highly similar to Homo sapiens RAD50 homolog (S. cerevisiae) (RAD50), transcript variant 1, mRNA (Fragment) OS=Homo sapiens PE=2 SV=1;t	5	1	1	2.2	64.053
D6RAY7;D6R9P4;A8K3S1;D6RFF8;P46926;B3KMV2	tr|D6RAY7|D6RAY7_HUMAN Glucosamine-6-phosphate isomerase (Fragment) OS=Homo sapiens GN=GNPDA1 PE=1 SV=1;tr|D6R9P4|D6R9P4_HUMAN Glucosamine-6-phosphate isomerase OS=Homo sapiens GN=GNPDA1 PE=1 SV=1;tr|A8K3S1|A8K3S1_HUMAN Glucosamine-6-phosphate isomerase OS	6	2	1	10.1	26.987
E9PCW0;C9JW96;Q6PUJ7;Q6FHP5;Q53FV0;A8K401;P35232;C9JZ20;E7ESE2;D6RBK0;A8K9G2;Q9BSE8	tr|E9PCW0|E9PCW0_HUMAN Prohibitin (Fragment) OS=Homo sapiens GN=PHB PE=1 SV=2;tr|C9JW96|C9JW96_HUMAN Prohibitin (Fragment) OS=Homo sapiens GN=PHB PE=1 SV=2;tr|Q6PUJ7|Q6PUJ7_HUMAN Epididymis luminal protein 215 OS=Homo sapiens GN=HEL-215 PE=2 SV=1;tr|Q6FHP5	12	6	6	29.2	23.824	314	202
B4DM82;V9HWF5;A8K486;P62937;Q71V99;B2RE56;F8WE65;C9J5S7;P0DN26;A0A0H2UH34;A0A0B4J2A2;A0A075B767;A0A075B759;B2RXF3;Q9Y536;F5H284;P0DN37	tr|B4DM82|B4DM82_HUMAN Peptidyl-prolyl cis-trans isomerase OS=Homo sapiens PE=2 SV=1;tr|V9HWF5|V9HWF5_HUMAN Peptidyl-prolyl cis-trans isomerase OS=Homo sapiens GN=HEL-S-69p PE=1 SV=1;tr|A8K486|A8K486_HUMAN Peptidyl-prolyl cis-trans isomerase OS=Homo sapien	17	5	5	42.6	14.085	315	44
E9PIM3;F8WAA7;A8K4A1;Q96HW7	tr|E9PIM3|E9PIM3_HUMAN Integrator complex subunit 4 OS=Homo sapiens GN=INTS4 PE=1 SV=1;tr|F8WAA7|F8WAA7_HUMAN Integrator complex subunit 4 OS=Homo sapiens GN=INTS4 PE=1 SV=1;tr|A8K4A1|A8K4A1_HUMAN cDNA FLJ76790 OS=Homo sapiens PE=2 SV=1;sp|Q96HW7|INT4_HUMA	4	1	1	12.5	10.947	316	26
Q6NZ55;A8K4C8;P26373;J3QSB4;O60250;J3KS98	tr|Q6NZ55|Q6NZ55_HUMAN 60S ribosomal protein L13 OS=Homo sapiens GN=RPL13 PE=1 SV=1;tr|A8K4C8|A8K4C8_HUMAN 60S ribosomal protein L13 OS=Homo sapiens GN=RPL13 PE=2 SV=1;sp|P26373|RL13_HUMAN 60S ribosomal protein L13 OS=Homo sapiens GN=RPL13 PE=1 SV=4	6	5	5	24.6	24.265
A8K4T6;Q16401	tr|A8K4T6|A8K4T6_HUMAN cDNA FLJ76282, highly similar to Homo sapiens proteasome (prosome, macropain) 26S subunit, non-ATPase, 5 (PSMD5), mRNA OS=Homo sapiens PE=2 SV=1;sp|Q16401|PSMD5_HUMAN 26S proteasome non-ATPase regulatory subunit 5 OS=Homo sapiens GN=	2	1	1	2.6	56.223
Q5QPM2;B4DSJ1;Q5QPM0;Q5QPM1;Q5QPL9;A8K4T9;Q53GL6;Q9UKM9	tr|Q5QPM2|Q5QPM2_HUMAN RNA-binding protein Raly (Fragment) OS=Homo sapiens GN=RALY PE=1 SV=1;tr|B4DSJ1|B4DSJ1_HUMAN cDNA FLJ56677, highly similar to RNA-binding protein Raly OS=Homo sapiens PE=2 SV=1;tr|Q5QPM0|Q5QPM0_HUMAN RNA-binding protein Raly (Fragmen	8	1	1	13.5	9.714
Q9BTT5;A8K4V2;Q16795	tr|Q9BTT5|Q9BTT5_HUMAN Similar to NADH dehydrogenase (Ubiquinone) 1 alpha subcomplex, 9 (39kD) (Fragment) OS=Homo sapiens PE=2 SV=1;tr|A8K4V2|A8K4V2_HUMAN cDNA FLJ75930, highly similar to Homo sapiens NADH dehydrogenase (ubiquinone) 1 alpha subcomplex, 9,	3	1	1	2.4	38.441	317	150
D6RG13;D6RAT0;Q6NXR8;A8K4W0;P61247;D6RAS7;B7Z3M5;H0Y8L7;D6RB09;E9PFI5;D6RED7;D6R9B6;H0Y9Y4;D6RGE0	tr|D6RG13|D6RG13_HUMAN 40S ribosomal protein S3a (Fragment) OS=Homo sapiens GN=RPS3A PE=1 SV=1;tr|D6RAT0|D6RAT0_HUMAN 40S ribosomal protein S3a OS=Homo sapiens GN=RPS3A PE=1 SV=1;tr|Q6NXR8|Q6NXR8_HUMAN 40S ribosomal protein S3a OS=Homo sapiens GN=RPS3A PE=	14	5	5	23.8	25.608
Q5QNZ2;Q08ET0;A8K4W2;P24539;Q53GB3	tr|Q5QNZ2|Q5QNZ2_HUMAN ATP synthase F(0) complex subunit B1, mitochondrial OS=Homo sapiens GN=ATP5F1 PE=1 SV=1;tr|Q08ET0|Q08ET0_HUMAN Cell proliferation-inducing protein 47 OS=Homo sapiens GN=hCG_39985 PE=2 SV=1;tr|A8K4W2|A8K4W2_HUMAN cDNA FLJ78635, highly	5	4	4	19	22.275	318;319;320	101;160;172
D6RD47;A8K517;P62266;D6RDJ2;D6RIX0;D6R9I7	tr|D6RD47|D6RD47_HUMAN 40S ribosomal protein S23 OS=Homo sapiens GN=RPS23 PE=1 SV=1;tr|A8K517|A8K517_HUMAN Ribosomal protein S23, isoform CRA_a OS=Homo sapiens GN=RPS23 PE=2 SV=1;sp|P62266|RS23_HUMAN 40S ribosomal protein S23 OS=Homo sapiens GN=RPS23 PE=1	6	3	3	23.1	14.837
B4DW90;Q53HM6;B3KY12;A8K7V1;A8K566;Q12874	tr|B4DW90|B4DW90_HUMAN cDNA FLJ58737, highly similar to Splicing factor 3A subunit 3 OS=Homo sapiens PE=2 SV=1;tr|Q53HM6|Q53HM6_HUMAN Splicing factor 3a, subunit 3 variant (Fragment) OS=Homo sapiens PE=2 SV=1;tr|B3KY12|B3KY12_HUMAN cDNA FLJ46581 fis, clone	6	1	1	2	52.427
Q6ZQV0;Q57Z90;A8K583;Q14966	tr|Q6ZQV0|Q6ZQV0_HUMAN cDNA FLJ46873 fis, clone UTERU3013302, highly similar to Homo sapiens NP220 nuclear protein (NP220) OS=Homo sapiens PE=2 SV=1;tr|Q57Z90|Q57Z90_HUMAN Putative uncharacterized protein NP220 (Fragment) OS=Homo sapiens GN=NP220 PE=4 SV=1	4	2	2	3.8	64.745	321	417
Q59GY3;V9HVZ0;A8K588;Q13247	tr|Q59GY3|Q59GY3_HUMAN Arginine/serine-rich splicing factor 6 variant (Fragment) OS=Homo sapiens PE=2 SV=1;tr|V9HVZ0|V9HVZ0_HUMAN Epididymis secretory protein Li 91 OS=Homo sapiens GN=HEL-S-91 PE=2 SV=1;tr|A8K588|A8K588_HUMAN cDNA FLJ76823, highly similar	4	1	1	3.2	31.865
Q9Y2Q2;Q9NQ51;A8K5H7;Q96I63;Q96TA2	tr|Q9Y2Q2|Q9Y2Q2_HUMAN FtsH homolog OS=Homo sapiens PE=2 SV=1;tr|Q9NQ51|Q9NQ51_HUMAN Putative ATPases OS=Homo sapiens GN=FTSH PE=3 SV=1;tr|A8K5H7|A8K5H7_HUMAN cDNA FLJ77542, highly similar to Homo sapiens YME1-like 1 (S. cerevisiae) (YME1L1), transcript va	5	1	1	3.9	57.668	322;323;324	308;314;320
A8K5W7;Q9NSE4	tr|A8K5W7|A8K5W7_HUMAN cDNA FLJ75180, highly similar to Homo sapiens mitochondrial isoleucine tRNA synthetase, mRNA OS=Homo sapiens PE=2 SV=1;sp|Q9NSE4|SYIM_HUMAN Isoleucine--tRNA ligase, mitochondrial OS=Homo sapiens GN=IARS2 PE=1 SV=2	2	1	1	1.1	105.94
A8K651;Q07021	tr|A8K651|A8K651_HUMAN cDNA FLJ75700, highly similar to Homo sapiens complement component 1, q subcomponent binding protein (C1QBP), nuclear gene encoding mitochondrial protein, mRNA OS=Homo sapiens PE=2 SV=1;sp|Q07021|C1QBP_HUMAN Complement component 1 Q	2	1	1	5	31.38	325	91
B7ZB32;Q9BR63;A8K666;Q9NSD9	tr|B7ZB32|B7ZB32_HUMAN cDNA, FLJ79396, highly similar to Phenylalanyl-tRNA synthetase beta chain (EC 6.1.1.20) OS=Homo sapiens PE=2 SV=1;tr|Q9BR63|Q9BR63_HUMAN FARSB protein (Fragment) OS=Homo sapiens GN=FARSB PE=2 SV=2;tr|A8K666|A8K666_HUMAN cDNA FLJ75460	4	2	2	3.9	54.814
V9HW72;A8K690;P31948;F5H783;F5GXD8	tr|V9HW72|V9HW72_HUMAN Epididymis secretory sperm binding protein Li 94n OS=Homo sapiens GN=HEL-S-94n PE=2 SV=1;tr|A8K690|A8K690_HUMAN cDNA FLJ76863, highly similar to Homo sapiens stress-induced-phosphoprotein 1 (Hsp70/Hsp90-organizing protein) (STIP1), m	5	4	4	6.3	62.639
Q5JP01;E9PC52;Q6FHQ0;A8K6A2;Q16576	tr|Q5JP01|Q5JP01_HUMAN Histone-binding protein RBBP7 (Fragment) OS=Homo sapiens GN=RBBP7 PE=1 SV=1;tr|E9PC52|E9PC52_HUMAN Histone-binding protein RBBP7 OS=Homo sapiens GN=RBBP7 PE=1 SV=1;tr|Q6FHQ0|Q6FHQ0_HUMAN RBBP7 protein (Fragment) OS=Homo sapiens GN=RB	5	1	1	5.3	31.503	326	39
B3KQH1;A8K6V3;Q15393;B3KM77	tr|B3KQH1|B3KQH1_HUMAN cDNA FLJ90452 fis, clone NT2RP3001475, highly similar to Splicing factor 3B subunit 3 OS=Homo sapiens PE=2 SV=1;tr|A8K6V3|A8K6V3_HUMAN cDNA FLJ78677, highly similar to Homo sapiens splicing factor 3b, subunit 3, 130kDa (SF3B3), mRNA	4	3	3	4	99.921
B7Z709;Q6MZR8;A8K7A6;Q6P2R1;G8JLG1;Q14683	tr|B7Z709|B7Z709_HUMAN cDNA FLJ50250, highly similar to Structural maintenance of chromosome 1-like 1 protein OS=Homo sapiens PE=2 SV=1;tr|Q6MZR8|Q6MZR8_HUMAN Putative uncharacterized protein DKFZp686L19178 (Fragment) OS=Homo sapiens GN=DKFZp686L19178 PE=2	6	1	1	1.7	59.089	327	428
A8K7F6;P60842;J3KT12;A8K088;J3QLN6;J3QR64;J3KTB5;J3QL43;E7EQG2;Q59F68;Q14240;J3QKZ9;B4E047;J3KS25;B4DNH2;J3KSZ0;J3QS69;J3KSN7;Q9NZE6;J3QL52;J3KT04;J3KS93;E7EMV8;Q86WD0;J3KTN0;D3DSD6;B4E102;Q96B07;B4DKP9;B4DJX6	tr|A8K7F6|A8K7F6_HUMAN cDNA FLJ78244, highly similar to Homo sapiens eukaryotic translation initiation factor 4A, isoform 1 (EIF4A1), mRNA OS=Homo sapiens PE=2 SV=1;sp|P60842|IF4A1_HUMAN Eukaryotic initiation factor 4A-I OS=Homo sapiens GN=EIF4A1 PE=1 SV=1	30	6	6	18.2	46.121
A8K7N0;A8K3Q9;P50914;E7EPB3;A0PJ62;B7Z6S8	tr|A8K7N0|A8K7N0_HUMAN cDNA FLJ75556, highly similar to Homo sapiens ribosomal protein L14, mRNA OS=Homo sapiens PE=2 SV=1;tr|A8K3Q9|A8K3Q9_HUMAN cDNA FLJ76611, highly similar to Homo sapiens ribosomal protein L14 (RPL14), mRNA OS=Homo sapiens PE=1 SV=1;sp	6	5	1	23.9	23.646	328;329	202;207
B4DP15;B0UZZ8;A8K9A1;A8K806;O15213	tr|B4DP15|B4DP15_HUMAN cDNA FLJ51014, highly similar to WD repeat protein 46 OS=Homo sapiens PE=2 SV=1;tr|B0UZZ8|B0UZZ8_HUMAN Chromosome 6 open reading frame 11 OS=Homo sapiens GN=C6orf11 PE=2 SV=1;tr|A8K9A1|A8K9A1_HUMAN cDNA FLJ77639 OS=Homo sapiens PE=2	5	1	1	1.4	61.764	330	6
A8K849;B2RNR6;Q96KR1	tr|A8K849|A8K849_HUMAN cDNA FLJ75527, highly similar to Homo sapiens zinc finger RNA binding protein (ZFR), mRNA (Fragment) OS=Homo sapiens PE=2 SV=1;tr|B2RNR6|B2RNR6_HUMAN Zinc finger RNA binding protein OS=Homo sapiens GN=ZFR PE=2 SV=1;sp|Q96KR1|ZFR_HUMA	3	1	1	2.4	66.307	331	509
E9PD92;E7EM57;E7EUI8;B4DYA7;A8K8D9;P11413;Q0PHS6;Q0PHS1;Q2VF42;Q2Q9H2;Q2Q9B7	tr|E9PD92|E9PD92_HUMAN Glucose-6-phosphate 1-dehydrogenase (Fragment) OS=Homo sapiens GN=G6PD PE=1 SV=1;tr|E7EM57|E7EM57_HUMAN Glucose-6-phosphate 1-dehydrogenase (Fragment) OS=Homo sapiens GN=G6PD PE=1 SV=1;tr|E7EUI8|E7EUI8_HUMAN Glucose-6-phosphate 1-deh	11	2	2	6.2	29.502
I6W807;A8K8J5;Q9BWU1	tr|I6W807|I6W807_HUMAN Cyclin dependent kinase 19 variant 2 OS=Homo sapiens GN=CDK19 PE=2 SV=1;tr|A8K8J5|A8K8J5_HUMAN cDNA FLJ76437, highly similar to Homo sapiens cell division cycle 2-like 6 (CDK8-like) (CDC2L6), mRNA OS=Homo sapiens PE=2 SV=1;sp|Q9BWU1|	3	1	1	3.3	51.787	332;333	6;8
A8K8U1;Q86VP6;H0YH27;A0A0C4DGH5	tr|A8K8U1|A8K8U1_HUMAN cDNA FLJ77762, highly similar to Homo sapiens cullin-associated and neddylation-dissociated 1 (CAND1), mRNA OS=Homo sapiens PE=2 SV=1;sp|Q86VP6|CAND1_HUMAN Cullin-associated NEDD8-dissociated protein 1 OS=Homo sapiens GN=CAND1 PE=1 S	4	3	3	2.5	136.32
A8K8Z4;P13671	tr|A8K8Z4|A8K8Z4_HUMAN cDNA FLJ78071, highly similar to Human MHC class III complement component C6 mRNA OS=Homo sapiens PE=2 SV=1;sp|P13671|CO6_HUMAN Complement component C6 OS=Homo sapiens GN=C6 PE=1 SV=3	2	2	2	2.6	104.72	334;335	318;321
E9PMM2;Q9BQR2;Q05BZ1;E9PKP7;A8K962;P17480;B4DNQ1	tr|E9PMM2|E9PMM2_HUMAN Nucleolar transcription factor 1 (Fragment) OS=Homo sapiens GN=UBTF PE=1 SV=1;tr|Q9BQR2|Q9BQR2_HUMAN Upstream binding transcription factor, RNA polymerase I (Fragment) OS=Homo sapiens GN=UBTF PE=4 SV=1;tr|Q05BZ1|Q05BZ1_HUMAN UBTF pro	7	2	2	18.1	17.768	336	101
G3V4W0;B4DY08;B2R5W2;G3V4C1;B2R603;G3V2Q1;A8K9A4;P07910;G3V5V7;B4DQQ2;G3V2D6;G3V576;Q6PKD2;A0A0G2JPF8;A0A0G2JNQ3;D3DPI2;P0DMR1;O60812;B7ZW38;B2RXH8;G3V555;G3V575;B3KX96;G3V2H6;G3V4M8;Q569J8;G3V5X6;G3V3K6;G3V251;B4DMJ1;B4DSU6	tr|G3V4W0|G3V4W0_HUMAN Heterogeneous nuclear ribonucleoproteins C1/C2 (Fragment) OS=Homo sapiens GN=HNRNPC PE=1 SV=1;tr|B4DY08|B4DY08_HUMAN Heterogeneous nuclear ribonucleoproteins C1/C2 OS=Homo sapiens GN=HNRNPC PE=1 SV=1;tr|B2R5W2|B2R5W2_HUMAN Heterogene	31	5	5	16.8	28.916
E9PB51;A8K9U0;Q9BQ04;Q9BWF3	tr|E9PB51|E9PB51_HUMAN RNA-binding protein 4 (Fragment) OS=Homo sapiens GN=RBM4 PE=1 SV=1;tr|A8K9U0|A8K9U0_HUMAN cDNA FLJ78260, highly similar to Homo sapiens RNA binding motif protein 4, mRNA OS=Homo sapiens PE=2 SV=1;sp|Q9BQ04|RBM4B_HUMAN RNA-binding pro	4	1	1	5.4	26.286
Q05DV5;A8K9U6;C9J6P4;Q7Z2W4;H7C5K1	tr|Q05DV5|Q05DV5_HUMAN ZC3HAV1 protein (Fragment) OS=Homo sapiens GN=ZC3HAV1 PE=2 SV=1;tr|A8K9U6|A8K9U6_HUMAN cDNA FLJ76121, highly similar to Homo sapiens zinc finger CCCH-type, antiviral 1 (ZC3HAV1), transcript variant 1, mRNA OS=Homo sapiens PE=2 SV=1;t	5	2	2	5.4	49.252
X5D2J9;Q499G6;X5D939;X5DNP5;A8K9W7;B4DH52;X5DR09;P78347;X5D7Q9	tr|X5D2J9|X5D2J9_HUMAN General transcription factor IIi isoform D (Fragment) OS=Homo sapiens GN=GTF2I PE=2 SV=1;tr|Q499G6|Q499G6_HUMAN General transcription factor II, i OS=Homo sapiens GN=GTF2I PE=2 SV=1;tr|X5D939|X5D939_HUMAN General transcription factor	9	2	2	2.7	107.97	337	409
A8K9Y8;Q6ISB3	tr|A8K9Y8|A8K9Y8_HUMAN cDNA FLJ77442, highly similar to Homo sapiens grainyhead-like 2 (Drosophila), mRNA OS=Homo sapiens PE=2 SV=1;sp|Q6ISB3|GRHL2_HUMAN Grainyhead-like protein 2 homolog OS=Homo sapiens GN=GRHL2 PE=1 SV=1	2	1	1	3.7	71.046	338	453
Q8IXJ3;B4DZB1;B3KX19;Q6IBM8;A8KAP3;Q15029	tr|Q8IXJ3|Q8IXJ3_HUMAN Small nuclear ribonucleoprotein component OS=Homo sapiens GN=SNRP116 PE=2 SV=1;tr|B4DZB1|B4DZB1_HUMAN cDNA FLJ59645, highly similar to 116 kDa U5 small nuclear ribonucleoprotein component OS=Homo sapiens PE=2 SV=1;tr|B3KX19|B3KX19_HU	6	1	1	1.9	95.371
K7EMA7;B9EJE3;H7BY10;K7EJV9;K7ERT8;A8MUS3;P62750	tr|K7EMA7|K7EMA7_HUMAN 60S ribosomal protein L23a OS=Homo sapiens GN=RPL23A PE=1 SV=1;tr|B9EJE3|B9EJE3_HUMAN 60S ribosomal protein L23A like OS=Homo sapiens GN=RPL23AL PE=2 SV=1;tr|H7BY10|H7BY10_HUMAN 60S ribosomal protein L23a (Fragment) OS=Homo sapiens G	7	1	1	18.6	7.9232
A8MV33;G1UI32;V9HWC3;O00764	tr|A8MV33|A8MV33_HUMAN HCG401289, isoform CRA_b OS=Homo sapiens GN=PDXK PE=1 SV=1;tr|G1UI32|G1UI32_HUMAN Pyridoxal kinase (Fragment) OS=Homo sapiens GN=PDXK PE=2 SV=1;tr|V9HWC3|V9HWC3_HUMAN Epididymis secretory sperm binding protein Li 1a OS=Homo sapiens G	4	1	1	11.5	9.6378
Q49AN9;F5H013;C9JVQ0;P62308;A8MWD9	tr|Q49AN9|Q49AN9_HUMAN SNRPG protein OS=Homo sapiens GN=SNRPG PE=1 SV=1;tr|F5H013|F5H013_HUMAN Small nuclear ribonucleoprotein G OS=Homo sapiens GN=SNRPG PE=1 SV=1;tr|C9JVQ0|C9JVQ0_HUMAN Small nuclear ribonucleoprotein G OS=Homo sapiens GN=SNRPG PE=1 SV=1;	5	1	1	10.9	7.1013
D6W573;B7Z467;A8MX76	tr|D6W573|D6W573_HUMAN HCG1988128, isoform CRA_b OS=Homo sapiens GN=hCG_1988128 PE=3 SV=1;tr|B7Z467|B7Z467_HUMAN cDNA FLJ54788, weakly similar to Calpain-9 (EC 3.4.22.-) OS=Homo sapiens PE=2 SV=1;sp|A8MX76|CAN14_HUMAN Calpain-14 OS=Homo sapiens GN=CAPN14 P	3	1	1	2.5	79.193
B8ZZ10;A8MYV2;D3DU41;Q1W6G4;Q53G47;Q9NQ29	tr|B8ZZ10|B8ZZ10_HUMAN LUC7-like (S. cerevisiae) (Fragment) OS=Homo sapiens GN=LUC7L PE=1 SV=1;tr|A8MYV2|A8MYV2_HUMAN LUC7-like (S. cerevisiae) OS=Homo sapiens GN=LUC7L PE=1 SV=1;tr|D3DU41|D3DU41_HUMAN LUC7-like (S. cerevisiae), isoform CRA_a OS=Homo sapie	6	1	1	4.9	21.372
C9JWM1;U5P039;A8MZI9;H9KVB1;Q2TAM6;Q01196	tr|C9JWM1|C9JWM1_HUMAN Runt-related transcription factor 1 (Fragment) OS=Homo sapiens GN=RUNX1 PE=1 SV=1;tr|U5P039|U5P039_HUMAN Runt-related transcription factor 1/NDC1 transmembrane nucleoporin fusion protein OS=Homo sapiens GN=RUNX1 PE=4 SV=1;tr|A8MZI9|A	6	3	3	23.6	14.904	339;340	38;57
A9LSU1;Q59F15;P02462;B4DFF0;A0A0A0U994;A7MBN3;P29400	tr|A9LSU1|A9LSU1_HUMAN Type IV collagen alpha 1 (Fragment) OS=Homo sapiens PE=2 SV=1;tr|Q59F15|Q59F15_HUMAN COL4A1 protein variant (Fragment) OS=Homo sapiens PE=2 SV=1;sp|P02462|CO4A1_HUMAN Collagen alpha-1(IV) chain OS=Homo sapiens GN=COL4A1 PE=1 SV=3;tr|	7	2	2	10.9	25.331
B2CIS9;A9UFC0;P31944	tr|B2CIS9|B2CIS9_HUMAN Caspase 14, apoptosis-related cysteine peptidase OS=Homo sapiens GN=CASP14 PE=2 SV=1;tr|A9UFC0|A9UFC0_HUMAN Caspase 14 OS=Homo sapiens GN=CASP14 PE=2 SV=1;sp|P31944|CASPE_HUMAN Caspase-14 OS=Homo sapiens GN=CASP14 PE=1 SV=2	3	3	3	14	27.679
H0YH33;B0AZV0;Q9Y3F4	tr|H0YH33|H0YH33_HUMAN Serine-threonine kinase receptor-associated protein (Fragment) OS=Homo sapiens GN=STRAP PE=1 SV=1;tr|B0AZV0|B0AZV0_HUMAN cDNA, FLJ79540, highly similar to Serine-threonine kinase receptor-associatedprotein OS=Homo sapiens PE=2 SV=1;s	3	1	1	10.5	10.488
B3KVH4;B0LPE5;P31749;A0A087WY56;G3V3X1;A0A0S2Z3D6;B3KXD7;Q9BV07;J3QKW1;B3KP61;B4DG79;M0R0P9;Q56A86;A0A0U4CQG9;Q9Y243;P31751	tr|B3KVH4|B3KVH4_HUMAN cDNA FLJ16549 fis, clone PLACE7003657, highly similar to RAC-alpha serine/threonine-protein kinase (EC 2.7.11.1) OS=Homo sapiens PE=2 SV=1;tr|B0LPE5|B0LPE5_HUMAN V-akt murine thymoma viral oncogene homolog 1 OS=Homo sapiens GN=AKT1 P	16	2	2	6.5	55.629
B0YIW5;Q6MZV5;B0YIW6;P48444;Q6P1Q5	tr|B0YIW5|B0YIW5_HUMAN Coatomer subunit delta OS=Homo sapiens GN=ARCN1 PE=2 SV=1;tr|Q6MZV5|Q6MZV5_HUMAN Putative uncharacterized protein DKFZp686M09245 OS=Homo sapiens GN=DKFZp686M09245 PE=2 SV=1;tr|B0YIW6|B0YIW6_HUMAN Archain 1, isoform CRA_a OS=Homo sapi	5	2	2	4.5	57.21
B0YJ73;Q32Q10;Q15404	tr|B0YJ73|B0YJ73_HUMAN Ras suppressor protein 1 variant 5 OS=Homo sapiens GN=RSU1 PE=4 SV=1;tr|Q32Q10|Q32Q10_HUMAN RSU1 protein (Fragment) OS=Homo sapiens GN=RSU1 PE=2 SV=1;sp|Q15404|RSU1_HUMAN Ras suppressor protein 1 OS=Homo sapiens GN=RSU1 PE=1 SV=3	3	1	1	3.5	25.732
B0ZBD0;Q8WVX7;P39019;A0A075B6E2	tr|B0ZBD0|B0ZBD0_HUMAN 40S ribosomal protein S19 OS=Homo sapiens GN=RPS19 PE=2 SV=1;tr|Q8WVX7|Q8WVX7_HUMAN Ribosomal protein S19 (Fragment) OS=Homo sapiens PE=2 SV=1;sp|P39019|RS19_HUMAN 40S ribosomal protein S19 OS=Homo sapiens GN=RPS19 PE=1 SV=2;tr|A0A07	4	3	3	20	16.06
Q8N730;B1AH87;Q13850;P30536	tr|Q8N730|Q8N730_HUMAN Peripheral-type Benzodiazepine Receptor (Fragment) OS=Homo sapiens GN=PBR PE=4 SV=1;tr|B1AH87|B1AH87_HUMAN Putative peripheral benzodiazepine receptor-related protein (Fragment) OS=Homo sapiens GN=TSPO PE=1 SV=1;tr|Q13850|Q13850_HUMA	4	1	1	13.1	6.7238
B1AK13;P35914	tr|B1AK13|B1AK13_HUMAN 3-hydroxymethyl-3-methylglutaryl-Coenzyme A lyase (Hydroxymethylglutaricaciduria), isoform CRA_b OS=Homo sapiens GN=HMGCL PE=2 SV=1;sp|P35914|HMGCL_HUMAN Hydroxymethylglutaryl-CoA lyase, mitochondrial OS=Homo sapiens GN=HMGCL PE=1 SV	2	1	1	5	31.735	341	23
B1AK63;Q9HAF1	tr|B1AK63|B1AK63_HUMAN Chromatin modification-related protein MEAF6 OS=Homo sapiens GN=MEAF6 PE=1 SV=1;sp|Q9HAF1|EAF6_HUMAN Chromatin modification-related protein MEAF6 OS=Homo sapiens GN=MEAF6 PE=1 SV=1	2	3	3	30.8	19.164	342;343	47;129
B1AK85;B2R7T8;P47756;B1AK87;B1AK88;B4DWA6;Q7L4N0	tr|B1AK85|B1AK85_HUMAN F-actin-capping protein subunit beta OS=Homo sapiens GN=CAPZB PE=1 SV=1;tr|B2R7T8|B2R7T8_HUMAN cDNA, FLJ93598, highly similar to Homo sapiens capping protein (actin filament) muscle Z-line, beta (CAPZB), mRNA OS=Homo sapiens PE=2 SV=	7	4	4	21.9	29.265
B1ALA9;Q53FW2;P60891	tr|B1ALA9|B1ALA9_HUMAN Ribose-phosphate pyrophosphokinase 1 OS=Homo sapiens GN=PRPS1 PE=1 SV=1;tr|Q53FW2|Q53FW2_HUMAN Phosphoribosyl pyrophosphate synthetase 1 variant (Fragment) OS=Homo sapiens PE=2 SV=1;sp|P60891|PRPS1_HUMAN Ribose-phosphate pyrophosphok	3	1	1	6	24.084
Q8NFI1;B4DPT4;Q6NT82;Q541S4;Q548C9;B1AMS2;Q6B514;B4DZW0;Q8NFI2;Q8NFI0;Q8NFH9;Q14141	tr|Q8NFI1|Q8NFI1_HUMAN MLL/SEPTIN6 fusion protein (Fragment) OS=Homo sapiens PE=2 SV=1;tr|B4DPT4|B4DPT4_HUMAN cDNA FLJ59732, highly similar to Septin-6 OS=Homo sapiens PE=2 SV=1;tr|Q6NT82|Q6NT82_HUMAN Septin 6 OS=Homo sapiens GN=SEPT6 PE=2 SV=1;tr|Q541S4|Q	12	1	1	7.5	28.787
B1AN48;Q9UBC9	tr|B1AN48|B1AN48_HUMAN Small proline-rich protein 3 (Fragment) OS=Homo sapiens GN=SPRR3 PE=1 SV=8;sp|Q9UBC9|SPRR3_HUMAN Small proline-rich protein 3 OS=Homo sapiens GN=SPRR3 PE=1 SV=2	2	3	3	24.7	16.961
B1Q3B3;B1Q3B4;Q6S4P3;P02792	tr|B1Q3B3|B1Q3B3_HUMAN Ferritin (Fragment) OS=Homo sapiens GN=FTL PE=3 SV=1;tr|B1Q3B4|B1Q3B4_HUMAN Ferritin (Fragment) OS=Homo sapiens GN=FTL variant PE=3 SV=1;tr|Q6S4P3|Q6S4P3_HUMAN Ferritin OS=Homo sapiens GN=FTL PE=1 SV=1;sp|P02792|FRIL_HUMAN Ferritin l	4	2	2	30.4	10.346
Q96IR1;B2R491;P62701;C9JEH7;A4FU11;Q496E4;Q53HV1;P22090;B7Z1M6;Q53HI6;Q8TD47	tr|Q96IR1|Q96IR1_HUMAN RPS4X protein (Fragment) OS=Homo sapiens GN=RPS4X PE=2 SV=2;tr|B2R491|B2R491_HUMAN 40S ribosomal protein S4 OS=Homo sapiens GN=RPS4X PE=2 SV=1;sp|P62701|RS4X_HUMAN 40S ribosomal protein S4, X isoform OS=Homo sapiens GN=RPS4X PE=1 SV=	11	3	3	15.6	27.259
B8ZZK4;H7C2W9;C9JU56;B7Z4E3;B2R4C1;B7Z4C8;P62899	tr|B8ZZK4|B8ZZK4_HUMAN 60S ribosomal protein L31 OS=Homo sapiens GN=RPL31 PE=1 SV=1;tr|H7C2W9|H7C2W9_HUMAN 60S ribosomal protein L31 (Fragment) OS=Homo sapiens GN=RPL31 PE=1 SV=1;tr|C9JU56|C9JU56_HUMAN 60S ribosomal protein L31 (Fragment) OS=Homo sapiens G	7	1	1	11.4	8.9876
B2R4C9;P51397	tr|B2R4C9|B2R4C9_HUMAN cDNA, FLJ92044, highly similar to Homo sapiens death-associated protein (DAP), mRNA OS=Homo sapiens PE=2 SV=1;sp|P51397|DAP1_HUMAN Death-associated protein 1 OS=Homo sapiens GN=DAP PE=1 SV=3	2	1	1	7.8	11.183
B4E380;K7EK07;B2R4P9;P84243;K7EMV3;B4DEB1;B2R6Y1;A8K4Y7;K7ES00;K7EP01;Q6NXT2;Q6TXQ4;V9H1G0	tr|B4E380|B4E380_HUMAN Histone H3 OS=Homo sapiens PE=2 SV=1;tr|K7EK07|K7EK07_HUMAN Histone H3 (Fragment) OS=Homo sapiens GN=H3F3B PE=1 SV=1;tr|B2R4P9|B2R4P9_HUMAN Histone H3 OS=Homo sapiens GN=H3F3A PE=2 SV=1;sp|P84243|H33_HUMAN Histone H3.3 OS=Homo sapien	13	10	1	58.4	12.918	344;345;346;347;348;349;350	10;15;19;24;28;37;80
B2R4R0;P62805;Q0VAS5;Q6B823	tr|B2R4R0|B2R4R0_HUMAN Histone H4 OS=Homo sapiens GN=HIST1H4L PE=2 SV=1;sp|P62805|H4_HUMAN Histone H4 OS=Homo sapiens GN=HIST1H4A PE=1 SV=2;tr|Q0VAS5|Q0VAS5_HUMAN Histone H4 OS=Homo sapiens GN=HIST1H4H PE=2 SV=1	4	16	16	68.9	11.367	351;352;353;354;355	6;9;13;17;92
B2R4R9;P62857	tr|B2R4R9|B2R4R9_HUMAN HCG26477 OS=Homo sapiens GN=RPS28 PE=2 SV=1;sp|P62857|RS28_HUMAN 40S ribosomal protein S28 OS=Homo sapiens GN=RPS28 PE=1 SV=1	2	2	2	33.3	7.8409
R4GN19;B2R4V2;H0Y5B4;H7BZ11;J3KQN4;Q969Q0;P83881	tr|R4GN19|R4GN19_HUMAN 60S ribosomal protein L36a OS=Homo sapiens GN=RPL36A PE=4 SV=1;tr|B2R4V2|B2R4V2_HUMAN cDNA, FLJ92227, highly similar to Homo sapiens ribosomal protein L36a-like (RPL36AL), mRNA OS=Homo sapiens PE=2 SV=1;tr|H0Y5B4|H0Y5B4_HUMAN 60S rib	7	1	1	32	2.9315
I3L3P7;B2R4W8;P62244;I3L246;A8K7H3;H3BN98	tr|I3L3P7|I3L3P7_HUMAN 40S ribosomal protein S15a OS=Homo sapiens GN=RPS15A PE=1 SV=1;tr|B2R4W8|B2R4W8_HUMAN HCG1994130, isoform CRA_a OS=Homo sapiens GN=hCG_1994130 PE=2 SV=1;sp|P62244|RS15A_HUMAN 40S ribosomal protein S15a OS=Homo sapiens GN=RPS15A PE=1	6	3	3	29	11.477
B2R548;E9PQY2;Q9NQP4	tr|B2R548|B2R548_HUMAN Prefoldin subunit 4 OS=Homo sapiens PE=2 SV=1;tr|E9PQY2|E9PQY2_HUMAN Prefoldin subunit 4 OS=Homo sapiens GN=PFDN4 PE=1 SV=1;sp|Q9NQP4|PFD4_HUMAN Prefoldin subunit 4 OS=Homo sapiens GN=PFDN4 PE=1 SV=1	3	1	1	11.9	15.302	356	7
Q0QER2;V9HWJ2;V9HW78;Q6FIA4;Q6FI37;B2R5M8;O75874;C9J4N6;A0A0A0U6N4;B4DXS4	tr|Q0QER2|Q0QER2_HUMAN Isocitrate dehydrogenase 1 (Fragment) OS=Homo sapiens GN=IDH1 PE=2 SV=1;tr|V9HWJ2|V9HWJ2_HUMAN Isocitrate dehydrogenase [NADP] OS=Homo sapiens GN=HEL-S-26 PE=2 SV=1;tr|V9HW78|V9HW78_HUMAN Isocitrate dehydrogenase [NADP] OS=Homo sapie	10	6	5	13.7	41.832	357	52
B4DT77;B4DWU2;B4DHY4;Q53HM8;B2R7L2;B2R657;P20073	tr|B4DT77|B4DT77_HUMAN Annexin OS=Homo sapiens PE=2 SV=1;tr|B4DWU2|B4DWU2_HUMAN Annexin OS=Homo sapiens PE=2 SV=1;tr|B4DHY4|B4DHY4_HUMAN Annexin OS=Homo sapiens PE=2 SV=1;tr|Q53HM8|Q53HM8_HUMAN Annexin (Fragment) OS=Homo sapiens PE=2 SV=1;tr|B2R7L2|B2R7L2_	7	1	1	4.5	37.805
X1WI22;D6RAA2;Q5SQT8;D6RDB2;D6RD69;Q8NG23;Q6FID4;Q5SQT9;Q53F37;B2R679;Q9Y6B6;Q9NR31	tr|X1WI22|X1WI22_HUMAN GTP-binding protein SAR1a (Fragment) OS=Homo sapiens GN=SAR1A PE=1 SV=7;tr|D6RAA2|D6RAA2_HUMAN GTP-binding protein SAR1b (Fragment) OS=Homo sapiens GN=SAR1B PE=1 SV=1;tr|Q5SQT8|Q5SQT8_HUMAN GTP-binding protein SAR1a OS=Homo sapiens G	12	1	1	22	5.7567
B2R6H6;Q9HBM6	tr|B2R6H6|B2R6H6_HUMAN cDNA, FLJ92954, highly similar to Homo sapiens TAF9-like RNA polymerase II, TATA box binding protein (TBP)-associated factor, 31kDa (TAF9L), mRNA OS=Homo sapiens PE=2 SV=1;sp|Q9HBM6|TAF9B_HUMAN Transcription initiation factor TFIID s	2	1	1	5.6	27.59
V9HW42;Q6NUR7;E7EQR4;B2R6J2;P15311;B7Z5V2;J7M2B1;Q6PKD3;Q05CU6;B7Z437;B0YJ88;P35241;E9PQ82;E9PNV3;B7Z9R6	tr|V9HW42|V9HW42_HUMAN Epididymis secretory protein Li 105 OS=Homo sapiens GN=HEL-S-105 PE=2 SV=1;tr|Q6NUR7|Q6NUR7_HUMAN Ezrin OS=Homo sapiens GN=EZR PE=2 SV=1;tr|E7EQR4|E7EQR4_HUMAN Ezrin OS=Homo sapiens GN=EZR PE=1 SV=3;tr|B2R6J2|B2R6J2_HUMAN cDNA, FLJ92	15	9	3	11.4	69.398	358	35
B2R6L0;Q9BVA1;Q13885;O43209;A0A024QZU2;Q9UGA2;B7Z4N1;B4DQN9;A0A075B736;Q5SQY0;A6NNZ2;B4DMJ5;A5D907;A5D906;Q6P602;A1L195;A1L196;I0CMK4	tr|B2R6L0|B2R6L0_HUMAN Tubulin beta chain OS=Homo sapiens PE=2 SV=1;sp|Q9BVA1|TBB2B_HUMAN Tubulin beta-2B chain OS=Homo sapiens GN=TUBB2B PE=1 SV=1;sp|Q13885|TBB2A_HUMAN Tubulin beta-2A chain OS=Homo sapiens GN=TUBB2A PE=1 SV=1;tr|O43209|O43209_HUMAN Tubul	18	12	1	29	49.896
H0YMC2;B4DIH5;Q53HJ0;B2R6N0;Q59EL2;P61201	tr|H0YMC2|H0YMC2_HUMAN COP9 signalosome complex subunit 2 (Fragment) OS=Homo sapiens GN=COPS2 PE=1 SV=1;tr|B4DIH5|B4DIH5_HUMAN COP9 signalosome complex subunit 2 OS=Homo sapiens GN=COPS2 PE=1 SV=1;tr|Q53HJ0|Q53HJ0_HUMAN COP9 constitutive photomorphogenic h	6	1	1	23.6	6.5497
B4E2L8;B2R6V9;P00488;Q9NQP5;A6PVK5	tr|B4E2L8|B4E2L8_HUMAN cDNA FLJ53487, highly similar to Coagulation factor XIII A chain (EC 2.3.2.13) OS=Homo sapiens PE=2 SV=1;tr|B2R6V9|B2R6V9_HUMAN cDNA, FLJ93141, highly similar to Homo sapiens coagulation factor XIII, A1 polypeptide (F13A1), mRNA OS=H	5	2	2	4.6	70.343
Q53FC7;B3KSM6;B2R6X5;P17066;P48741	tr|Q53FC7|Q53FC7_HUMAN Heat shock 70kDa protein 6 (HSP70B) variant (Fragment) OS=Homo sapiens PE=1 SV=1;tr|B3KSM6|B3KSM6_HUMAN cDNA FLJ36606 fis, clone TRACH2015654, highly similar to HEAT SHOCK 70 kDa PROTEIN 6 OS=Homo sapiens PE=2 SV=1;tr|B2R6X5|B2R6X5_	5	9	1	11	71.003	195;196	502;509
H7C3Z9;C9J3E2;Q53G64;Q4JM46;B2R7D7;B5MC07;Q4JM47;O95994	tr|H7C3Z9|H7C3Z9_HUMAN Anterior gradient protein 2 homolog (Fragment) OS=Homo sapiens GN=AGR2 PE=1 SV=1;tr|C9J3E2|C9J3E2_HUMAN Anterior gradient protein 2 homolog (Fragment) OS=Homo sapiens GN=AGR2 PE=1 SV=1;tr|Q53G64|Q53G64_HUMAN Anterior gradient 2 homol	8	1	1	9.2	13.496
B4DMD1;B4DT28;B4DMB1;Q0VGD6;Q6MZS5;B2R7W4;O43390;Q05CK9;B7Z645;Q59GL1;B2R8Z8;O60506;F6UXX1	tr|B4DMD1|B4DMD1_HUMAN cDNA FLJ53360, highly similar to Heterogeneous nuclear ribonucleoprotein R OS=Homo sapiens PE=2 SV=1;tr|B4DT28|B4DT28_HUMAN Heterogeneous nuclear ribonucleoprotein R OS=Homo sapiens GN=HNRNPR PE=1 SV=1;tr|B4DMB1|B4DMB1_HUMAN cDNA FLJ	13	5	5	10.6	52.981	359	25
Q05CU9;Q5VUU6;B2R829;P41218	tr|Q05CU9|Q05CU9_HUMAN MNDA protein (Fragment) OS=Homo sapiens GN=MNDA PE=2 SV=1;tr|Q5VUU6|Q5VUU6_HUMAN Myeloid cell nuclear differentiation antigen, isoform CRA_a OS=Homo sapiens GN=MNDA PE=2 SV=1;tr|B2R829|B2R829_HUMAN cDNA, FLJ93711, highly similar to H	4	1	1	2.9	34.981	360	135
I3L387;Q58A51;B2R841;P53350	tr|I3L387|I3L387_HUMAN Serine/threonine-protein kinase PLK1 OS=Homo sapiens GN=PLK1 PE=1 SV=1;tr|Q58A51|Q58A51_HUMAN Polo-like kinase 1 delta OS=Homo sapiens GN=Plk-1 delta PE=2 SV=1;tr|B2R841|B2R841_HUMAN Serine/threonine-protein kinase PLK OS=Homo sapien	4	1	1	6.4	18.674	361	9
B2R853	tr|B2R853|B2R853_HUMAN cDNA, FLJ93744, highly similar to Homo sapiens keratin 6E (KRT6E), mRNA OS=Homo sapiens PE=2 SV=1	1	36	0	50.5	60.026	201;202;203	173;378;436
B2R8I2;P04196;Q68DR3	tr|B2R8I2|B2R8I2_HUMAN cDNA, FLJ93914, highly similar to Homo sapiens histidine-rich glycoprotein (HRG), mRNA OS=Homo sapiens PE=2 SV=1;sp|P04196|HRG_HUMAN Histidine-rich glycoprotein OS=Homo sapiens GN=HRG PE=1 SV=1;tr|Q68DR3|Q68DR3_HUMAN Putative unchara	3	2	2	6.7	59.512
B2R8R5;Q13263	tr|B2R8R5|B2R8R5_HUMAN cDNA, FLJ94025, highly similar to Homo sapiens tripartite motif-containing 28 (TRIM28), mRNA OS=Homo sapiens PE=2 SV=1;sp|Q13263|TIF1B_HUMAN Transcription intermediary factor 1-beta OS=Homo sapiens GN=TRIM28 PE=1 SV=5	2	3	3	1.9	88.559
M0QXS5;B2R959;Q6NTA2;P14866;M0R076;M0QYL7;M0R1W6	tr|M0QXS5|M0QXS5_HUMAN Heterogeneous nuclear ribonucleoprotein L (Fragment) OS=Homo sapiens GN=HNRNPL PE=1 SV=1;tr|B2R959|B2R959_HUMAN cDNA, FLJ94229, highly similar to Homo sapiens heterogeneous nuclear ribonucleoprotein L (HNRPL),mRNA OS=Homo sapiens PE=	7	2	1	4	58.362
Q5TA02;V9HWG9;B2R983;P78417;Q5TA01	tr|Q5TA02|Q5TA02_HUMAN Glutathione S-transferase omega-1 (Fragment) OS=Homo sapiens GN=GSTO1 PE=1 SV=1;tr|V9HWG9|V9HWG9_HUMAN Epididymis secretory protein Li 21 OS=Homo sapiens GN=HEL-S-21 PE=2 SV=1;tr|B2R983|B2R983_HUMAN cDNA, FLJ94267, highly similar to	5	4	4	15	23.341	362;363;364;365	29;31;124;132
B2R9N7;Q9NPC6	tr|B2R9N7|B2R9N7_HUMAN cDNA, FLJ94486, highly similar to Homo sapiens myozenin 2 (MYOZ2), mRNA OS=Homo sapiens PE=2 SV=1;sp|Q9NPC6|MYOZ2_HUMAN Myozenin-2 OS=Homo sapiens GN=MYOZ2 PE=1 SV=1	2	1	1	4.5	29.908	366	9
B4DU58;V9HW69;B2R9S4;P40121;E7ENU9;B8ZZL6;H7C0X8	tr|B4DU58|B4DU58_HUMAN cDNA FLJ51488, highly similar to Macrophage capping protein OS=Homo sapiens PE=2 SV=1;tr|V9HW69|V9HW69_HUMAN Epididymis secretory protein Li 66 OS=Homo sapiens GN=HEL-S-66 PE=2 SV=1;tr|B2R9S4|B2R9S4_HUMAN cDNA, FLJ94534, highly simil	7	6	6	21.4	36.248
H0YFG2;B2R9U2;Q02790	tr|H0YFG2|H0YFG2_HUMAN Peptidyl-prolyl cis-trans isomerase FKBP4 (Fragment) OS=Homo sapiens GN=FKBP4 PE=1 SV=1;tr|B2R9U2|B2R9U2_HUMAN Peptidylprolyl isomerase OS=Homo sapiens PE=2 SV=1;sp|Q02790|FKBP4_HUMAN Peptidyl-prolyl cis-trans isomerase FKBP4 OS=Homo	3	1	1	10.7	9.5129
B2R9X3;O60547	tr|B2R9X3|B2R9X3_HUMAN cDNA, FLJ94599, highly similar to Homo sapiens GDP-mannose 4,6-dehydratase (GMDS), mRNA OS=Homo sapiens PE=2 SV=1;sp|O60547|GMDS_HUMAN GDP-mannose 4,6 dehydratase OS=Homo sapiens GN=GMDS PE=1 SV=1	2	1	1	2.4	41.85
B2RA97;Q9Y5N5	tr|B2RA97|B2RA97_HUMAN HemK methyltransferase family member 2 OS=Homo sapiens GN=HEMK2 PE=1 SV=1;sp|Q9Y5N5|HEMK2_HUMAN HemK methyltransferase family member 2 OS=Homo sapiens GN=N6AMT1 PE=1 SV=3	2	1	1	5.6	22.957	367	189
B2RAG9;Q15648;B4DSK7	tr|B2RAG9|B2RAG9_HUMAN cDNA, FLJ94908, highly similar to Homo sapiens PPAR binding protein (PPARBP), mRNA OS=Homo sapiens PE=2 SV=1;sp|Q15648|MED1_HUMAN Mediator of RNA polymerase II transcription subunit 1 OS=Homo sapiens GN=MED1 PE=1 SV=4;tr|B4DSK7|B4DSK	3	2	2	2	166.64	368;369	1098;1514
B2RAM6;P52732	tr|B2RAM6|B2RAM6_HUMAN cDNA, FLJ95005, highly similar to Homo sapiens kinesin family member 11 (KIF11), mRNA OS=Homo sapiens PE=2 SV=1;sp|P52732|KIF11_HUMAN Kinesin-like protein KIF11 OS=Homo sapiens GN=KIF11 PE=1 SV=2	2	1	1	1.6	119.13	370;371;372;373	10;11;12;15
B2RB06;B3KTT6;A0A140VK76;E9PF18;A0A0A0MSE2;Q16836	tr|B2RB06|B2RB06_HUMAN cDNA, FLJ95242, highly similar to Homo sapiens L-3-hydroxyacyl-Coenzyme A dehydrogenase, short chain (HADHSC), mRNA OS=Homo sapiens PE=2 SV=1;tr|B3KTT6|B3KTT6_HUMAN cDNA FLJ38699 fis, clone KIDNE2002168, highly similar to Short chain	6	2	2	5.7	34.261	374	81
H0Y4K0;B4DKB3;H0Y636;H0Y4E0;B4DW59;B7Z9U9;H0Y6Y4;B2RB07;Q5LJA5;Q5LJA9;Q9Y5K5	tr|H0Y4K0|H0Y4K0_HUMAN Ubiquitin carboxyl-terminal hydrolase isozyme L5 (Fragment) OS=Homo sapiens GN=UCHL5 PE=1 SV=1;tr|B4DKB3|B4DKB3_HUMAN cDNA FLJ60625, highly similar to Ubiquitin carboxyl-terminal hydrolase isozymeL5 (EC 3.4.19.12) OS=Homo sapiens PE=	11	1	1	14.1	11.627
H3BP27;B4DL42;B2RBG6;Q9BUB4	tr|H3BP27|H3BP27_HUMAN tRNA-specific adenosine deaminase 1 (Fragment) OS=Homo sapiens GN=ADAT1 PE=1 SV=1;tr|B4DL42|B4DL42_HUMAN cDNA FLJ55921, highly similar to Homo sapiens adenosine deaminase, tRNA-specific 1 (ADAT1), mRNA OS=Homo sapiens PE=2 SV=1;tr|B2	4	1	1	6.7	13.62	375	95
C9JGI3;E5KRG5;B2RBL3;P19971;B4DVR2	tr|C9JGI3|C9JGI3_HUMAN Thymidine phosphorylase (Fragment) OS=Homo sapiens GN=TYMP PE=1 SV=1;tr|E5KRG5|E5KRG5_HUMAN Thymidine phosphorylase OS=Homo sapiens GN=TYMP PE=2 SV=1;tr|B2RBL3|B2RBL3_HUMAN Thymidine phosphorylase OS=Homo sapiens PE=2 SV=1;sp|P19971|	5	6	6	18	46.087
M1S113;B2RBR4;Q08357	tr|M1S113|M1S113_HUMAN Truncated sodium dependent phosphate transporter 2 OS=Homo sapiens PE=4 SV=1;tr|B2RBR4|B2RBR4_HUMAN Phosphate transporter OS=Homo sapiens PE=2 SV=1;sp|Q08357|S20A2_HUMAN Sodium-dependent phosphate transporter 2 OS=Homo sapiens GN=SLC	3	1	1	4.7	20.373
B2RBR9;Q14974;J3QR48;J3QKQ5;B7Z5M1;J3KTM9;B7Z752	tr|B2RBR9|B2RBR9_HUMAN cDNA, FLJ95650, highly similar to Homo sapiens karyopherin (importin) beta 1 (KPNB1), mRNA OS=Homo sapiens PE=2 SV=1;sp|Q14974|IMB1_HUMAN Importin subunit beta-1 OS=Homo sapiens GN=KPNB1 PE=1 SV=2;tr|J3QR48|J3QR48_HUMAN Importin subu	7	3	3	3.9	97.183
B4E1R7;B2RCM3;Q59EF6;P17655	tr|B4E1R7|B4E1R7_HUMAN cDNA FLJ58224, highly similar to Calpain-2 catalytic subunit (EC 3.4.22.53) OS=Homo sapiens PE=2 SV=1;tr|B2RCM3|B2RCM3_HUMAN cDNA, FLJ96158, highly similar to Homo sapiens calpain 2, (m/II) large subunit (CAPN2), mRNA OS=Homo sapiens	4	3	3	6.1	60.507	376;377	7;10
Q5JZ02;B2RCM6;Q96S44	tr|Q5JZ02|Q5JZ02_HUMAN TP53-regulating kinase OS=Homo sapiens GN=TP53RK PE=1 SV=1;tr|B2RCM6|B2RCM6_HUMAN cDNA, FLJ96161 OS=Homo sapiens PE=2 SV=1;sp|Q96S44|PRPK_HUMAN TP53-regulating kinase OS=Homo sapiens GN=TP53RK PE=1 SV=2	3	1	1	19	13.659
B2RDE8;P51858;A8K8G0;B7Z958;B7Z525;H3BPQ6;Q8N4N4;M0R0J3;A0A024R216;Q05CM9;Q9Y3E1;O75475	tr|B2RDE8|B2RDE8_HUMAN cDNA, FLJ96580, highly similar to Homo sapiens hepatoma-derived growth factor (high-mobility group protein 1-like) (HDGF), mRNA OS=Homo sapiens PE=2 SV=1;sp|P51858|HDGF_HUMAN Hepatoma-derived growth factor OS=Homo sapiens GN=HDGF PE=	12	3	2	11.2	26.805
K7EPL2;B7Z5X0;B3KMZ6;B2RDF5;Q9UBT2	tr|K7EPL2|K7EPL2_HUMAN SUMO-activating enzyme subunit 2 (Fragment) OS=Homo sapiens GN=UBA2 PE=1 SV=2;tr|B7Z5X0|B7Z5X0_HUMAN cDNA FLJ57183, highly similar to Ubiquitin-like 1-activating enzyme E1B OS=Homo sapiens PE=2 SV=1;tr|B3KMZ6|B3KMZ6_HUMAN cDNA FLJ130	5	1	1	3.1	29.385
H0YLS6;H0YLC2;H0YMI6;H0YMA1;H0YMZ1;H0YL69;B2RDG0;P25789	tr|H0YLS6|H0YLS6_HUMAN Proteasome subunit alpha type OS=Homo sapiens GN=PSMA4 PE=1 SV=1;tr|H0YLC2|H0YLC2_HUMAN Proteasome subunit alpha type OS=Homo sapiens GN=PSMA4 PE=1 SV=1;tr|H0YMI6|H0YMI6_HUMAN Proteasome subunit alpha type (Fragment) OS=Homo sapiens	8	1	1	7.2	13.948
Q9BRL5;P0DP25;P0DP24;P0DP23;B4DJ51;B2RDW0;H0Y7A7;E7ETZ0;E7EMB3;G3V361;Q96HY3;F8WBR5;M0QZ52;G3V479;A8K1M2;G3V226;B4DUI9;C9J7T9;P02585	tr|Q9BRL5|Q9BRL5_HUMAN CALM3 protein OS=Homo sapiens PE=1 SV=1;sp|P0DP25|CALM3_HUMAN Calmodulin-3 OS=Homo sapiens GN=CALM3 PE=1 SV=1;sp|P0DP24|CALM2_HUMAN Calmodulin-2 OS=Homo sapiens GN=CALM2 PE=1 SV=1;sp|P0DP23|CALM1_HUMAN Calmodulin-1 OS=Homo sapiens GN	19	5	4	30.6	16.506
B4DNW7;D3DPU2;B2RDY9;Q01518;B4DI38;B4DNY3;B4DUZ8;B4DNA3;Q5T0R7;Q5T0R6;Q5T0R5;Q5T0R4;Q5T0R3;Q5T0R2;Q5T0R1;Q5T0R9;Q5T0R8;Q5T0S3	tr|B4DNW7|B4DNW7_HUMAN Adenylyl cyclase-associated protein OS=Homo sapiens PE=2 SV=1;tr|D3DPU2|D3DPU2_HUMAN Adenylyl cyclase-associated protein OS=Homo sapiens GN=CAP1 PE=2 SV=1;tr|B2RDY9|B2RDY9_HUMAN Adenylyl cyclase-associated protein OS=Homo sapiens PE=	18	9	9	27.5	47.39
B2RE11;Q9BQ61	tr|B2RE11|B2RE11_HUMAN cDNA, FLJ96865 OS=Homo sapiens PE=2 SV=1;sp|Q9BQ61|CS043_HUMAN Uncharacterized protein C19orf43 OS=Homo sapiens GN=C19orf43 PE=1 SV=1	2	1	1	8.5	18.429	378	146
Q5JSK8;Q5JSL0;Q5JSK6;Q5JSK9;B2RE40;P82970	tr|Q5JSK8|Q5JSK8_HUMAN High mobility group nucleosome-binding domain-containing protein 5 (Fragment) OS=Homo sapiens GN=HMGN5 PE=1 SV=1;tr|Q5JSL0|Q5JSL0_HUMAN High mobility group nucleosome-binding domain-containing protein 5 (Fragment) OS=Homo sapiens GN=	6	1	1	14.7	11.363	379	95
B7Z8Q7;Q68DH2;B7Z551;Q59FS1;H7C0L5;B7Z544;B2RMS9;B7ZKJ8;Q14624	tr|B7Z8Q7|B7Z8Q7_HUMAN cDNA FLJ53871, highly similar to Inter-alpha-trypsin inhibitor heavy chain H4 OS=Homo sapiens PE=2 SV=1;tr|Q68DH2|Q68DH2_HUMAN Putative uncharacterized protein DKFZp686G21125 (Fragment) OS=Homo sapiens GN=DKFZp686G21125 PE=2 SV=1;tr|	9	1	1	1.6	62.161
B2RTX2;Q8WX93	tr|B2RTX2|B2RTX2_HUMAN Palladin, cytoskeletal associated protein OS=Homo sapiens GN=PALLD PE=2 SV=1;sp|Q8WX93|PALLD_HUMAN Palladin OS=Homo sapiens GN=PALLD PE=1 SV=3	2	1	1	0.8	122.05
B3KN59;B3KM36;O95816	tr|B3KN59|B3KN59_HUMAN cDNA FLJ13673 fis, clone PLACE1011858, highly similar to BAG family molecular chaperone regulator 2 OS=Homo sapiens PE=2 SV=1;tr|B3KM36|B3KM36_HUMAN cDNA FLJ10153 fis, clone HEMBA1003417, highly similar to BAG family molecular chaper	3	1	1	4.3	23.748
M0R3C3;M0QXM3;B3KM97;B3KSQ1;Q9NZ01	tr|M0R3C3|M0R3C3_HUMAN Very-long-chain enoyl-CoA reductase OS=Homo sapiens GN=TECR PE=1 SV=1;tr|M0QXM3|M0QXM3_HUMAN Very-long-chain enoyl-CoA reductase (Fragment) OS=Homo sapiens GN=TECR PE=1 SV=8;tr|B3KM97|B3KM97_HUMAN cDNA FLJ10554 fis, clone NT2RP200238	5	1	1	8.6	11.773
B3KMK7	tr|B3KMK7|B3KMK7_HUMAN cDNA FLJ11291 fis, clone PLACE1009659, highly similar to Nck-associated protein 1 OS=Homo sapiens PE=2 SV=1	1	1	1	1.9	59.658	380	8
E5RFX7;E5RG77;B3KMP6;D3DSW3;O94903;H0YBG2;A8K520	tr|E5RFX7|E5RFX7_HUMAN Pyridoxal phosphate-binding protein (Fragment) OS=Homo sapiens GN=PLPBP PE=1 SV=1;tr|E5RG77|E5RG77_HUMAN Pyridoxal phosphate-binding protein (Fragment) OS=Homo sapiens GN=PLPBP PE=1 SV=1;tr|B3KMP6|B3KMP6_HUMAN cDNA FLJ11861 fis, clon	7	2	2	16.1	15.34
B3KN82;Q9Y2X3	tr|B3KN82|B3KN82_HUMAN cDNA FLJ13913 fis, clone Y79AA1000231, highly similar to Nucleolar protein NOP5 OS=Homo sapiens PE=2 SV=1;sp|Q9Y2X3|NOP58_HUMAN Nucleolar protein 58 OS=Homo sapiens GN=NOP58 PE=1 SV=1	2	1	1	3.2	52.288
B3KNK7;Q2TB61;Q14587	tr|B3KNK7|B3KNK7_HUMAN cDNA FLJ14806 fis, clone NT2RP4001753, highly similar to Zinc finger protein 268 OS=Homo sapiens PE=2 SV=1;tr|Q2TB61|Q2TB61_HUMAN ZNF268 protein OS=Homo sapiens GN=ZNF268 PE=2 SV=1;sp|Q14587|ZN268_HUMAN Zinc finger protein 268 OS=Hom	3	1	1	2.1	83.229	381	729
B3KNN7;B4DEB0;B4DV84;Q8N9M2;Q6IBN0;O43242;B4DPM7;Q96N86	tr|B3KNN7|B3KNN7_HUMAN cDNA FLJ30049 fis, clone ADRGL1000033, highly similar to 26S proteasome non-ATPase regulatory subunit 3 OS=Homo sapiens PE=2 SV=1;tr|B4DEB0|B4DEB0_HUMAN cDNA FLJ56054, highly similar to 26S proteasome non-ATPase regulatory subunit 3	8	2	2	4.4	57.232
H7C543;F5GXJ9;B3KNN9;Q13740	tr|H7C543|H7C543_HUMAN CD166 antigen (Fragment) OS=Homo sapiens GN=ALCAM PE=1 SV=1;tr|F5GXJ9|F5GXJ9_HUMAN CD166 antigen OS=Homo sapiens GN=ALCAM PE=1 SV=1;tr|B3KNN9|B3KNN9_HUMAN cDNA FLJ30070 fis, clone ASTRO2000046, highly similar to CD166 ANTIGEN OS=Homo	4	1	1	3.2	38.138
B3KPA6;Q53HR2;B4DEA8;P49748;A0A077H1I5;B4DYY0;B3KPX1	tr|B3KPA6|B3KPA6_HUMAN Acyl-Coenzyme A dehydrogenase, very long chain, isoform CRA_e OS=Homo sapiens GN=ACADVL PE=2 SV=1;tr|Q53HR2|Q53HR2_HUMAN Acyl-Coenzyme A dehydrogenase, very long chain variant (Fragment) OS=Homo sapiens PE=2 SV=1;tr|B4DEA8|B4DEA8_HUM	7	3	3	6.4	62.581
G3V2M4;B3KPC2	tr|G3V2M4|G3V2M4_HUMAN Chromosome 14 open reading frame 100, isoform CRA_b OS=Homo sapiens GN=JKAMP PE=4 SV=1;tr|B3KPC2|B3KPC2_HUMAN cDNA FLJ31583 fis, clone NT2RI2002152, highly similar to Medulloblastoma antigen MU-MB-50.4 homolog OS=Homo sapiens PE=2 SV	2	1	1	9.2	36.792
B3KPM6;O94830	tr|B3KPM6|B3KPM6_HUMAN cDNA FLJ31963 fis, clone NT2RP7007610, highly similar to Homo sapiens DDHD domain containing 2 (DDHD2), mRNA OS=Homo sapiens PE=2 SV=1;sp|O94830|DDHD2_HUMAN Phospholipase DDHD2 OS=Homo sapiens GN=DDHD2 PE=1 SV=2	2	1	1	1	80.961	382	445
H0YN07;H0YMR4;B4DXR7;B3KPY9;Q6I9Y8;B3KSQ4;Q59H62;D3DS63;B3KTB3;B3KT38;B3KPS9;B3KQ33;Q59FI4;Q8TEX9	tr|H0YN07|H0YN07_HUMAN Importin-4 (Fragment) OS=Homo sapiens GN=IPO4 PE=1 SV=1;tr|H0YMR4|H0YMR4_HUMAN Importin-4 (Fragment) OS=Homo sapiens GN=IPO4 PE=1 SV=1;tr|B4DXR7|B4DXR7_HUMAN cDNA FLJ58302, highly similar to Importin-4 OS=Homo sapiens PE=2 SV=1;tr|B3	14	1	1	3.5	33.154
B3KQ72;Q8WU39	tr|B3KQ72|B3KQ72_HUMAN cDNA FLJ32987 fis, clone THYMU1000032 OS=Homo sapiens PE=2 SV=1;sp|Q8WU39|MZB1_HUMAN Marginal zone B- and B1-cell-specific protein OS=Homo sapiens GN=MZB1 PE=1 SV=1	2	1	1	16.9	14.337
Q6IAW5;B3KQF5;O43852;B3KNG6;A0A024R755;B3KQK3;H0Y875	tr|Q6IAW5|Q6IAW5_HUMAN CALU protein OS=Homo sapiens GN=CALU PE=2 SV=1;tr|B3KQF5|B3KQF5_HUMAN cDNA FLJ90381 fis, clone NT2RP2005035, highly similar to Calumenin OS=Homo sapiens PE=2 SV=1;sp|O43852|CALU_HUMAN Calumenin OS=Homo sapiens GN=CALU PE=1 SV=2;tr|B3	7	3	3	13.7	37.106
B3KQK0;B3KQK5;B4DZ87;O94826	tr|B3KQK0|B3KQK0_HUMAN cDNA FLJ90599 fis, clone PLACE1001340, highly similar to Mitochondrial proteins importreceptor OS=Homo sapiens PE=2 SV=1;tr|B3KQK5|B3KQK5_HUMAN cDNA FLJ90621 fis, clone PLACE1002547, highly similar to Mitochondrial proteins import re	4	1	1	3.4	26.479
B3KQT9;B3KQT2;V9HVY3;P30101;B4DJ98;B4DDM1	tr|B3KQT9|B3KQT9_HUMAN Protein disulfide-isomerase OS=Homo sapiens PE=2 SV=1;tr|B3KQT2|B3KQT2_HUMAN Protein disulfide-isomerase OS=Homo sapiens PE=2 SV=1;tr|V9HVY3|V9HVY3_HUMAN Protein disulfide-isomerase OS=Homo sapiens GN=HEL-S-269 PE=2 SV=1;sp|P30101|PD	6	11	8	26.2	54.102
C9J3K5;C9JIF3;B3KR51;Q8NC44	tr|C9J3K5|C9J3K5_HUMAN Reticulophagy regulator family member 2 (Fragment) OS=Homo sapiens GN=RETREG2 PE=1 SV=1;tr|C9JIF3|C9JIF3_HUMAN Reticulophagy regulator family member 2 (Fragment) OS=Homo sapiens GN=RETREG2 PE=1 SV=1;tr|B3KR51|B3KR51_HUMAN cDNA FLJ336	4	1	1	18.1	10.671
Q05DJ8;B3KRN4;Q92743	tr|Q05DJ8|Q05DJ8_HUMAN HTRA1 protein (Fragment) OS=Homo sapiens GN=HTRA1 PE=2 SV=1;tr|B3KRN4|B3KRN4_HUMAN cDNA FLJ34625 fis, clone KIDNE2015244, highly similar to Serine protease HTRA1 (EC 3.4.21.-) OS=Homo sapiens PE=2 SV=1;sp|Q92743|HTRA1_HUMAN Serine pr	3	1	1	2.7	48.036
E7ETR0;B3KRS7;B5BUB1;Q9Y265;H7C4I3;H7C4G5	tr|E7ETR0|E7ETR0_HUMAN RuvB-like helicase OS=Homo sapiens GN=RUVBL1 PE=1 SV=1;tr|B3KRS7|B3KRS7_HUMAN RuvB-like helicase OS=Homo sapiens PE=2 SV=1;tr|B5BUB1|B5BUB1_HUMAN RuvB-like helicase (Fragment) OS=Homo sapiens GN=RUVBL1 PE=2 SV=1;sp|Q9Y265|RUVB1_HUMAN	6	2	2	11.1	34.782	383	208
B3KS35	tr|B3KS35|B3KS35_HUMAN cDNA FLJ35372 fis, clone SKMUS2001742, highly similar to Sarcoplasmic/endoplasmic reticulum calcium ATPase 1 (EC 3.6.3.8) OS=Homo sapiens PE=2 SV=1	1	1	1	4.1	32.434
B3KS36	tr|B3KS36|B3KS36_HUMAN cDNA FLJ35376 fis, clone SKMUS2004044, highly similar to Homo sapiens ribosomal protein L3 (RPL3), transcript variant 2, mRNA OS=Homo sapiens PE=2 SV=1	1	6	1	13.8	40.144
B3KSH0;Q86U44	tr|B3KSH0|B3KSH0_HUMAN cDNA FLJ36190 fis, clone TESTI2027271, highly similar to N6-adenosine-methyltransferase 70 kDa subunit (EC 2.1.1.62) OS=Homo sapiens PE=2 SV=1;sp|Q86U44|MTA70_HUMAN N6-adenosine-methyltransferase 70 kDa subunit OS=Homo sapiens GN=MET	2	1	1	2.1	47.715
M0QZP4;B3KSI3;Q53EW7;M0QZ10;M0QXF9;O15382	tr|M0QZP4|M0QZP4_HUMAN Branched-chain-amino-acid aminotransferase OS=Homo sapiens GN=BCAT2 PE=1 SV=1;tr|B3KSI3|B3KSI3_HUMAN Branched-chain-amino-acid aminotransferase OS=Homo sapiens GN=BCAT2 PE=1 SV=1;tr|Q53EW7|Q53EW7_HUMAN Branched-chain-amino-acid amino	6	1	1	2.9	34.897	384	229
B3KTA3;Q16658;C9JFC0;A0A0A0MSB2;B3KTM9;C9JPH9	tr|B3KTA3|B3KTA3_HUMAN Fascin OS=Homo sapiens PE=2 SV=1;sp|Q16658|FSCN1_HUMAN Fascin OS=Homo sapiens GN=FSCN1 PE=1 SV=3;tr|C9JFC0|C9JFC0_HUMAN Fascin (Fragment) OS=Homo sapiens GN=FSCN1 PE=1 SV=1;tr|A0A0A0MSB2|A0A0A0MSB2_HUMAN Fascin (Fragment) OS=Homo sap	6	4	4	9.3	52.276
B7Z689;B3KTF7;B7Z502;B7Z321;Q6NX51;Q96A65	tr|B7Z689|B7Z689_HUMAN cDNA FLJ54541, highly similar to Exocyst complex component 4 OS=Homo sapiens PE=2 SV=1;tr|B3KTF7|B3KTF7_HUMAN cDNA FLJ38176 fis, clone FCBBF1000077, highly similar to Exocyst complex component 4 OS=Homo sapiens PE=2 SV=1;tr|B7Z502|B7	6	1	1	2.2	57.109
H0YDC5;H0YC97;H0YDK8;B3KU37;E9PR38;B4DU15;H0YEH2;Q5T1Z4;Q5T1Z8;Q14671	tr|H0YDC5|H0YDC5_HUMAN Pumilio homolog 1 (Fragment) OS=Homo sapiens GN=PUM1 PE=1 SV=1;tr|H0YC97|H0YC97_HUMAN Pumilio homolog 1 (Fragment) OS=Homo sapiens GN=PUM1 PE=1 SV=1;tr|H0YDK8|H0YDK8_HUMAN Pumilio homolog 1 (Fragment) OS=Homo sapiens GN=PUM1 PE=1 SV=	10	1	1	8.3	24.786
H0YDG0;B7Z1V9;B7Z1H4;B3KU93;B7Z4B2;E9PLK3;B7Z899;P55786	tr|H0YDG0|H0YDG0_HUMAN Puromycin-sensitive aminopeptidase (Fragment) OS=Homo sapiens GN=NPEPPS PE=1 SV=1;tr|B7Z1V9|B7Z1V9_HUMAN cDNA FLJ53310, highly similar to Puromycin-sensitive aminopeptidase (EC 3.4.11.-) OS=Homo sapiens PE=2 SV=1;tr|B7Z1H4|B7Z1H4_HUM	8	1	1	7.7	19.052
Q59GB9;B3KUJ5;Q92769	tr|Q59GB9|Q59GB9_HUMAN Histone deacetylase 2 variant (Fragment) OS=Homo sapiens PE=2 SV=1;tr|B3KUJ5|B3KUJ5_HUMAN Histone deacetylase OS=Homo sapiens PE=2 SV=1;sp|Q92769|HDAC2_HUMAN Histone deacetylase 2 OS=Homo sapiens GN=HDAC2 PE=1 SV=2	3	1	1	7.1	27.008
B3KUY1;J3QL05;J3KP15;Q53FN0;A0A024R8U5;Q01130;Q8NAK9;B3KX15;Q6NXQ0;Q8N220;B3KVY2;B3KUF7;A0A024R3A8;Q9BRL6	tr|B3KUY1|B3KUY1_HUMAN Splicing factor, arginine/serine-rich 2, isoform CRA_d OS=Homo sapiens GN=SFRS2 PE=2 SV=1;tr|J3QL05|J3QL05_HUMAN Serine/arginine-rich-splicing factor 2 (Fragment) OS=Homo sapiens GN=SRSF2 PE=1 SV=1;tr|J3KP15|J3KP15_HUMAN Serine/argin	14	4	4	23	24.19	385	5
B3KVA2	tr|B3KVA2|B3KVA2_HUMAN cDNA FLJ16297 fis, clone PERIC2001379, highly similar to Cell death activator CIDE-A OS=Homo sapiens PE=2 SV=1	1	1	1	6.7	13.758	386	5
B3KVN0;B4DKW1;Q0P512;Q59GX2;P11166;B4DDR6	tr|B3KVN0|B3KVN0_HUMAN cDNA FLJ16785 fis, clone NT2RI2015342, highly similar to Solute carrier family 2, facilitated glucose transporter member 1 OS=Homo sapiens PE=2 SV=1;tr|B4DKW1|B4DKW1_HUMAN cDNA FLJ55703, highly similar to Solute carrier family 2, fac	6	4	4	7.7	45.869
F5H6W6;E9PMZ8;B3KW11;Q59EY7;Q8IVF5	tr|F5H6W6|F5H6W6_HUMAN T-lymphoma invasion and metastasis-inducing protein 2 (Fragment) OS=Homo sapiens GN=TIAM2 PE=1 SV=1;tr|E9PMZ8|E9PMZ8_HUMAN T-lymphoma invasion and metastasis-inducing protein 2 (Fragment) OS=Homo sapiens GN=TIAM2 PE=1 SV=1;tr|B3KW11|	5	1	1	5.1	20.901	387	84
H0Y8X7;B3KW21;Q8WUI6;Q9Y678	tr|H0Y8X7|H0Y8X7_HUMAN Coatomer subunit gamma-1 (Fragment) OS=Homo sapiens GN=COPG1 PE=1 SV=1;tr|B3KW21|B3KW21_HUMAN cDNA FLJ41945 fis, clone PLACE6019676, highly similar to Coatomer subunit gamma OS=Homo sapiens PE=2 SV=1;tr|Q8WUI6|Q8WUI6_HUMAN COPG prote	4	1	1	5.9	20.968
B3KW63;Q9UBS4;H7C2Y5	tr|B3KW63|B3KW63_HUMAN cDNA FLJ42295 fis, clone TLIVE2008213, highly similar to DnaJ homolog subfamily B member 11 OS=Homo sapiens PE=2 SV=1;sp|Q9UBS4|DJB11_HUMAN DnaJ homolog subfamily B member 11 OS=Homo sapiens GN=DNAJB11 PE=1 SV=1;tr|H7C2Y5|H7C2Y5_HUMA	3	2	2	10.3	20.892
B3KWD9;Q7Z531;Q7Z4Y4;Q9UIJ7	tr|B3KWD9|B3KWD9_HUMAN cDNA FLJ42834 fis, clone BRCAN2019002, highly similar to GTP:AMP phosphotransferase mitochondrial (EC 2.7.4.10) OS=Homo sapiens PE=2 SV=1;tr|Q7Z531|Q7Z531_HUMAN GTP:AMP phosphotransferase AK3, mitochondrial OS=Homo sapiens GN=AK3 PE=	4	2	2	15.9	18.178
Q8N1H2;B3KWN0;Q8NB46	tr|Q8N1H2|Q8N1H2_HUMAN cDNA FLJ25613 fis, clone STM01546 OS=Homo sapiens PE=2 SV=1;tr|B3KWN0|B3KWN0_HUMAN cDNA FLJ43389 fis, clone OCBBF2007068, highly similar to Ankyrin repeat domain-containing protein 52 OS=Homo sapiens PE=2 SV=1;sp|Q8NB46|ANR52_HUMAN S	3	1	1	3.4	37.819
X5D2F4;B3KWV6;Q7L576;B3KWT5;A0A0G2JR96;A0A0G2JQT1;E7EW33;H7C229;B7Z4I3;E7EVJ5;Q96F07	tr|X5D2F4|X5D2F4_HUMAN Cytoplasmic FMR1 interacting protein 1 isoform A (Fragment) OS=Homo sapiens GN=CYFIP1 PE=2 SV=1;tr|B3KWV6|B3KWV6_HUMAN cDNA FLJ43948 fis, clone TESTI4014924, highly similar to Homo sapiens cytoplasmic FMR1 interacting protein 1 (CYFI	11	2	2	1.4	145.17
B4DUR8;B3KX11;Q2TU64;Q59H77;P49368	tr|B4DUR8|B4DUR8_HUMAN T-complex protein 1 subunit gamma OS=Homo sapiens GN=CCT3 PE=1 SV=1;tr|B3KX11|B3KX11_HUMAN T-complex protein 1 subunit gamma OS=Homo sapiens PE=2 SV=1;tr|Q2TU64|Q2TU64_HUMAN T-complex protein 1 subunit gamma OS=Homo sapiens PE=2 SV=1	5	1	1	2.4	55.674
B3KX39;H0YBS0;P16157	tr|B3KX39|B3KX39_HUMAN cDNA FLJ44690 fis, clone BRACE3013418, highly similar to Homo sapiens ankyrin 1, erythrocytic (ANK1), transcript variant 2, mRNA OS=Homo sapiens PE=2 SV=1;tr|H0YBS0|H0YBS0_HUMAN Ankyrin-1 (Fragment) OS=Homo sapiens GN=ANK1 PE=1 SV=1;	3	2	2	2	115.23
Q7Z4Q5;Q96BA7;B3KX72;B4DLR3;Q00839;Q5RI18	tr|Q7Z4Q5|Q7Z4Q5_HUMAN Heterogeneous nuclear ribonucleoprotein U (Scaffold attachment factor A), isoform CRA_a OS=Homo sapiens GN=HNRPU PE=2 SV=1;tr|Q96BA7|Q96BA7_HUMAN HNRPU protein OS=Homo sapiens PE=2 SV=1;tr|B3KX72|B3KX72_HUMAN cDNA FLJ44920 fis, clone	6	5	5	11.3	57.663	388	253
Q68DI5;F5H2T0;B3KXE7;B4E3I9;Q8N516;Q4LE38;O95163	tr|Q68DI5|Q68DI5_HUMAN Putative uncharacterized protein DKFZp781H1425 OS=Homo sapiens GN=DKFZp781H1425 PE=2 SV=1;tr|F5H2T0|F5H2T0_HUMAN Elongator complex protein 1 OS=Homo sapiens GN=IKBKAP PE=1 SV=1;tr|B3KXE7|B3KXE7_HUMAN cDNA FLJ45304 fis, clone BRHIP300	7	1	1	0.8	111.51
E9PLA9;B4DSF8;G3V153;B3KXU8;Q14444	tr|E9PLA9|E9PLA9_HUMAN Caprin-1 (Fragment) OS=Homo sapiens GN=CAPRIN1 PE=1 SV=1;tr|B4DSF8|B4DSF8_HUMAN cDNA FLJ57278 OS=Homo sapiens PE=2 SV=1;tr|G3V153|G3V153_HUMAN Caprin-1 OS=Homo sapiens GN=CAPRIN1 PE=1 SV=1;tr|B3KXU8|B3KXU8_HUMAN cDNA FLJ46087 fis, cl	5	1	1	5.9	20.236
B4DSV5;B3KXZ4;H0Y8E6;B7Z8Z6;P49736;Q9BWF4	tr|B4DSV5|B4DSV5_HUMAN DNA helicase OS=Homo sapiens PE=2 SV=1;tr|B3KXZ4|B3KXZ4_HUMAN DNA helicase OS=Homo sapiens PE=2 SV=1;tr|H0Y8E6|H0Y8E6_HUMAN DNA helicase (Fragment) OS=Homo sapiens GN=MCM2 PE=1 SV=1;tr|B7Z8Z6|B7Z8Z6_HUMAN DNA helicase OS=Homo sapiens	6	2	2	3.6	87.363
B3VL28	tr|B3VL28|B3VL28_HUMAN Truncated beta globin OS=Homo sapiens PE=4 SV=1	1	2	1	93.3	1.6259	389	9
B4DDB5;B4DXY2;M0QXD6;Q6IBK5;P35269	tr|B4DDB5|B4DDB5_HUMAN cDNA FLJ54284, highly similar to Transcription initiation factor IIF alpha subunit (EC 2.7.11.1) OS=Homo sapiens PE=2 SV=1;tr|B4DXY2|B4DXY2_HUMAN cDNA FLJ50288, highly similar to Transcription initiation factor IIF alpha subunit (EC	5	3	3	4.8	46.38	390;391	305;319
Q59FH4;H0Y5J4;B4DDU5;B4DKZ4;B4DXL9;B4DDD6;Q9UJU6;B4DUF9;B4DNX5	tr|Q59FH4|Q59FH4_HUMAN Drebrin-like protein variant (Fragment) OS=Homo sapiens PE=2 SV=1;tr|H0Y5J4|H0Y5J4_HUMAN Drebrin-like protein (Fragment) OS=Homo sapiens GN=DBNL PE=1 SV=1;tr|B4DDU5|B4DDU5_HUMAN cDNA FLJ54066, highly similar to Drebrin-like protein O	9	3	3	11.2	40.16	392	208
H3BP73;B4DDH4;V9HWJ5;Q15274	tr|H3BP73|H3BP73_HUMAN Nicotinate-nucleotide pyrophosphorylase [carboxylating] OS=Homo sapiens GN=QPRT PE=1 SV=1;tr|B4DDH4|B4DDH4_HUMAN cDNA FLJ58446, highly similar to Nicotinate-nucleotide pyrophosphorylase (carboxylating) (EC 2.4.2.19) OS=Homo sapiens P	4	1	1	6	15.732
B4DIF5;B4DDK3;Q3MIR4;Q9NV96	tr|B4DIF5|B4DIF5_HUMAN cDNA FLJ55687, highly similar to Cell cycle control protein 50A OS=Homo sapiens PE=2 SV=1;tr|B4DDK3|B4DDK3_HUMAN cDNA FLJ53706, highly similar to Cell cycle control protein 50A OS=Homo sapiens PE=2 SV=1;sp|Q3MIR4|CC50B_HUMAN Cell cyc	4	1	1	2.3	39.218
Q9HB74;Q96GI1;B4DE30;E7ENZ3;B4DYC8;B7ZAR1;B4DDU6;B4DZT5;B4DXI1;E9PCA1;B4DX08;Q9BU08;V9HW37;P48643	tr|Q9HB74|Q9HB74_HUMAN PNAS-102 OS=Homo sapiens PE=2 SV=1;tr|Q96GI1|Q96GI1_HUMAN Putative uncharacterized protein (Fragment) OS=Homo sapiens PE=2 SV=1;tr|B4DE30|B4DE30_HUMAN cDNA FLJ51711, highly similar to T-complex protein 1 subunit epsilon OS=Homo sapie	14	1	1	5.8	19.011
Q59FK3;Q6P452;B4DDZ4;B4DE02;V9HW59;Q6LES2;P09525	tr|Q59FK3|Q59FK3_HUMAN Annexin (Fragment) OS=Homo sapiens PE=2 SV=1;tr|Q6P452|Q6P452_HUMAN Annexin OS=Homo sapiens GN=ANXA4 PE=1 SV=1;tr|B4DDZ4|B4DDZ4_HUMAN Annexin OS=Homo sapiens PE=2 SV=1;tr|B4DE02|B4DE02_HUMAN Annexin OS=Homo sapiens PE=2 SV=1;tr|V9HW5	7	1	1	5.3	25.421
B4DE59;K7EMS3	tr|B4DE59|B4DE59_HUMAN cDNA FLJ60424, highly similar to Junction plakoglobin OS=Homo sapiens PE=2 SV=1	2	24	0	38.2	62.615	393	533
Q5W0S5;B4DEA3;Q53F10;P54727;Q5W0S4;B7ZA74;B7Z4W4	tr|Q5W0S5|Q5W0S5_HUMAN UV excision repair protein RAD23 homolog B (Fragment) OS=Homo sapiens GN=RAD23B PE=1 SV=1;tr|B4DEA3|B4DEA3_HUMAN cDNA FLJ56531, highly similar to UV excision repair protein RAD23 homolog B OS=Homo sapiens PE=2 SV=1;tr|Q53F10|Q53F10_H	7	3	2	19.9	15.213
H0YJH9;B4DEH8;G3V4T2;Q86U42	tr|H0YJH9|H0YJH9_HUMAN Polyadenylate-binding protein 2 (Fragment) OS=Homo sapiens GN=PABPN1 PE=1 SV=1;tr|B4DEH8|B4DEH8_HUMAN Polyadenylate-binding protein 2 OS=Homo sapiens GN=PABPN1 PE=1 SV=1;tr|G3V4T2|G3V4T2_HUMAN Polyadenylate-binding protein 2 OS=Homo	4	1	1	11.5	10.971
Q7Z5Y0;B4DS01;B4DEP6;E7EX17;B4DRM3;P23588	tr|Q7Z5Y0|Q7Z5Y0_HUMAN eIF4B protein (Fragment) OS=Homo sapiens GN=EIF4B PE=2 SV=1;tr|B4DS01|B4DS01_HUMAN cDNA FLJ59402, highly similar to Eukaryotic translation initiation factor 4B OS=Homo sapiens PE=2 SV=1;tr|B4DEP6|B4DEP6_HUMAN cDNA FLJ59206, highly si	6	1	1	4.6	39.217
C9IYS1;B7Z6R5;H7C3D2;B4DEY6;Q9NZU5	tr|C9IYS1|C9IYS1_HUMAN LIM and cysteine-rich domains protein 1 (Fragment) OS=Homo sapiens GN=LMCD1 PE=1 SV=8;tr|B7Z6R5|B7Z6R5_HUMAN cDNA FLJ55005, highly similar to LIM and cysteine-rich domains protein 1 OS=Homo sapiens PE=2 SV=1;tr|H7C3D2|H7C3D2_HUMAN LI	5	1	1	8.2	26.125
Q53R59;B4DF44;P48549	tr|Q53R59|Q53R59_HUMAN Putative uncharacterized protein KCNJ3 (Fragment) OS=Homo sapiens GN=KCNJ3 PE=3 SV=1;tr|B4DF44|B4DF44_HUMAN cDNA FLJ51809, highly similar to G protein-activated inward rectifier potassium channel 1 OS=Homo sapiens PE=2 SV=1;sp|P48549	3	1	1	11.9	21.766	394;395	147;150
B4DF70;V9HW12;P32119;A6NIW5;A0A024R7F2	tr|B4DF70|B4DF70_HUMAN cDNA FLJ60461, highly similar to Peroxiredoxin-2 (EC 1.11.1.15) OS=Homo sapiens PE=2 SV=1;tr|V9HW12|V9HW12_HUMAN Epididymis secretory sperm binding protein Li 2a OS=Homo sapiens GN=HEL-S-2a PE=2 SV=1;sp|P32119|PRDX2_HUMAN Peroxiredox	5	7	6	33.9	20.107	396;397	26;29
B7Z9T7;B4DJW9;B4DF72;C9JSQ1;B4DGR9;B4DFE8;E9PCP8;B4DH34;F8WCN3;P12532	tr|B7Z9T7|B7Z9T7_HUMAN cDNA, FLJ78951, highly similar to Creatine kinase, ubiquitous mitochondrial (EC 2.7.3.2) OS=Homo sapiens PE=2 SV=1;tr|B4DJW9|B4DJW9_HUMAN cDNA FLJ55029, highly similar to Creatine kinase, ubiquitous mitochondrial (EC 2.7.3.2) OS=Homo	10	1	1	6.8	16.687
B4DFG0;P35659;D6RDA2;H0Y8X0;B4DNW3	tr|B4DFG0|B4DFG0_HUMAN Protein DEK OS=Homo sapiens GN=DEK PE=1 SV=1;sp|P35659|DEK_HUMAN Protein DEK OS=Homo sapiens GN=DEK PE=1 SV=1;tr|D6RDA2|D6RDA2_HUMAN Protein DEK (Fragment) OS=Homo sapiens GN=DEK PE=1 SV=1;tr|H0Y8X0|H0Y8X0_HUMAN Protein DEK (Fragment	5	2	2	10.7	39.5	398	21
B4DFY5	tr|B4DFY5|B4DFY5_HUMAN Mitogen-activated protein kinase kinase 1, isoform CRA_d OS=Homo sapiens GN=MAP2K1 PE=2 SV=1	1	1	1	3.5	41.378	399	2
Q5FBW8;C9J167;B4DGM0;P54278	tr|Q5FBW8|Q5FBW8_HUMAN Postmeiotic segregation increased 2 nirs variant 5 OS=Homo sapiens GN=PMS2 PE=2 SV=1;tr|C9J167|C9J167_HUMAN Mismatch repair endonuclease PMS2 OS=Homo sapiens GN=PMS2 PE=1 SV=2;tr|B4DGM0|B4DGM0_HUMAN cDNA FLJ60089, highly similar to P	4	1	1	1.6	84.697	400	104
B4DGP4;V5T7C5;O75112	tr|B4DGP4|B4DGP4_HUMAN cDNA FLJ53288, moderately similar to LIM domain-binding protein 3 OS=Homo sapiens PE=2 SV=1;tr|V5T7C5|V5T7C5_HUMAN LIM domain binding 3 transcript variant 8 OS=Homo sapiens GN=LDB3 PE=2 SV=1;sp|O75112|LDB3_HUMAN LIM domain-binding pr	3	1	1	1.9	69.651
B4DGW6	tr|B4DGW6|B4DGW6_HUMAN cDNA FLJ52653, highly similar to Homo sapiens R7 binding protein (R7BP), mRNA OS=Homo sapiens PE=2 SV=1	1	1	1	10.6	19.314
B4DR40;C9J4M6;B4DH29;C9J2Y9;B4DHJ3;P30876	tr|B4DR40|B4DR40_HUMAN DNA-directed RNA polymerase subunit beta OS=Homo sapiens PE=2 SV=1;tr|C9J4M6|C9J4M6_HUMAN DNA-directed RNA polymerase subunit beta OS=Homo sapiens GN=POLR2B PE=1 SV=2;tr|B4DH29|B4DH29_HUMAN DNA-directed RNA polymerase subunit beta OS	6	1	1	0.9	123.36
B4DH37;O15400	tr|B4DH37|B4DH37_HUMAN cDNA FLJ53760, highly similar to Syntaxin-7 OS=Homo sapiens PE=2 SV=1;sp|O15400|STX7_HUMAN Syntaxin-7 OS=Homo sapiens GN=STX7 PE=1 SV=4	2	1	1	6.9	24.554
B7ZB56;Q8N8M3;B4DH47;Q59FZ8	tr|B7ZB56|B7ZB56_HUMAN cDNA, FLJ79420, highly similar to Homo sapiens nebulette (NEBL), transcript variant 2, mRNA OS=Homo sapiens PE=2 SV=1;tr|Q8N8M3|Q8N8M3_HUMAN cDNA FLJ39221 fis, clone OCBBF2006972, moderately similar to LIM AND SH3 DOMAIN PROTEIN 1 OS	4	1	1	3.9	26.565
B4DHD2;Q4W4Y1;Q8WUM4;B7Z5C1	tr|B4DHD2|B4DHD2_HUMAN cDNA FLJ55458, highly similar to Programmed cell death 6-interacting protein OS=Homo sapiens PE=2 SV=1;tr|Q4W4Y1|Q4W4Y1_HUMAN Dopamine receptor interacting protein 4 OS=Homo sapiens GN=DRIP4 PE=2 SV=1;sp|Q8WUM4|PDC6I_HUMAN Programmed	4	3	3	5.3	75.93
B4DHH6;V9HVY5;Q9NSC2	tr|B4DHH6|B4DHH6_HUMAN cDNA FLJ55320, highly similar to Sal-like protein 1 OS=Homo sapiens PE=2 SV=1;tr|V9HVY5|V9HVY5_HUMAN Epididymis secretory protein Li 89 OS=Homo sapiens GN=HEL-S-89 PE=2 SV=1;sp|Q9NSC2|SALL1_HUMAN Sal-like protein 1 OS=Homo sapiens GN	3	1	1	0.9	136.65	401	30
F5H3A2;B7Z924;B4DHQ7;O60486	tr|F5H3A2|F5H3A2_HUMAN Plexin-C1 OS=Homo sapiens GN=PLXNC1 PE=1 SV=1;tr|B7Z924|B7Z924_HUMAN cDNA FLJ58722, highly similar to Plexin-C1 OS=Homo sapiens PE=2 SV=1;tr|B4DHQ7|B4DHQ7_HUMAN Plexin-C1 OS=Homo sapiens GN=PLXNC1 PE=1 SV=1;sp|O60486|PLXC1_HUMAN Plex	4	1	1	2.9	35.819
B4DIS3;Q9C005	tr|B4DIS3|B4DIS3_HUMAN Dpy-30-like protein, isoform CRA_b OS=Homo sapiens GN=LOC84661 PE=2 SV=1;sp|Q9C005|DPY30_HUMAN Protein dpy-30 homolog OS=Homo sapiens GN=DPY30 PE=1 SV=1	2	1	1	9.2	13.866	402	35
B4DIT7;V9HWG3;P21980;A2A2A0;A2A299;B4DTN7;Q6DKH2;Q9H035	tr|B4DIT7|B4DIT7_HUMAN cDNA FLJ58187, highly similar to Protein-glutamine gamma-glutamyltransferase 2(EC 2.3.2.13) OS=Homo sapiens PE=2 SV=1;tr|V9HWG3|V9HWG3_HUMAN Epididymis secretory protein Li 45 OS=Homo sapiens GN=HEL-S-45 PE=2 SV=1;sp|P21980|TGM2_HUMA	8	6	6	11.7	68.648
B4DIX0;Q13045;K7EP37;K7EP27;J3KS54;Q59H95	tr|B4DIX0|B4DIX0_HUMAN cDNA FLJ50778, highly similar to Protein flightless-1 homolog OS=Homo sapiens PE=2 SV=1;sp|Q13045|FLII_HUMAN Protein flightless-1 homolog OS=Homo sapiens GN=FLII PE=1 SV=2;tr|K7EP37|K7EP37_HUMAN Protein flightless-1 homolog (Fragment	6	2	2	2.1	141.48
V9HWJ0;B4DJ30;Q14697;B4DIW2;F5H6X6;B4DSM6;A0A024R592;E9PKU7;B4DZ53	tr|V9HWJ0|V9HWJ0_HUMAN Epididymis secretory sperm binding protein Li 164nA OS=Homo sapiens GN=HEL-S-164nA PE=2 SV=1;tr|B4DJ30|B4DJ30_HUMAN cDNA FLJ61290, highly similar to Neutral alpha-glucosidase AB OS=Homo sapiens PE=2 SV=1;sp|Q14697|GANAB_HUMAN Neutral	9	4	4	5.5	106.87
H0YMU3;B7Z9J8;B4DJB4;H0YL72;B4DSY4;Q53GF8;P50213;H0YKD0;H0YLI6	tr|H0YMU3|H0YMU3_HUMAN Isocitrate dehydrogenase [NAD] subunit alpha, mitochondrial (Fragment) OS=Homo sapiens GN=IDH3A PE=1 SV=1;tr|B7Z9J8|B7Z9J8_HUMAN cDNA, FLJ78862, highly similar to Isocitrate dehydrogenase OS=Homo sapiens PE=2 SV=1;tr|B4DJB4|B4DJB4_HU	9	2	2	11.4	19.247
B4DJP6;M0R2H5;B4DJM9;M0QWZ7;B4DXB9;M0R2C6;Q9NP81	tr|B4DJP6|B4DJP6_HUMAN cDNA FLJ58901, highly similar to Seryl-tRNA synthetase, mitochondrial (EC 6.1.1.11) OS=Homo sapiens PE=2 SV=1;tr|M0R2H5|M0R2H5_HUMAN Serine--tRNA ligase, mitochondrial OS=Homo sapiens GN=SARS2 PE=1 SV=1;tr|B4DJM9|B4DJM9_HUMAN Serine-	7	1	1	10.5	15.186	403	110
H7C463;C9J406;B4DT20;B4DS66;B9A067;B4DQY2;B4DKR1;Q16891	tr|H7C463|H7C463_HUMAN MICOS complex subunit MIC60 (Fragment) OS=Homo sapiens GN=IMMT PE=1 SV=1;tr|C9J406|C9J406_HUMAN MICOS complex subunit MIC60 OS=Homo sapiens GN=IMMT PE=1 SV=1;tr|B4DT20|B4DT20_HUMAN MICOS complex subunit MIC60 OS=Homo sapiens PE=2 SV=	8	2	2	5.4	68.064
B4DKU3;Q8IY81	tr|B4DKU3|B4DKU3_HUMAN cDNA FLJ53449, highly similar to rRNA methyltransferase 3 (EC 2.1.1.-) OS=Homo sapiens PE=2 SV=1;sp|Q8IY81|SPB1_HUMAN pre-rRNA processing protein FTSJ3 OS=Homo sapiens GN=FTSJ3 PE=1 SV=2	2	1	1	1.8	82.578	404	674
B4DL14;Q8TAS0;P36542;B4DFE6	tr|B4DL14|B4DL14_HUMAN ATP synthase subunit gamma OS=Homo sapiens PE=2 SV=1;tr|Q8TAS0|Q8TAS0_HUMAN ATP synthase subunit gamma (Fragment) OS=Homo sapiens PE=2 SV=1;sp|P36542|ATPG_HUMAN ATP synthase subunit gamma, mitochondrial OS=Homo sapiens GN=ATP5C1 PE=1	4	2	2	8.4	27.512
F8VXH9;B4DRD7;H3BRU6;B4DLC0;F8VZX2;Q15366;F8W0G4;F8W1G6;H3BND9;F8VRH0;J3QT27;Q5MJP6;E9PFP8;P57721	tr|F8VXH9|F8VXH9_HUMAN Poly(rC)-binding protein 2 (Fragment) OS=Homo sapiens GN=PCBP2 PE=1 SV=1;tr|B4DRD7|B4DRD7_HUMAN cDNA FLJ54752, highly similar to Poly(rC)-binding protein 2 OS=Homo sapiens PE=2 SV=1;tr|H3BRU6|H3BRU6_HUMAN Poly(rC)-binding protein 2 (	14	3	3	26.9	16.997
M0R2U2;M0R1H0;M0R2B0;M0R0P1;M0R299;M0QXL5;Q96BS4;M0R2Q4;B4DLD4;P22087	tr|M0R2U2|M0R2U2_HUMAN rRNA 2-O-methyltransferase fibrillarin (Fragment) OS=Homo sapiens GN=FBL PE=1 SV=1;tr|M0R1H0|M0R1H0_HUMAN rRNA 2-O-methyltransferase fibrillarin (Fragment) OS=Homo sapiens GN=FBL PE=1 SV=1;tr|M0R2B0|M0R2B0_HUMAN rRNA 2-O-methyltra	10	2	2	19.7	16.164
B4DLE6;B4DZL0;Q9H3U1	tr|B4DLE6|B4DLE6_HUMAN cDNA FLJ52559, highly similar to Homo sapiens unc-45 homolog A (UNC45A), transcript variant 3, mRNA OS=Homo sapiens PE=2 SV=1;tr|B4DZL0|B4DZL0_HUMAN cDNA FLJ54108, highly similar to Homo sapiens smooth muscle cell associated protein-	3	1	1	3.4	35.646
E7EQI7;B4DLF2;Q53EL1;Q12768	tr|E7EQI7|E7EQI7_HUMAN WASH complex subunit 5 OS=Homo sapiens GN=WASHC5 PE=1 SV=1;tr|B4DLF2|B4DLF2_HUMAN cDNA FLJ57526 OS=Homo sapiens PE=2 SV=1;tr|Q53EL1|Q53EL1_HUMAN Protein KIAA0196 variant (Fragment) OS=Homo sapiens PE=2 SV=1;sp|Q12768|WASC5_HUMAN WASH	4	1	1	1.3	117.06
Q96Q74;B4DLN1;P52815	tr|Q96Q74|Q96Q74_HUMAN Mitochondrial ribosomal protein L7/L12 (Fragment) OS=Homo sapiens GN=MRPL7/L12 PE=4 SV=1;tr|B4DLN1|B4DLN1_HUMAN cDNA FLJ60124, highly similar to Mitochondrial dicarboxylate carrier OS=Homo sapiens PE=2 SV=1;sp|P52815|RM12_HUMAN 39S r	3	1	1	20.3	6.3845
B4DLR4;Q5JX83;B4DVZ0;B7ZLP2;Q5BKZ8;Q96MM6	tr|B4DLR4|B4DLR4_HUMAN cDNA FLJ55280, highly similar to Heat shock 70 kDa protein 12B OS=Homo sapiens PE=2 SV=1;tr|Q5JX83|Q5JX83_HUMAN Heat shock 70 kDa protein 12B OS=Homo sapiens GN=HSPA12B PE=1 SV=2;tr|B4DVZ0|B4DVZ0_HUMAN cDNA FLJ50253, highly similar t	6	1	1	1.7	57.584
B4DLR7	tr|B4DLR7|B4DLR7_HUMAN cDNA FLJ58905, moderately similar to Mus musculus experimental autoimmune prostatitis antigen 2 (Eapa2), mRNA OS=Homo sapiens PE=2 SV=1	1	1	1	3.1	27.44
B4DQP5;B4DLR8;Q3B792;H3BNV2;Q53G81;P15559	tr|B4DQP5|B4DQP5_HUMAN cDNA FLJ60804, highly similar to NAD(P)H dehydrogenase (quinone) 1 (EC 1.6.5.2) OS=Homo sapiens PE=2 SV=1;tr|B4DLR8|B4DLR8_HUMAN NAD(P)H dehydrogenase [quinone] 1 OS=Homo sapiens GN=NQO1 PE=1 SV=1;tr|Q3B792|Q3B792_HUMAN NQO1 protein	6	1	1	10.1	12.538
Q6IAT1;B4DLV7;P50395;Q8TB95;B3KVE3;Q5SX91;Q5SX87;Q5SX86;B4E070	tr|Q6IAT1|Q6IAT1_HUMAN Rab GDP dissociation inhibitor OS=Homo sapiens GN=GDI2 PE=2 SV=1;tr|B4DLV7|B4DLV7_HUMAN Rab GDP dissociation inhibitor OS=Homo sapiens PE=2 SV=1;sp|P50395|GDIB_HUMAN Rab GDP dissociation inhibitor beta OS=Homo sapiens GN=GDI2 PE=1 SV	9	5	4	16.4	50.663
H0Y9R4;B4E1M5;E7ESE0;B4DLV8;D6RAN4;H0Y9V9;Q53Z07;Q2NKY6;P32969	tr|H0Y9R4|H0Y9R4_HUMAN 60S ribosomal protein L9 (Fragment) OS=Homo sapiens GN=RPL9 PE=1 SV=1;tr|B4E1M5|B4E1M5_HUMAN cDNA FLJ52179, highly similar to 60S ribosomal protein L9 OS=Homo sapiens PE=2 SV=1;tr|E7ESE0|E7ESE0_HUMAN 60S ribosomal protein L9 (Fragmen	9	1	1	12.1	10.045
B4DM22;Q59EG8;Q13200	tr|B4DM22|B4DM22_HUMAN cDNA FLJ53357, highly similar to 26S proteasome non-ATPase regulatory subunit 2 OS=Homo sapiens PE=2 SV=1;tr|Q59EG8|Q59EG8_HUMAN Proteasome 26S non-ATPase subunit 2 variant (Fragment) OS=Homo sapiens PE=2 SV=1;sp|Q13200|PSMD2_HUMAN 2	3	1	1	0.8	99.313
B4DM27;E7EPN9;Q9Y520;B4DQN8	tr|B4DM27|B4DM27_HUMAN cDNA FLJ54637, highly similar to Homo sapiens BAT2 domain containing 1 (BAT2D1), mRNA (Fragment) OS=Homo sapiens PE=2 SV=1;tr|E7EPN9|E7EPN9_HUMAN Protein PRRC2C OS=Homo sapiens GN=PRRC2C PE=1 SV=1;sp|Q9Y520|PRC2C_HUMAN Protein PRRC2C	4	2	2	2	106.96	405	706
B4DS32;B4DPS6;B4DUC5;B4DM31;P55060	tr|B4DS32|B4DS32_HUMAN cDNA FLJ56236, highly similar to Exportin-2 OS=Homo sapiens PE=2 SV=1;tr|B4DPS6|B4DPS6_HUMAN cDNA FLJ59371, highly similar to Exportin-2 OS=Homo sapiens PE=2 SV=1;tr|B4DUC5|B4DUC5_HUMAN cDNA FLJ53202, highly similar to Exportin-2 OS=	5	2	2	3.2	64.382
B4DM33;Q15691	tr|B4DM33|B4DM33_HUMAN cDNA FLJ52068, highly similar to Microtubule-associated protein RP/EB family member 1 OS=Homo sapiens PE=2 SV=1;sp|Q15691|MARE1_HUMAN Microtubule-associated protein RP/EB family member 1 OS=Homo sapiens GN=MAPRE1 PE=1 SV=3	2	1	1	8	26.582
M0R117;B4DM74;Q02543;M0R3D6;M0R1A7;B4DM94;B4DUV3;B2R4C0;Q53HD3;Q32XH3;M0R0P7;Q76N54	tr|M0R117|M0R117_HUMAN 60S ribosomal protein L18a OS=Homo sapiens GN=RPL18A PE=1 SV=1;tr|B4DM74|B4DM74_HUMAN 60S ribosomal protein L18a OS=Homo sapiens PE=2 SV=1;sp|Q02543|RL18A_HUMAN 60S ribosomal protein L18a OS=Homo sapiens GN=RPL18A PE=1 SV=2;tr|M0R3D6	12	8	8	44.2	18.079
B4E0N9;B4DMG8;B4DMF5;Q53GW3;E9KL48;P00367;Q14400;B3KT18;Q9UQV0;Q9BSD0;A0A140VK14;P49448	tr|B4E0N9|B4E0N9_HUMAN Glutamate dehydrogenase OS=Homo sapiens PE=2 SV=1;tr|B4DMG8|B4DMG8_HUMAN Glutamate dehydrogenase OS=Homo sapiens PE=2 SV=1;tr|B4DMF5|B4DMF5_HUMAN Glutamate dehydrogenase OS=Homo sapiens PE=2 SV=1;tr|Q53GW3|Q53GW3_HUMAN Glutamate dehy	12	3	3	7.8	54.258	406	16
D6R9P3;D6RD18;B4DMY3;D6RBZ0;Q53F64	tr|D6R9P3|D6R9P3_HUMAN Heterogeneous nuclear ribonucleoprotein A/B OS=Homo sapiens GN=HNRNPAB PE=1 SV=1;tr|D6RD18|D6RD18_HUMAN Heterogeneous nuclear ribonucleoprotein A/B OS=Homo sapiens GN=HNRNPAB PE=1 SV=1;tr|B4DMY3|B4DMY3_HUMAN cDNA FLJ60713, highly sim	5	1	1	5	30.302
B4DN40;Q96G03	tr|B4DN40|B4DN40_HUMAN cDNA FLJ54368, highly similar to Phosphoglucomutase-2 (EC 5.4.2.2) OS=Homo sapiens PE=2 SV=1;sp|Q96G03|PGM2_HUMAN Phosphoglucomutase-2 OS=Homo sapiens GN=PGM2 PE=1 SV=4	2	2	2	6.4	50.729	407	132
B7ZA33;B4DNB0;E2I973;Q16236	tr|B7ZA33|B7ZA33_HUMAN cDNA, FLJ79047, highly similar to Nuclear factor erythroid 2-related factor 2 OS=Homo sapiens PE=2 SV=1;tr|B4DNB0|B4DNB0_HUMAN cDNA FLJ51002, highly similar to Nuclear factor erythroid 2-related factor 2 OS=Homo sapiens PE=2 SV=1;tr|	4	1	1	1.2	66.077	408	583
B4DWP0;B7Z9R8;E9PNM1;Q6IAX1;B4DND3;P37268	tr|B4DWP0|B4DWP0_HUMAN cDNA FLJ53107, highly similar to Squalene synthetase (EC 2.5.1.21) OS=Homo sapiens PE=2 SV=1;tr|B7Z9R8|B7Z9R8_HUMAN cDNA, FLJ78932, highly similar to Squalene synthetase (EC 2.5.1.21) OS=Homo sapiens PE=2 SV=1;tr|E9PNM1|E9PNM1_HUMAN	6	1	1	4.8	28.528
B4DNG0;M1LAK4;Q9NRN5	tr|B4DNG0|B4DNG0_HUMAN Olfactomedin-like protein 3 OS=Homo sapiens GN=OLFML3 PE=1 SV=1;tr|M1LAK4|M1LAK4_HUMAN Olfactomedin-like 3, isoform CRA_b OS=Homo sapiens GN=OLFML3 PE=4 SV=1;sp|Q9NRN5|OLFL3_HUMAN Olfactomedin-like protein 3 OS=Homo sapiens GN=OLFML3	3	1	1	2.6	38.982
Q7Z2V5;Q59E92;B4DNG2;J3KTA4;B5BUE6;P17844;B4DN41;J3QSF1;J3QKN9;X6RLV5;J3QR02;J3KRX8;J3QRQ7;C1IK54	tr|Q7Z2V5|Q7Z2V5_HUMAN Putative uncharacterized protein DKFZp686J01190 (Fragment) OS=Homo sapiens GN=DKFZp686J01190 PE=2 SV=1;tr|Q59E92|Q59E92_HUMAN Putative uncharacterized protein (Fragment) OS=Homo sapiens PE=2 SV=1;tr|B4DNG2|B4DNG2_HUMAN cDNA FLJ59357,	14	4	3	11.1	45.996	409;410	40;328
B4DNJ0;P05997	tr|B4DNJ0|B4DNJ0_HUMAN cDNA FLJ60734, highly similar to Collagen alpha-2(V) chain OS=Homo sapiens PE=2 SV=1;sp|P05997|CO5A2_HUMAN Collagen alpha-2(V) chain OS=Homo sapiens GN=COL5A2 PE=1 SV=3	2	1	1	3.4	56.473
B4DNK3;Q12904	tr|B4DNK3|B4DNK3_HUMAN cDNA FLJ52127, highly similar to Multisynthetase complex auxiliary component p43 OS=Homo sapiens PE=2 SV=1;sp|Q12904|AIMP1_HUMAN Aminoacyl tRNA synthase complex-interacting multifunctional protein 1 OS=Homo sapiens GN=AIMP1 PE=1 SV=2	2	1	1	6.7	29.745
Q68CW0;B4DNM8;Q32P28	tr|Q68CW0|Q68CW0_HUMAN Putative uncharacterized protein DKFZp547C166 OS=Homo sapiens GN=DKFZp547C166 PE=4 SV=2;tr|B4DNM8|B4DNM8_HUMAN cDNA FLJ53395, highly similar to Prolyl 3-hydroxylase 1 (EC 1.14.11.7) OS=Homo sapiens PE=2 SV=1;sp|Q32P28|P3H1_HUMAN Prol	3	2	2	10.3	24.008
G8JLH9;B4DNP0;B7ZA24;B4DVR6;B5BTZ6;P40763	tr|G8JLH9|G8JLH9_HUMAN Signal transducer and activator of transcription OS=Homo sapiens GN=STAT3 PE=1 SV=1;tr|B4DNP0|B4DNP0_HUMAN Signal transducer and activator of transcription OS=Homo sapiens PE=2 SV=1;tr|B7ZA24|B7ZA24_HUMAN Signal transducer and activa	6	1	1	1.6	76.138
B4DNR3;B4DQI4;V9HW87;Q96IU4;F8W9U3	tr|B4DNR3|B4DNR3_HUMAN cDNA FLJ52710, highly similar to Abhydrolase domain-containing protein 14B OS=Homo sapiens PE=2 SV=1;tr|B4DQI4|B4DQI4_HUMAN Protein ABHD14B OS=Homo sapiens GN=ABHD14B PE=1 SV=1;tr|V9HW87|V9HW87_HUMAN Abhydrolase domain containing 14B	5	2	2	12.4	19.796
H7BZ76;H7C0I7;B4DZD1;B4DNR7;B4DST8;C9JD84;E7EV71;B7ZLY3;Q14766	tr|H7BZ76|H7BZ76_HUMAN Latent-transforming growth factor beta-binding protein 1 (Fragment) OS=Homo sapiens GN=LTBP1 PE=1 SV=9;tr|H7C0I7|H7C0I7_HUMAN Latent-transforming growth factor beta-binding protein 1 (Fragment) OS=Homo sapiens GN=LTBP1 PE=1 SV=1;tr|B	9	1	1	3.4	28.707
B4DPZ5;B4DNU9;Q6NZI2;B3KRY5	tr|B4DPZ5|B4DPZ5_HUMAN cDNA FLJ53495, highly similar to Polymerase I and transcript release factor OS=Homo sapiens PE=2 SV=1;tr|B4DNU9|B4DNU9_HUMAN cDNA FLJ55731, highly similar to Polymerase I and transcript release factor OS=Homo sapiens PE=2 SV=1;sp|Q6N	4	2	2	9.6	40.483
C9JLK0;B4DP06;V9HWH7;P31939	tr|C9JLK0|C9JLK0_HUMAN Bifunctional purine biosynthesis protein PURH (Fragment) OS=Homo sapiens GN=ATIC PE=1 SV=1;tr|B4DP06|B4DP06_HUMAN cDNA FLJ57133, highly similar to Bifunctional purine biosynthesis protein PURH OS=Homo sapiens PE=2 SV=1;tr|V9HWH7|V9HW	4	1	1	7.6	18.842
B4DP50;P07814	tr|B4DP50|B4DP50_HUMAN cDNA FLJ58269, highly similar to Bifunctional aminoacyl-tRNA synthetase OS=Homo sapiens PE=2 SV=1;sp|P07814|SYEP_HUMAN Bifunctional glutamate/proline--tRNA ligase OS=Homo sapiens GN=EPRS PE=1 SV=5	2	2	2	7.8	54.143
B4DPH8;Q5T0D9	tr|B4DPH8|B4DPH8_HUMAN cDNA FLJ55125 OS=Homo sapiens PE=2 SV=1;sp|Q5T0D9|TPRGL_HUMAN Tumor protein p63-regulated gene 1-like protein OS=Homo sapiens GN=TPRG1L PE=1 SV=1	2	1	1	4.8	25.64
J3KS17;B4DPN0;D9IWP9;P02749	tr|J3KS17|J3KS17_HUMAN Beta-2-glycoprotein 1 (Fragment) OS=Homo sapiens GN=APOH PE=1 SV=1;tr|B4DPN0|B4DPN0_HUMAN cDNA FLJ51265, moderately similar to Beta-2-glycoprotein 1 (Beta-2-glycoprotein I) OS=Homo sapiens PE=2 SV=1;tr|D9IWP9|D9IWP9_HUMAN Beta-2-glyc	4	1	1	8.7	11.552
B4DPP8;D3DNU8;B4E1C2;P01042	tr|B4DPP8|B4DPP8_HUMAN cDNA FLJ53075, highly similar to Kininogen-1 OS=Homo sapiens PE=2 SV=1;tr|D3DNU8|D3DNU8_HUMAN Kininogen 1, isoform CRA_a OS=Homo sapiens GN=KNG1 PE=4 SV=1;tr|B4E1C2|B4E1C2_HUMAN Kininogen 1, isoform CRA_b OS=Homo sapiens GN=KNG1 PE=2	4	2	2	4.8	46.496
B4DTD7;B4DPS0;Q53EL0;Q53XS4;P29350	tr|B4DTD7|B4DTD7_HUMAN cDNA FLJ59423, highly similar to Tyrosine-protein phosphatase non-receptor type6 (EC 3.1.3.48) OS=Homo sapiens PE=2 SV=1;tr|B4DPS0|B4DPS0_HUMAN cDNA FLJ60320, highly similar to Tyrosine-protein phosphatase non-receptor type6 (EC 3.1.	5	1	1	2.5	63.097
H0YE29;B4DPZ4;Q07960;E9PNR6;O15376	tr|H0YE29|H0YE29_HUMAN Rho GTPase-activating protein 1 (Fragment) OS=Homo sapiens GN=ARHGAP1 PE=1 SV=1;tr|B4DPZ4|B4DPZ4_HUMAN cDNA FLJ60782, highly similar to Rho-GTPase-activating protein 1 OS=Homo sapiens PE=2 SV=1;sp|Q07960|RHG01_HUMAN Rho GTPase-activa	5	3	3	9.6	38.276
B4DTP2;E7EVW7;B4DQ92;P14317	tr|B4DTP2|B4DTP2_HUMAN cDNA FLJ59981, highly similar to Hematopoietic lineage cell-specific protein OS=Homo sapiens PE=2 SV=1;tr|E7EVW7|E7EVW7_HUMAN Hematopoietic lineage cell-specific protein OS=Homo sapiens GN=HCLS1 PE=1 SV=1;tr|B4DQ92|B4DQ92_HUMAN cDNA	4	1	1	7.2	15.628
B4DQG5;V9HW38;P28838;H0Y9Q1	tr|B4DQG5|B4DQG5_HUMAN cDNA FLJ54122, highly similar to Cytosol aminopeptidase (EC 3.4.11.1) OS=Homo sapiens PE=2 SV=1;tr|V9HW38|V9HW38_HUMAN Epididymis secretory protein Li 106 OS=Homo sapiens GN=HEL-S-106 PE=2 SV=1;sp|P28838|AMPL_HUMAN Cytosol aminopepti	4	2	2	5.6	39.345
B4DYA1;H6UKR8;B4DQV8;G8YXX4;Q96NM4;O94900;O15405	tr|B4DYA1|B4DYA1_HUMAN cDNA FLJ54205, highly similar to Thymus high mobility group box protein TOX OS=Homo sapiens PE=2 SV=1;tr|H6UKR8|H6UKR8_HUMAN TOX2 variant 5 OS=Homo sapiens PE=2 SV=1;tr|B4DQV8|B4DQV8_HUMAN cDNA FLJ59737 OS=Homo sapiens PE=2 SV=1;tr|G	7	1	1	4	30.648	411;412;413;414	11;12;13;14
B4DQZ7;S4R3H4;E7EQT4;Q9UKV3;Q69YJ6	tr|B4DQZ7|B4DQZ7_HUMAN cDNA FLJ50838, highly similar to Apoptotic chromatin condensation inducer in thenucleus (Fragment) OS=Homo sapiens PE=2 SV=1;tr|S4R3H4|S4R3H4_HUMAN Apoptotic chromatin condensation inducer in the nucleus OS=Homo sapiens GN=ACIN1 PE=1	5	3	3	3.7	122.56	415;416	140;261
B4DR52;Q5QNW6;Q96A08;L0R4T3	tr|B4DR52|B4DR52_HUMAN Histone H2B OS=Homo sapiens PE=2 SV=1;sp|Q5QNW6|H2B2F_HUMAN Histone H2B type 2-F OS=Homo sapiens GN=HIST2H2BF PE=1 SV=3	4	21	6	53	18.041	35;36;417;418;419;420;421;422;423	6;12;13;16;17;21;24;86;109
H7BZJ4;F8WE12;B4DRE2;D3DPF8;Q9Y680	tr|H7BZJ4|H7BZJ4_HUMAN Peptidylprolyl isomerase (Fragment) OS=Homo sapiens GN=FKBP7 PE=1 SV=1;tr|F8WE12|F8WE12_HUMAN Peptidylprolyl isomerase OS=Homo sapiens GN=FKBP7 PE=1 SV=1;tr|B4DRE2|B4DRE2_HUMAN Peptidylprolyl isomerase OS=Homo sapiens PE=2 SV=1;tr|D3	5	1	1	16.4	7.2152
B4DRF6;Q4ZG57;Q14566	tr|B4DRF6|B4DRF6_HUMAN cDNA FLJ51591, highly similar to DNA replication licensing factor MCM6 (Fragment) OS=Homo sapiens PE=2 SV=1;tr|Q4ZG57|Q4ZG57_HUMAN DNA helicase (Fragment) OS=Homo sapiens GN=MCM6 PE=3 SV=1;sp|Q14566|MCM6_HUMAN DNA replication licensi	3	1	1	3.6	49.562
H7BZN3;B4DRJ4;Q5UIP0	tr|H7BZN3|H7BZN3_HUMAN Telomere-associated protein RIF1 (Fragment) OS=Homo sapiens GN=RIF1 PE=1 SV=1;tr|B4DRJ4|B4DRJ4_HUMAN cDNA FLJ55392, highly similar to Telomere-associated protein RIF1 (Fragment) OS=Homo sapiens PE=2 SV=1;sp|Q5UIP0|RIF1_HUMAN Telomere	3	1	1	1.2	93.537
Q53H42;E9PHH3;H7C1K4;B4DRQ9;P18827	tr|Q53H42|Q53H42_HUMAN Syndecan 1 variant (Fragment) OS=Homo sapiens PE=2 SV=1;tr|E9PHH3|E9PHH3_HUMAN Syndecan-1 OS=Homo sapiens GN=SDC1 PE=1 SV=1;tr|H7C1K4|H7C1K4_HUMAN Syndecan-1 (Fragment) OS=Homo sapiens GN=SDC1 PE=1 SV=1;tr|B4DRQ9|B4DRQ9_HUMAN cDNA FL	5	1	1	10.6	16.936
B4DRW1;P19013;B4DKJ0;B4DRS2;B4DRR7;F8VX05;F8VZR6;Q6PIN2	tr|B4DRW1|B4DRW1_HUMAN cDNA FLJ55805, highly similar to Keratin, type II cytoskeletal 4 OS=Homo sapiens PE=2 SV=1;sp|P19013|K2C4_HUMAN Keratin, type II cytoskeletal 4 OS=Homo sapiens GN=KRT4 PE=1 SV=4;tr|B4DKJ0|B4DKJ0_HUMAN cDNA FLJ58539, highly similar to	8	18	12	38.6	51.759
B4DS68	tr|B4DS68|B4DS68_HUMAN cDNA FLJ51289, highly similar to Low-density lipoprotein receptor-related protein 11 OS=Homo sapiens PE=2 SV=1	1	1	1	4.1	26.224	424	2
B4DSD8;Q59GM9;P11216	tr|B4DSD8|B4DSD8_HUMAN Alpha-1,4 glucan phosphorylase OS=Homo sapiens PE=2 SV=1;tr|Q59GM9|Q59GM9_HUMAN Alpha-1,4 glucan phosphorylase (Fragment) OS=Homo sapiens PE=2 SV=1;sp|P11216|PYGB_HUMAN Glycogen phosphorylase, brain form OS=Homo sapiens GN=PYGB PE=1	3	1	1	1.2	85.786
H0YCT3;B4DSK8;Q7Z3K3	tr|H0YCT3|H0YCT3_HUMAN Pogo transposable element with ZNF domain (Fragment) OS=Homo sapiens GN=POGZ PE=1 SV=1;tr|B4DSK8|B4DSK8_HUMAN cDNA FLJ53515, highly similar to Pogo transposable element with ZNF domain OS=Homo sapiens PE=2 SV=1;sp|Q7Z3K3|POGZ_HUMAN P	3	1	1	4.7	35.447	425	271
B4DSR0;E5KNY5;P42704	tr|B4DSR0|B4DSR0_HUMAN cDNA FLJ60080, highly similar to 130 kDa leucine-rich protein (LRP 130) (Fragment) OS=Homo sapiens PE=2 SV=1;tr|E5KNY5|E5KNY5_HUMAN Leucine-rich PPR-motif containing OS=Homo sapiens GN=LRPPRC PE=4 SV=1;sp|P42704|LPPRC_HUMAN Leucine-r	3	2	2	2.6	123.25
Q6P0N6;E7ETB9;B4DSS9;E9PHM6;F6QMI7;F8W9J4;Q03001	tr|Q6P0N6|Q6P0N6_HUMAN DST protein OS=Homo sapiens GN=DST PE=1 SV=1;tr|E7ETB9|E7ETB9_HUMAN Dystonin (Fragment) OS=Homo sapiens GN=DST PE=1 SV=1;tr|B4DSS9|B4DSS9_HUMAN cDNA FLJ59296, highly similar to Bullous pemphigoid antigen 1 isoforms1/2/3/4/5/8 (Fragme	7	1	1	0.9	132.29
B4DSU9;F8WJN3;Q16630	tr|B4DSU9|B4DSU9_HUMAN cDNA FLJ58421, highly similar to Cleavage and polyadenylation specificity factor 6 OS=Homo sapiens PE=2 SV=1;tr|F8WJN3|F8WJN3_HUMAN Cleavage and polyadenylation-specificity factor subunit 6 OS=Homo sapiens GN=CPSF6 PE=1 SV=1;sp|Q1663	3	1	1	4.7	33.572
B4E0X8;B4DWL1;E9PEB5;B4DT31;Q96AE4;Q6PJY1;Q59FU3;C9JSZ1;A0A024R8A7;Q96I24	tr|B4E0X8|B4E0X8_HUMAN cDNA FLJ61021, highly similar to Far upstream element-binding protein 1 OS=Homo sapiens PE=2 SV=1;tr|B4DWL1|B4DWL1_HUMAN cDNA FLJ59240, highly similar to Far upstream element-binding protein 1 OS=Homo sapiens PE=2 SV=1;tr|E9PEB5|E9PE	10	3	3	4.9	66.231
B4DT93;Q13976	tr|B4DT93|B4DT93_HUMAN cDNA FLJ58408, highly similar to cGMP-dependent protein kinase 1, alphaisozyme (EC 2.7.11.12) OS=Homo sapiens PE=2 SV=1;sp|Q13976|KGP1_HUMAN cGMP-dependent protein kinase 1 OS=Homo sapiens GN=PRKG1 PE=1 SV=3	2	1	1	9.5	24.3	426	10
B4DTY7;Q5T5P2	tr|B4DTY7|B4DTY7_HUMAN cDNA FLJ57813, weakly similar to p130Cas-associated protein OS=Homo sapiens PE=2 SV=1;sp|Q5T5P2|SKT_HUMAN Sickle tail protein homolog OS=Homo sapiens GN=KIAA1217 PE=1 SV=2	2	1	1	0.7	167.98
B4DWR5;B4DU44;P07476	tr|B4DWR5|B4DWR5_HUMAN cDNA FLJ51358, highly similar to Involucrin OS=Homo sapiens PE=2 SV=1;tr|B4DU44|B4DU44_HUMAN Involucrin OS=Homo sapiens PE=2 SV=1;sp|P07476|INVO_HUMAN Involucrin OS=Homo sapiens GN=IVL PE=1 SV=2	3	1	1	2.2	52.524
B4DU63	tr|B4DU63|B4DU63_HUMAN cDNA FLJ59051, highly similar to Homo sapiens acyl-Coenzyme A oxidase-like (ACOXL), mRNA OS=Homo sapiens PE=2 SV=1	1	1	1	1.6	49.002	427;428	427;431
B4DUJ2;U6FVB0;H0YBZ2;A9YLN4;M1VPF6;P04233	tr|B4DUJ2|B4DUJ2_HUMAN cDNA FLJ54063, highly similar to Homo sapiens CD74 antigen, transcript variant 2, mRNA OS=Homo sapiens PE=2 SV=1;tr|U6FVB0|U6FVB0_HUMAN Tyrosine-protein kinase receptor OS=Homo sapiens GN=CD74-Ntrk1 fusion gene PE=2 SV=1;tr|H0YBZ2|H0	6	2	2	17.4	16.67
B4DV28;Q96KP4;B4DPF1;Q9NW02;A0A024R382;Q9NUV1;Q9H7K8;J3QKT2;J3KSS4;J3QQN6;J3QR27;J3QLU1;J3QKQ0;J3QRD0;J3QRA8;J3QL02;J3KSV5;A0A087WYZ1;J3QRH4	tr|B4DV28|B4DV28_HUMAN cDNA FLJ54170, highly similar to Cytosolic nonspecific dipeptidase OS=Homo sapiens PE=2 SV=1;sp|Q96KP4|CNDP2_HUMAN Cytosolic non-specific dipeptidase OS=Homo sapiens GN=CNDP2 PE=1 SV=2;tr|B4DPF1|B4DPF1_HUMAN cDNA FLJ56358, highly sim	19	6	6	21	51.501
B4DVG9;E7ETZ8;B9EJB6;Q49MG5	tr|B4DVG9|B4DVG9_HUMAN cDNA FLJ57007, highly similar to Microtubule-associated protein 9 OS=Homo sapiens PE=2 SV=1;tr|E7ETZ8|E7ETZ8_HUMAN Microtubule-associated protein 9 OS=Homo sapiens GN=MAP9 PE=1 SV=1;tr|B9EJB6|B9EJB6_HUMAN Microtubule-associated prote	4	1	1	1.9	71.433	429	537
J3QLE5;Q66K91;Q5XPV6;B4DVS0;X5DP00;Q53HE7;Q9UIS4;Q15182;P63162;P14678;J3KRY3;S4R3P3;Q6LBS1	tr|J3QLE5|J3QLE5_HUMAN Small nuclear ribonucleoprotein-associated protein N (Fragment) OS=Homo sapiens GN=SNRPN PE=1 SV=1;tr|Q66K91|Q66K91_HUMAN Small nuclear ribonucleoprotein-associated protein OS=Homo sapiens GN=SNRPB PE=2 SV=1;tr|Q5XPV6|Q5XPV6_HUMAN Sm	13	2	2	8.9	17.546
H0YET3;B4DVW1;B9EG70;Q14207	tr|H0YET3|H0YET3_HUMAN Protein NPAT (Fragment) OS=Homo sapiens GN=NPAT PE=1 SV=8;tr|B4DVW1|B4DVW1_HUMAN cDNA FLJ51340, highly similar to Homo sapiens nuclear protein, ataxia-telangiectasia locus (NPAT), mRNA OS=Homo sapiens PE=2 SV=1;tr|B9EG70|B9EG70_HUMAN	4	2	2	9	32.498	430;431	29;227
B4DVZ4;Q53EW8;Q16762	tr|B4DVZ4|B4DVZ4_HUMAN cDNA FLJ57870, highly similar to Thiosulfate sulfurtransferase (EC 2.8.1.1) OS=Homo sapiens PE=2 SV=1;tr|Q53EW8|Q53EW8_HUMAN Sulfurtransferase (Fragment) OS=Homo sapiens PE=2 SV=1;sp|Q16762|THTR_HUMAN Thiosulfate sulfurtransferase OS	3	1	1	4.9	27.682
B4DW81;Q9UFN0	tr|B4DW81|B4DW81_HUMAN cDNA FLJ58863, highly similar to Protein NipSnap3A OS=Homo sapiens PE=2 SV=1;sp|Q9UFN0|NPS3A_HUMAN Protein NipSnap homolog 3A OS=Homo sapiens GN=NIPSNAP3A PE=1 SV=2	2	1	1	7.9	26.181	432;433	45;48
B4DWS9;A0A024R2B6;P36952	tr|B4DWS9|B4DWS9_HUMAN cDNA FLJ57640, highly similar to Serpin B5 OS=Homo sapiens PE=2 SV=1;tr|A0A024R2B6|A0A024R2B6_HUMAN Serpin peptidase inhibitor, clade B (Ovalbumin), member 5, isoform CRA_b OS=Homo sapiens GN=SERPINB5 PE=3 SV=1;sp|P36952|SPB5_HUMAN S	3	2	2	9.4	32.46
B4DWV5;Q9HAV7	tr|B4DWV5|B4DWV5_HUMAN GrpE protein homolog OS=Homo sapiens PE=2 SV=1;sp|Q9HAV7|GRPE1_HUMAN GrpE protein homolog 1, mitochondrial OS=Homo sapiens GN=GRPEL1 PE=1 SV=2	2	1	1	5.6	21.9
B4DXJ6;O95782	tr|B4DXJ6|B4DXJ6_HUMAN cDNA FLJ61453, highly similar to Adapter-relatedprotein complex 2 alpha- 1 subunit OS=Homo sapiens PE=2 SV=1;sp|O95782|AP2A1_HUMAN AP-2 complex subunit alpha-1 OS=Homo sapiens GN=AP2A1 PE=1 SV=3	2	1	1	2.2	54.69
B4DY09;Q53FG3;F4ZW63;F4ZW62;Q12905;X6R6Z1	tr|B4DY09|B4DY09_HUMAN Interleukin enhancer-binding factor 2 OS=Homo sapiens GN=ILF2 PE=1 SV=1;tr|Q53FG3|Q53FG3_HUMAN Interleukin enhancer binding factor 2 variant (Fragment) OS=Homo sapiens PE=2 SV=1;tr|F4ZW63|F4ZW63_HUMAN NF45 OS=Homo sapiens PE=2 SV=1;t	6	2	2	7.1	38.91
B4DY28;P21291;B4E2T4;E9PS42;Q59EQ5;E9PP21;Q9BTA4;Q6ZMS3;E9PND2;Q6AI18;B3KVC9;Q6AWD1	tr|B4DY28|B4DY28_HUMAN cDNA FLJ61189, highly similar to Cysteine and glycine-rich protein 1 OS=Homo sapiens PE=2 SV=1;sp|P21291|CSRP1_HUMAN Cysteine and glycine-rich protein 1 OS=Homo sapiens GN=CSRP1 PE=1 SV=3;tr|B4E2T4|B4E2T4_HUMAN cDNA FLJ54121, highly	12	6	6	43.3	20.042	434	112
C9K0M0;C9JEY0;C9JE81;B5MD38;D6W539;F5GZQ3;B4DY96;P55084;B4DDC9	tr|C9K0M0|C9K0M0_HUMAN Trifunctional enzyme subunit beta, mitochondrial (Fragment) OS=Homo sapiens GN=HADHB PE=1 SV=8;tr|C9JEY0|C9JEY0_HUMAN Trifunctional enzyme subunit beta, mitochondrial (Fragment) OS=Homo sapiens GN=HADHB PE=1 SV=8;tr|C9JE81|C9JE81_HUM	9	2	2	20.2	9.2839
B4DYI6;Q13825	tr|B4DYI6|B4DYI6_HUMAN cDNA FLJ60196, highly similar to Methylglutaconyl-CoA hydratase, mitochondrial (EC 4.2.1.18) OS=Homo sapiens PE=2 SV=1;sp|Q13825|AUHM_HUMAN Methylglutaconyl-CoA hydratase, mitochondrial OS=Homo sapiens GN=AUH PE=1 SV=1	2	1	1	5.5	26.334	435	204
B4DYQ3;Q7Z3Z5;Q93074	tr|B4DYQ3|B4DYQ3_HUMAN cDNA FLJ60974, highly similar to Mediator of RNA polymerase II transcription subunit 12 OS=Homo sapiens PE=2 SV=1;tr|Q7Z3Z5|Q7Z3Z5_HUMAN Mediator of RNA polymerase II transcription subunit 12 OS=Homo sapiens GN=TNRC11 PE=1 SV=1;sp|Q9	3	2	2	1	222.43	436;437	1768;1771
B7ZA99;B4DZ64;Q96MP5	tr|B7ZA99|B7ZA99_HUMAN cDNA, FLJ79113, highly similar to Zinc finger SWIM domain-containing protein 3 OS=Homo sapiens PE=2 SV=1;tr|B4DZ64|B4DZ64_HUMAN cDNA FLJ50306, highly similar to Zinc finger SWIM domain-containing protein 3 OS=Homo sapiens PE=2 SV=1;s	3	1	1	1.6	78.358	438	436
E9PKF8;Q2TU89;H0Y3P2;D3DQV9;Q59G42;B4DZF2;P78344	tr|E9PKF8|E9PKF8_HUMAN Eukaryotic translation initiation factor 4 gamma 2 (Fragment) OS=Homo sapiens GN=EIF4G2 PE=1 SV=8;tr|Q2TU89|Q2TU89_HUMAN Aging-associated protein 1 OS=Homo sapiens GN=AAG1 PE=2 SV=1;tr|H0Y3P2|H0Y3P2_HUMAN Eukaryotic translation initi	7	1	1	6.5	20.674
B4E022;V9HWD9;Q53EM5;P29401;A0A0K0K1H9;B4DVU1;A0A0B4J1R6;B3KSI4;B3KPZ8;E9PFF2;A0A0S2Z5C0;F8W888	tr|B4E022|B4E022_HUMAN cDNA FLJ56274, highly similar to Transketolase (EC 2.2.1.1) OS=Homo sapiens PE=2 SV=1;tr|V9HWD9|V9HWD9_HUMAN Transketolase OS=Homo sapiens GN=HEL107 PE=2 SV=1;tr|Q53EM5|Q53EM5_HUMAN Transketolase (Fragment) OS=Homo sapiens PE=2 SV=1;	12	8	8	17	62.878
B4E024;Q8N3Z6	tr|B4E024|B4E024_HUMAN Zinc finger, CCHC domain containing 7, isoform CRA_b OS=Homo sapiens GN=ZCCHC7 PE=2 SV=1;sp|Q8N3Z6|ZCHC7_HUMAN Zinc finger CCHC domain-containing protein 7 OS=Homo sapiens GN=ZCCHC7 PE=1 SV=2	2	1	1	3.2	30.255	439;440;441	229;230;231
Q68DM7;B4E2E7;Q6FI58;B5BU58;B4E027;R4GNG3;Q14161	tr|Q68DM7|Q68DM7_HUMAN Putative uncharacterized protein DKFZp686G01261 (Fragment) OS=Homo sapiens GN=DKFZp686G01261 PE=2 SV=1;tr|B4E2E7|B4E2E7_HUMAN cDNA FLJ58348, highly similar to ARF GTPase-activating protein GIT2 OS=Homo sapiens PE=2 SV=1;tr|Q6FI58|Q6F	7	1	1	5.1	34.661
B4E0S6;O43143	tr|B4E0S6|B4E0S6_HUMAN cDNA FLJ55635, highly similar to pre-mRNA-splicing factorATP-dependent RNA helicase DHX15 (EC 3.6.1.-) OS=Homo sapiens PE=2 SV=1;sp|O43143|DHX15_HUMAN Pre-mRNA-splicing factor ATP-dependent RNA helicase DHX15 OS=Homo sapiens GN=DHX15	2	4	4	5.7	89.546
B4E1B2;Q53H26;Q06AH7;P02787;A0A0K0K1H8;B4DI57;B4DHZ6;B4DEX9;A0PJA6;F8WEK9;F8WCI6;C9JVG0;H7C5E8;C9JB55;F8WC57	tr|B4E1B2|B4E1B2_HUMAN cDNA FLJ53691, highly similar to Serotransferrin OS=Homo sapiens PE=2 SV=1;tr|Q53H26|Q53H26_HUMAN Transferrin variant (Fragment) OS=Homo sapiens PE=2 SV=1;tr|Q06AH7|Q06AH7_HUMAN Transferrin OS=Homo sapiens GN=TF PE=2 SV=1;sp|P02787|T	15	25	25	32.6	74.831	442;443;444;445;446	232;238;295;639;656
B4E1D8;B4E1E1;P04003;F2Z2V7;A6PVY5	tr|B4E1D8|B4E1D8_HUMAN cDNA FLJ51597, highly similar to C4b-binding protein alpha chain OS=Homo sapiens PE=2 SV=1;tr|B4E1E1|B4E1E1_HUMAN cDNA FLJ51598, highly similar to C4b-binding protein alpha chain OS=Homo sapiens PE=2 SV=1;sp|P04003|C4BPA_HUMAN C4b-bi	5	2	2	4.7	60.405
B4E1G9;Q5T440	tr|B4E1G9|B4E1G9_HUMAN cDNA FLJ57476 OS=Homo sapiens PE=2 SV=1;sp|Q5T440|CAF17_HUMAN Putative transferase CAF17, mitochondrial OS=Homo sapiens GN=IBA57 PE=1 SV=1	2	1	1	4.9	17.632
B4E1T1;B4DL32;H0YI76;H0YIN9;F8VU69	tr|B4E1T1|B4E1T1_HUMAN cDNA FLJ54081, highly similar to Keratin, type II cytoskeletal 5 OS=Homo sapiens PE=2 SV=1;tr|B4DL32|B4DL32_HUMAN cDNA FLJ59922, highly similar to Keratin, type II cytoskeletal 5 OS=Homo sapiens PE=2 SV=1	5	38	0	50.5	58.85	203;447;448;449	143;391;396;406
B7ZB41;B4E290;Q6NUK1	tr|B7ZB41|B7ZB41_HUMAN cDNA, FLJ79405, highly similar to Homo sapiens solute carrier family 25, member 24, transcript variant 1, mRNA OS=Homo sapiens PE=2 SV=1;tr|B4E290|B4E290_HUMAN cDNA FLJ50039, highly similar to Homo sapiens solute carrier family 25, m	3	5	5	9.9	53.382	450	336
B4E2G8;P35221;B4DKT9;B4DU00;G3XAM7;B3KSR8;E5RIB1;E5RJZ2;E5RIT8;E5RFM3;E5RJL0;E5RIE0;E5RHV7;E5RGY7;E5RGY6;E5RG03;E5RJ41;A0A0A0MTJ6;F6KRI5;A0A0A0MRI5;Q49AD3;P26232	tr|B4E2G8|B4E2G8_HUMAN cDNA FLJ54047, highly similar to Alpha-1 catenin (Cadherin-associated protein) OS=Homo sapiens PE=2 SV=1;sp|P35221|CTNA1_HUMAN Catenin alpha-1 OS=Homo sapiens GN=CTNNA1 PE=1 SV=1;tr|B4DKT9|B4DKT9_HUMAN cDNA FLJ54052, highly similar t	22	5	5	7.6	98.383	451;452	845;847
B7Z2R9;B4E2S7;P13473;H0YCG2;B4DF49	tr|B7Z2R9|B7Z2R9_HUMAN cDNA FLJ52540, highly similar to Lysosome-associated membrane glycoprotein 2 OS=Homo sapiens PE=2 SV=1;tr|B4E2S7|B4E2S7_HUMAN cDNA FLJ58780, highly similar to Homo sapiens lysosomal-associated membrane protein 2 (LAMP2), transcript v	5	3	3	8	32.979
B4E2U0;P52209;K7EMN2;K7EM49;K7EPF6;B4DL86;A9Z1X1;B4DV68	tr|B4E2U0|B4E2U0_HUMAN 6-phosphogluconate dehydrogenase, decarboxylating OS=Homo sapiens PE=2 SV=1;sp|P52209|6PGD_HUMAN 6-phosphogluconate dehydrogenase, decarboxylating OS=Homo sapiens GN=PGD PE=1 SV=3;tr|K7EMN2|K7EMN2_HUMAN 6-phosphogluconate dehydrogena	8	5	5	12.6	50.792
C9J9J4;B4E325;Q53F93;Q00013	tr|C9J9J4|C9J9J4_HUMAN 55 kDa erythrocyte membrane protein (Fragment) OS=Homo sapiens GN=MPP1 PE=1 SV=1;tr|B4E325|B4E325_HUMAN cDNA FLJ54048, highly similar to 55 kDa erythrocyte membrane protein (p55) OS=Homo sapiens PE=2 SV=1;tr|Q53F93|Q53F93_HUMAN Palmi	4	1	1	5.9	23.056
B4E3A8;V9HWH1;P30740	tr|B4E3A8|B4E3A8_HUMAN cDNA FLJ53963, highly similar to Leukocyte elastase inhibitor OS=Homo sapiens PE=2 SV=1;tr|V9HWH1|V9HWH1_HUMAN Epididymis luminal protein 57 OS=Homo sapiens GN=HEL57 PE=2 SV=1;sp|P30740|ILEU_HUMAN Leukocyte elastase inhibitor OS=Homo	3	4	4	15.5	38.685
B5BTZ8;P08579;Q86YK2	tr|B5BTZ8|B5BTZ8_HUMAN Small nuclear ribonucleoprotein polypeptide B OS=Homo sapiens GN=SNRPB2 PE=2 SV=1;sp|P08579|RU2B_HUMAN U2 small nuclear ribonucleoprotein B OS=Homo sapiens GN=SNRPB2 PE=1 SV=1;tr|Q86YK2|Q86YK2_HUMAN Similar to small nuclear ribon	3	2	2	8.4	25.458
Q96I16;Q6IBR8;B5BU01;P20042	tr|Q96I16|Q96I16_HUMAN eIF2S2 protein OS=Homo sapiens PE=2 SV=1;tr|Q6IBR8|Q6IBR8_HUMAN Eukaryotic translation initiation factor 2, subunit 2 beta, 38kDa OS=Homo sapiens GN=EIF2S2 PE=2 SV=1;tr|B5BU01|B5BU01_HUMAN Eukaryotic translation initiation factor 2 b	4	2	2	9.3	24.575
K7ENG2;B5BU25;P26368	tr|K7ENG2|K7ENG2_HUMAN Splicing factor U2AF 65 kDa subunit OS=Homo sapiens GN=U2AF2 PE=1 SV=1;tr|B5BU25|B5BU25_HUMAN U2 small nuclear RNA auxiliary factor 2 isoform b OS=Homo sapiens GN=U2AF2 PE=2 SV=1;sp|P26368|U2AF2_HUMAN Splicing factor U2AF 65 kDa subu	3	2	2	11.1	33.901
Q14730;B5BUB5;P05455	tr|Q14730|Q14730_HUMAN La 4.1 protein (Fragment) OS=Homo sapiens PE=2 SV=1;tr|B5BUB5|B5BUB5_HUMAN Autoantigen La (Fragment) OS=Homo sapiens GN=SSB PE=2 SV=1;sp|P05455|LA_HUMAN Lupus La protein OS=Homo sapiens GN=SSB PE=1 SV=2	3	1	1	3.7	33.758
B5MBX8	tr|B5MBX8|B5MBX8_HUMAN Transmembrane protein 18 OS=Homo sapiens GN=TMEM18 PE=4 SV=1	1	1	1	6.3	16.722
B5MCP9;P62081;Q59FS3	tr|B5MCP9|B5MCP9_HUMAN 40S ribosomal protein S7 OS=Homo sapiens GN=RPS7 PE=1 SV=1;sp|P62081|RS7_HUMAN 40S ribosomal protein S7 OS=Homo sapiens GN=RPS7 PE=1 SV=1	3	4	4	22.5	21.312
B5MCX3;Q15019;C9IY94;C9IZU3;C9JQJ4;C9J938;H7C310;C9JB25;C9J2Q4;B5MD47	tr|B5MCX3|B5MCX3_HUMAN Septin-2 OS=Homo sapiens GN=SEPT2 PE=1 SV=1;sp|Q15019|SEPT2_HUMAN Septin-2 OS=Homo sapiens GN=SEPT2 PE=1 SV=1;tr|C9IY94|C9IY94_HUMAN Septin-2 (Fragment) OS=Homo sapiens GN=SEPT2 PE=1 SV=1;tr|C9IZU3|C9IZU3_HUMAN Septin-2 (Fragment) OS	10	3	3	15.9	36.94
B5MDF5;P62826;J3KQE5;H0YFC6;Q96QB7;Q0EFC9;F5H018;A0A087X0W0;B4DV51	tr|B5MDF5|B5MDF5_HUMAN GTP-binding nuclear protein Ran OS=Homo sapiens GN=RAN PE=1 SV=1;sp|P62826|RAN_HUMAN GTP-binding nuclear protein Ran OS=Homo sapiens GN=RAN PE=1 SV=3;tr|J3KQE5|J3KQE5_HUMAN GTP-binding nuclear protein Ran (Fragment) OS=Homo sapiens G	9	4	4	15.9	26.224
F5ATB8;E5KQF5;H6V745;F1D8N4;B6ZGU6;E5KQF6;P04150	tr|F5ATB8|F5ATB8_HUMAN Nuclear receptor subfamily 3 group C member 1 variant DL-1 OS=Homo sapiens GN=NR3C1 PE=2 SV=1;tr|E5KQF5|E5KQF5_HUMAN Glucocorticoid receptor OS=Homo sapiens GN=NR3C1 PE=3 SV=1;tr|H6V745|H6V745_HUMAN Glucocorticoid receptor OS=Homo sa	7	1	1	2.7	72.131	453	154
B7Z1G4;H0Y4R1;P12268;Q6RUP8;Q6QE17;E7ETK5	tr|B7Z1G4|B7Z1G4_HUMAN cDNA FLJ61601, highly similar to Inosine-5-monophosphate dehydrogenase 2 (EC 1.1.1.205) OS=Homo sapiens PE=2 SV=1;tr|H0Y4R1|H0Y4R1_HUMAN Inosine-5-monophosphate dehydrogenase 2 (Fragment) OS=Homo sapiens GN=IMPDH2 PE=1 SV=1;sp|P122	6	2	2	6.7	39.007
B7Z1J1	tr|B7Z1J1|B7Z1J1_HUMAN cDNA FLJ59585 OS=Homo sapiens PE=2 SV=1	1	1	1	8.1	17.862
B7Z284;B9ZVN9;B7ZKR9;O95602	tr|B7Z284|B7Z284_HUMAN cDNA FLJ56651, highly similar to DNA-directed RNA polymerase I largest subunit (EC 2.7.7.6) OS=Homo sapiens PE=2 SV=1;tr|B9ZVN9|B9ZVN9_HUMAN DNA-directed RNA polymerase subunit OS=Homo sapiens GN=POLR1A PE=1 SV=1;tr|B7ZKR9|B7ZKR9_HUM	4	1	1	0.7	137.03	454	78
F5H2L3;F5GY55;B7Z2A1;Q16531	tr|F5H2L3|F5H2L3_HUMAN DNA damage-binding protein 1 (Fragment) OS=Homo sapiens GN=DDB1 PE=1 SV=1;tr|F5GY55|F5GY55_HUMAN DNA damage-binding protein 1 OS=Homo sapiens GN=DDB1 PE=1 SV=1;tr|B7Z2A1|B7Z2A1_HUMAN cDNA FLJ56068, highly similar to DNA damage-bindin	4	1	1	4.2	18.911
B7Z5G6;B7Z656;B7Z3F1;B7Z3G0;B7Z5Q8;E7EPK0;E9PDJ9;B7Z2J4;H0Y8P3;D6RD46;G5EA03;Q9UPQ0;Q6N054	tr|B7Z5G6|B7Z5G6_HUMAN cDNA FLJ50057, weakly similar to LIM domain only protein 7 (Fragment) OS=Homo sapiens PE=2 SV=1;tr|B7Z656|B7Z656_HUMAN cDNA FLJ51076, weakly similar to LIM domain only protein 7 OS=Homo sapiens PE=2 SV=1;tr|B7Z3F1|B7Z3F1_HUMAN cDNA F	13	2	2	3.4	81.007
B7Z2X4;B7Z992;A0A0A0MS51;B7Z9A0;B7Z6N2;A0A0A0MT01;P06396;B7Z4U6;B3KS49;Q5T0I0;Q5T0I1;Q69YR8;Q5T0H8;V9H1C1	tr|B7Z2X4|B7Z2X4_HUMAN cDNA FLJ53327, highly similar to Gelsolin OS=Homo sapiens PE=2 SV=1;tr|B7Z992|B7Z992_HUMAN cDNA FLJ53698, highly similar to Gelsolin OS=Homo sapiens PE=2 SV=1;tr|A0A0A0MS51|A0A0A0MS51_HUMAN Gelsolin OS=Homo sapiens GN=GSN PE=1 SV=1;t	14	11	9	17.2	77.788
B7Z347	tr|B7Z347|B7Z347_HUMAN cDNA FLJ55870, highly similar to Trafficking kinesin-binding protein 1 OS=Homo sapiens PE=2 SV=1	1	1	1	1.2	83.698
B7Z3V1;P05023;B3KV59;B7Z1Q9;M0R116;Q53ES0;B7Z9V4;A0A0A0MT26;P13637;B7Z1N5;B3KNQ8;B3KX35;H0Y7C1;B4DIQ8;B3KRI1;B7Z3F8;B1AKY9;B2RAQ4;A0A0S2Z3W6;P50993;B3KSY7;B3KW93;B4E0R9;Q658V6;Q53FM3;Q13733;P20648;P54707;B4DHD7;E9PRA5	tr|B7Z3V1|B7Z3V1_HUMAN Sodium/potassium-transporting ATPase subunit alpha (Fragment) OS=Homo sapiens PE=2 SV=1;sp|P05023|AT1A1_HUMAN Sodium/potassium-transporting ATPase subunit alpha-1 OS=Homo sapiens GN=ATP1A1 PE=1 SV=1;tr|B3KV59|B3KV59_HUMAN Sodium/pota	30	6	6	8	112.44
C9JGT6;C9JM55;C9K055;F8W8W4;Q584P1;B7Z3Y2;B7Z8A2;Q9UHG3	tr|C9JGT6|C9JGT6_HUMAN Prenylcysteine oxidase 1 (Fragment) OS=Homo sapiens GN=PCYOX1 PE=1 SV=8;tr|C9JM55|C9JM55_HUMAN Prenylcysteine oxidase 1 (Fragment) OS=Homo sapiens GN=PCYOX1 PE=1 SV=1;tr|C9K055|C9K055_HUMAN Prenylcysteine oxidase 1 (Fragment) OS=Homo	8	1	1	6.2	14.874
Q5QPE4;B7Z476;Q53FH8;Q6P5V6;Q9Y5X3	tr|Q5QPE4|Q5QPE4_HUMAN Sorting nexin-5 (Fragment) OS=Homo sapiens GN=SNX5 PE=1 SV=7;tr|B7Z476|B7Z476_HUMAN cDNA FLJ55170, highly similar to Sorting nexin-5 OS=Homo sapiens PE=2 SV=1;tr|Q53FH8|Q53FH8_HUMAN Sorting nexin 5 variant (Fragment) OS=Homo sapiens	5	1	1	6.5	26.596
H3BTE6;B7Z4C3;P16452	tr|H3BTE6|H3BTE6_HUMAN Erythrocyte membrane protein band 4.2 (Fragment) OS=Homo sapiens GN=EPB42 PE=1 SV=1;tr|B7Z4C3|B7Z4C3_HUMAN cDNA FLJ50805, highly similar to Erythrocyte membrane protein band 4.2 OS=Homo sapiens PE=2 SV=1;sp|P16452|EPB42_HUMAN Erythro	3	1	1	2.4	59.832
Q9H369;F8VQ14;B7Z4R3;F5GWF6;V9HW96;P78371	tr|Q9H369|Q9H369_HUMAN PRO1633 OS=Homo sapiens PE=2 SV=1;tr|F8VQ14|F8VQ14_HUMAN T-complex protein 1 subunit beta OS=Homo sapiens GN=CCT2 PE=1 SV=1;tr|B7Z4R3|B7Z4R3_HUMAN cDNA FLJ50585, highly similar to T-complex protein 1 subunit beta OS=Homo sapiens PE=2	6	1	1	6.6	19.522
B7Z4V2;V9HW84;Q8N1C8;P38646;B7Z1V7;B7Z4T3;D6RJI2;H0YBG6;A1XP52	tr|B7Z4V2|B7Z4V2_HUMAN cDNA FLJ51907, highly similar to Stress-70 protein, mitochondrial OS=Homo sapiens PE=2 SV=1;tr|V9HW84|V9HW84_HUMAN Epididymis secretory sperm binding protein Li 124m OS=Homo sapiens GN=HEL-S-124m PE=2 SV=1;tr|Q8N1C8|Q8N1C8_HUMAN HSPA	9	3	3	5.4	72.4	455	586
H9KV75;B7Z565;B4DFY0;B3KUX9;B7Z2W3;A1L0V1	tr|H9KV75|H9KV75_HUMAN Alpha-actinin-1 OS=Homo sapiens GN=ACTN1 PE=1 SV=1;tr|B7Z565|B7Z565_HUMAN cDNA FLJ54739, highly similar to Alpha-actinin-1 OS=Homo sapiens PE=2 SV=1;tr|B4DFY0|B4DFY0_HUMAN cDNA FLJ53313, highly similar to Alpha-actinin-1 OS=Homo sapi	6	21	1	30.2	94.825	110	427
B7Z5C0;Q9NXZ8;P31689	tr|B7Z5C0|B7Z5C0_HUMAN cDNA FLJ52352, highly similar to DnaJ homolog subfamily A member 1 OS=Homo sapiens PE=2 SV=1;tr|Q9NXZ8|Q9NXZ8_HUMAN HDJ2 protein (Fragment) OS=Homo sapiens GN=HDJ2 PE=2 SV=1;sp|P31689|DNJA1_HUMAN DnaJ homolog subfamily A member 1 OS=	3	1	1	5.4	27.543
B7Z6U8;B7Z5V0;Q53FI7;B7Z9A1;A0A0D9SGD1;A0A0D9SG53;A0A0D9SGB2;Q5JXI0;A0A0D9SFI6;A0A0D9SFB0;Q5JXH9;B3KRI9;A0A0D9SFZ9;Q5JXH8;Q5JXH7;Q5JXI3;Q5JXI2;B7Z4B7;B7Z5T3;Q5JXI8;Q13642	tr|B7Z6U8|B7Z6U8_HUMAN cDNA FLJ53665, highly similar to Four and a half LIM domains protein 1 OS=Homo sapiens PE=2 SV=1;tr|B7Z5V0|B7Z5V0_HUMAN cDNA FLJ53647, highly similar to Four and a half LIM domains protein 1 OS=Homo sapiens PE=2 SV=1;tr|Q53FI7|Q53FI7	21	2	2	6.5	29.5
C9J8P8;G5E9V7;B7Z637	tr|C9J8P8|C9J8P8_HUMAN Armadillo repeat-containing protein 8 (Fragment) OS=Homo sapiens GN=ARMC8 PE=1 SV=1;tr|G5E9V7|G5E9V7_HUMAN Armadillo repeat containing 8, isoform CRA_d OS=Homo sapiens GN=ARMC8 PE=1 SV=1;tr|B7Z637|B7Z637_HUMAN Armadillo repeat contai	3	1	1	8.5	14.394	456	10
B7Z6E8;Q5JPT2;Q5JPT6;Q96B97	tr|B7Z6E8|B7Z6E8_HUMAN cDNA FLJ59425, highly similar to SH3-domain kinase-binding protein 1 OS=Homo sapiens PE=2 SV=1;tr|Q5JPT2|Q5JPT2_HUMAN SH3 domain-containing kinase-binding protein 1 (Fragment) OS=Homo sapiens GN=SH3KBP1 PE=1 SV=1;tr|Q5JPT6|Q5JPT6_HUM	4	1	1	2.7	44.234
Q6ICS0;Q5T0G8;Q59EP1;B7Z6L0;P50995;B4DPJ2	tr|Q6ICS0|Q6ICS0_HUMAN Annexin (Fragment) OS=Homo sapiens GN=ANXA11 PE=2 SV=1;tr|Q5T0G8|Q5T0G8_HUMAN Annexin OS=Homo sapiens GN=ANXA11 PE=1 SV=1;tr|Q59EP1|Q59EP1_HUMAN Annexin (Fragment) OS=Homo sapiens PE=2 SV=1;tr|B7Z6L0|B7Z6L0_HUMAN Annexin OS=Homo sapi	6	2	2	5	54.336
Q6AW83;H0YFF0;B7Z7E6;Q9HA77	tr|Q6AW83|Q6AW83_HUMAN Putative uncharacterized protein DKFZp686G08243 (Fragment) OS=Homo sapiens GN=DKFZp686G08243 PE=2 SV=1;tr|H0YFF0|H0YFF0_HUMAN Probable cysteine--tRNA ligase, mitochondrial (Fragment) OS=Homo sapiens GN=CARS2 PE=1 SV=1;tr|B7Z7E6|B7Z7E	4	1	1	5.8	15.467
F8VUZ8;F8VS60;B7Z7F8	tr|F8VUZ8|F8VUZ8_HUMAN LETM1 domain-containing protein 1 OS=Homo sapiens GN=LETMD1 PE=4 SV=2;tr|F8VS60|F8VS60_HUMAN LETM1 domain-containing protein 1 (Fragment) OS=Homo sapiens GN=LETMD1 PE=1 SV=2;tr|B7Z7F8|B7Z7F8_HUMAN cDNA FLJ54041, highly similar to Hom	3	1	1	32.6	5.1141
F8WAM2;B7Z7I4;Q6IBT3;Q53HV2;Q99832	tr|F8WAM2|F8WAM2_HUMAN T-complex protein 1 subunit eta (Fragment) OS=Homo sapiens GN=CCT7 PE=1 SV=1;tr|B7Z7I4|B7Z7I4_HUMAN cDNA FLJ54568, highly similar to T-complex protein 1 subunit eta OS=Homo sapiens PE=2 SV=1;tr|Q6IBT3|Q6IBT3_HUMAN CCT7 protein OS=Hom	5	1	1	9.2	10.494
B7Z7P8;P62495	tr|B7Z7P8|B7Z7P8_HUMAN Eukaryotic peptide chain release factor subunit 1 OS=Homo sapiens GN=ETF1 PE=1 SV=1;sp|P62495|ERF1_HUMAN Eukaryotic peptide chain release factor subunit 1 OS=Homo sapiens GN=ETF1 PE=1 SV=3	2	1	1	2.8	47.475
B7Z865;O43854	tr|B7Z865|B7Z865_HUMAN cDNA FLJ50929, highly similar to EGF-like repeat and discoidin I-likedomain-containing protein 3 OS=Homo sapiens PE=2 SV=1;sp|O43854|EDIL3_HUMAN EGF-like repeat and discoidin I-like domain-containing protein 3 OS=Homo sapiens GN=EDIL	2	1	1	8.2	18.078
E7EWK3;B7Z8P5;Q9H2U1	tr|E7EWK3|E7EWK3_HUMAN ATP-dependent RNA helicase DHX36 (Fragment) OS=Homo sapiens GN=DHX36 PE=1 SV=1;tr|B7Z8P5|B7Z8P5_HUMAN cDNA FLJ51438, highly similar to Probable ATP-dependent RNA helicase DHX36 (EC 3.6.1.-) (Fragment) OS=Homo sapiens PE=2 SV=1;sp|Q9H	3	1	1	1.3	91.43	457;458	66;67
C9JV77;B7Z8Q2;P02765;B7Z556	tr|C9JV77|C9JV77_HUMAN Alpha-2-HS-glycoprotein OS=Homo sapiens GN=AHSG PE=1 SV=1;tr|B7Z8Q2|B7Z8Q2_HUMAN cDNA FLJ55606, highly similar to Alpha-2-HS-glycoprotein OS=Homo sapiens PE=2 SV=1;sp|P02765|FETUA_HUMAN Alpha-2-HS-glycoprotein OS=Homo sapiens GN=AHSG	4	3	3	13.9	39.411
Q9Y499;H3BU51;B7Z960;Q9UFM8;Q9Y639	tr|Q9Y499|Q9Y499_HUMAN Homo sapiens clone 23742 (Fragment) OS=Homo sapiens PE=2 SV=1;tr|H3BU51|H3BU51_HUMAN Neuroplastin OS=Homo sapiens GN=NPTN PE=1 SV=1;tr|B7Z960|B7Z960_HUMAN cDNA FLJ57778, highly similar to Neuroplastin OS=Homo sapiens PE=2 SV=1;tr|Q9U	5	1	1	7.8	17.773
B7Z9B1;P55290	tr|B7Z9B1|B7Z9B1_HUMAN cDNA FLJ52398, highly similar to Cadherin-13 OS=Homo sapiens PE=2 SV=1;sp|P55290|CAD13_HUMAN Cadherin-13 OS=Homo sapiens GN=CDH13 PE=1 SV=1	2	1	1	1.8	83.407
Q86V58;B7Z9B8;P98095;B7Z6T9;Q9Y3V7	tr|Q86V58|Q86V58_HUMAN Fibulin 2 OS=Homo sapiens GN=FBLN2 PE=2 SV=1;tr|B7Z9B8|B7Z9B8_HUMAN cDNA FLJ56912, highly similar to Fibulin-2 OS=Homo sapiens PE=2 SV=1;sp|P98095|FBLN2_HUMAN Fibulin-2 OS=Homo sapiens GN=FBLN2 PE=1 SV=2;tr|B7Z6T9|B7Z6T9_HUMAN cDNA F	5	3	3	4.1	126.51
B7ZAF0;Q5JP53;Q6LC01;Q5SU16;P07437;Q5ST81;B4DY90;Q9BUU9;B4E052;Q96HX0;Q96B85;B4DXZ5;B7ZAK1;Q1KSF8;B4DMU8	tr|B7ZAF0|B7ZAF0_HUMAN Tubulin beta chain OS=Homo sapiens PE=2 SV=1;tr|Q5JP53|Q5JP53_HUMAN Tubulin beta chain OS=Homo sapiens GN=TUBB PE=1 SV=1;tr|Q6LC01|Q6LC01_HUMAN Tubulin beta chain (Fragment) OS=Homo sapiens PE=2 SV=1;tr|Q5SU16|Q5SU16_HUMAN Tubulin be	15	12	0	31.1	46.566
B7ZAY8;O94874	tr|B7ZAY8|B7ZAY8_HUMAN cDNA, FLJ79352 OS=Homo sapiens PE=2 SV=1;sp|O94874|UFL1_HUMAN E3 UFM1-protein ligase 1 OS=Homo sapiens GN=UFL1 PE=1 SV=2	2	1	1	5.3	33.568
K7EKP6;K7EQN3;K7EPJ0;B7ZAY9;K7ERK1;Q53FA6;Q86TL0	tr|K7EKP6|K7EKP6_HUMAN Cysteine protease ATG4D OS=Homo sapiens GN=ATG4D PE=4 SV=1;tr|K7EQN3|K7EQN3_HUMAN Cysteine protease ATG4D OS=Homo sapiens GN=ATG4D PE=4 SV=1;tr|K7EPJ0|K7EPJ0_HUMAN Cysteine protease OS=Homo sapiens GN=ATG4D PE=3 SV=1;tr|B7ZAY9|B7ZAY9	7	1	1	9.2	13.179
B7ZKW8;Q6JBY9	tr|B7ZKW8|B7ZKW8_HUMAN CapZ-interacting protein OS=Homo sapiens GN=RCSD1 PE=1 SV=1;sp|Q6JBY9|CPZIP_HUMAN CapZ-interacting protein OS=Homo sapiens GN=RCSD1 PE=1 SV=1	2	1	1	2.8	41.261
Q5JS79;Q5JS72;B7ZKY2;O14936	tr|Q5JS79|Q5JS79_HUMAN Peripheral plasma membrane protein CASK (Fragment) OS=Homo sapiens GN=CASK PE=1 SV=1;tr|Q5JS72|Q5JS72_HUMAN Peripheral plasma membrane protein CASK OS=Homo sapiens GN=CASK PE=1 SV=1;tr|B7ZKY2|B7ZKY2_HUMAN Calcium/calmodulin-dependent	4	1	1	3.1	43.741
B7ZLF8;P35321	tr|B7ZLF8|B7ZLF8_HUMAN Uncharacterized protein OS=Homo sapiens PE=2 SV=1;sp|P35321|SPR1A_HUMAN Cornifin-A OS=Homo sapiens GN=SPRR1A PE=1 SV=2	2	1	1	19.1	9.9355
B7ZLM6;O43895	tr|B7ZLM6|B7ZLM6_HUMAN X-prolyl aminopeptidase (Aminopeptidase P) 2, membrane-bound OS=Homo sapiens GN=XPNPEP2 PE=2 SV=1;sp|O43895|XPP2_HUMAN Xaa-Pro aminopeptidase 2 OS=Homo sapiens GN=XPNPEP2 PE=1 SV=3	2	1	1	1.9	75.614
Q86TP0;Q8WWU2;Q8WWU3;Q59FX5;H0Y6K5;H0Y7L6;B7ZLN9;Q02447	tr|Q86TP0|Q86TP0_HUMAN SP3 protein (Fragment) OS=Homo sapiens GN=SP3 PE=2 SV=2;tr|Q8WWU2|Q8WWU2_HUMAN Specificity protein 3 internally initiated isoform 2 OS=Homo sapiens GN=SP3 PE=2 SV=1;tr|Q8WWU3|Q8WWU3_HUMAN Specificity protein 3 internally initiated is	8	1	1	4.7	39.177	459	171
C9JUT4;B7ZLW0;Q93052;C9JE51;C9J2R5;C9JIY7;C9JT42;C9J3U9;C9J1K7;C9J5C8;C9J4E3;C9JXK9;B7Z871;B7Z8W0;A0A087WZF1	tr|C9JUT4|C9JUT4_HUMAN LIM domain containing preferred translocation partner in lipoma, isoform CRA_e OS=Homo sapiens GN=LPP PE=1 SV=1;tr|B7ZLW0|B7ZLW0_HUMAN LPP protein OS=Homo sapiens GN=LPP PE=2 SV=1;sp|Q93052|LPP_HUMAN Lipoma-preferred partner OS=Homo	15	2	2	7	45.345
B7ZMB3;B9EGU6;Q5TC82	tr|B7ZMB3|B7ZMB3_HUMAN RC3H1 protein OS=Homo sapiens GN=RC3H1 PE=2 SV=1;tr|B9EGU6|B9EGU6_HUMAN Ring finger and CCCH-type zinc finger domains 1 OS=Homo sapiens GN=RC3H1 PE=2 SV=1;sp|Q5TC82|RC3H1_HUMAN Roquin-1 OS=Homo sapiens GN=RC3H1 PE=1 SV=1	3	1	1	1.9	124.83
E7ENL6;B7ZW00;B4E0A4;Q59F25;Q8N4Z1	tr|E7ENL6|E7ENL6_HUMAN Collagen alpha-3(VI) chain OS=Homo sapiens GN=COL6A3 PE=1 SV=2;tr|B7ZW00|B7ZW00_HUMAN COL6A3 protein OS=Homo sapiens GN=COL6A3 PE=2 SV=1;tr|B4E0A4|B4E0A4_HUMAN cDNA FLJ57023, highly similar to Homo sapiens collagen, type VI, alpha 3	5	34	0	14.2	278.11	460	63
B8ZZB8;Q96F85	tr|B8ZZB8|B8ZZB8_HUMAN CB1 cannabinoid receptor-interacting protein 1 OS=Homo sapiens GN=CNRIP1 PE=1 SV=1;sp|Q96F85|CNRP1_HUMAN CB1 cannabinoid receptor-interacting protein 1 OS=Homo sapiens GN=CNRIP1 PE=1 SV=1	2	1	1	8	15.167	461	39
Q9UNM1;B8ZZL8;P61604;A0A024R3X7;B8ZZ54;S4R3N1	tr|Q9UNM1|Q9UNM1_HUMAN Chaperonin 10-related protein (Fragment) OS=Homo sapiens GN=EPFP1 PE=3 SV=1;tr|B8ZZL8|B8ZZL8_HUMAN 10 kDa heat shock protein, mitochondrial OS=Homo sapiens GN=HSPE1 PE=1 SV=1;sp|P61604|CH10_HUMAN 10 kDa heat shock protein, mitochondr	6	7	7	54.6	10.295	462;463	65;69
B8ZZQ6;V9HVW6;Q8TBK9;Q86YS2;Q53S24;P06454;Q15202;Q15204;Q15203;Q7KZ52;Q15200;B8ZZA1;Q7Z4R6;B8ZZW7;H7C2N1	tr|B8ZZQ6|B8ZZQ6_HUMAN Prothymosin alpha OS=Homo sapiens GN=PTMA PE=1 SV=1;tr|V9HVW6|V9HVW6_HUMAN Uncharacterized protein OS=Homo sapiens PE=4 SV=1;tr|Q8TBK9|Q8TBK9_HUMAN Prothymosin, alpha OS=Homo sapiens GN=PTMA PE=2 SV=1;tr|Q86YS2|Q86YS2_HUMAN Prothymos	15	4	4	29	11.758	464;465	15;99
B8ZZU8;I3L0M9;Q15370;A0A0B4J296	tr|B8ZZU8|B8ZZU8_HUMAN Elongin-B OS=Homo sapiens GN=ELOB PE=1 SV=1;tr|I3L0M9|I3L0M9_HUMAN Elongin-B (Fragment) OS=Homo sapiens GN=ELOB PE=1 SV=1;sp|Q15370|ELOB_HUMAN Elongin-B OS=Homo sapiens GN=ELOB PE=1 SV=1;tr|A0A0B4J296|A0A0B4J296_HUMAN Elongin-B OS=Ho	4	2	2	18.6	12.527
B9A041;V9HWF2;P40925;B8ZZ51;C9JF79	tr|B9A041|B9A041_HUMAN Malate dehydrogenase, cytoplasmic OS=Homo sapiens GN=MDH1 PE=1 SV=1;tr|V9HWF2|V9HWF2_HUMAN Malate dehydrogenase OS=Homo sapiens GN=HEL-S-32 PE=2 SV=1;sp|P40925|MDHC_HUMAN Malate dehydrogenase, cytoplasmic OS=Homo sapiens GN=MDH1 PE=1	5	3	2	22.4	23.038
B9A057;Q86WW8	tr|B9A057|B9A057_HUMAN Cytochrome c oxidase assembly factor 5 OS=Homo sapiens GN=COA5 PE=1 SV=1;sp|Q86WW8|COA5_HUMAN Cytochrome c oxidase assembly factor 5 OS=Homo sapiens GN=COA5 PE=1 SV=1	2	1	1	11	8.0572	466	3
B9EG90;P11387	tr|B9EG90|B9EG90_HUMAN Topoisomerase (DNA) I OS=Homo sapiens GN=TOP1 PE=2 SV=1;sp|P11387|TOP1_HUMAN DNA topoisomerase 1 OS=Homo sapiens GN=TOP1 PE=1 SV=2	2	1	1	2.7	90.699	467	549
J3KSW8;B9EGI2;U6FSN9;H0Y2S9;Q6WCQ1;Q5ZEZ6;Q8N236;H0Y7E2;Q9Y6X7	tr|J3KSW8|J3KSW8_HUMAN Myosin phosphatase Rho-interacting protein (Fragment) OS=Homo sapiens GN=MPRIP PE=1 SV=1;tr|B9EGI2|B9EGI2_HUMAN Myosin phosphatase Rho interacting protein OS=Homo sapiens GN=MPRIP PE=2 SV=1;tr|U6FSN9|U6FSN9_HUMAN Tyrosine-protein kin	9	2	2	3.7	95.928
B9EKV4;P49189;B4DE91;B4DX14;B4DYY1	tr|B9EKV4|B9EKV4_HUMAN Aldehyde dehydrogenase 9 family, member A1 OS=Homo sapiens GN=ALDH9A1 PE=2 SV=1;sp|P49189|AL9A1_HUMAN 4-trimethylaminobutyraldehyde dehydrogenase OS=Homo sapiens GN=ALDH9A1 PE=1 SV=3;tr|B4DE91|B4DE91_HUMAN cDNA FLJ55534, highly simil	5	4	4	11	56.291	468	54
E1A689;C0JYY2;P04114	tr|E1A689|E1A689_HUMAN Mutant Apo B 100 OS=Homo sapiens PE=2 SV=1;tr|C0JYY2|C0JYY2_HUMAN Apolipoprotein B (Including Ag(X) antigen) OS=Homo sapiens GN=APOB PE=4 SV=1;sp|P04114|APOB_HUMAN Apolipoprotein B-100 OS=Homo sapiens GN=APOB PE=1 SV=2	3	1	1	0.3	489.81
C4PL35;C4PL36;P51857	tr|C4PL35|C4PL35_HUMAN Aldo-keto reductase family 1, member D1 (Fragment) OS=Homo sapiens GN=AKR1D1 PE=2 SV=1;tr|C4PL36|C4PL36_HUMAN Aldo-keto reductase family 1, member D1 (Fragment) OS=Homo sapiens GN=AKR1D1 PE=2 SV=1;sp|P51857|AK1D1_HUMAN 3-oxo-5-beta-s	3	1	1	5.3	18.886	469	71
C5IX07;P09758;D1MF27	tr|C5IX07|C5IX07_HUMAN Tumor-associated calcium signal transducer 2 OS=Homo sapiens GN=TACSTD2 PE=4 SV=1;sp|P09758|TACD2_HUMAN Tumor-associated calcium signal transducer 2 OS=Homo sapiens GN=TACSTD2 PE=1 SV=3;tr|D1MF27|D1MF27_HUMAN Tumor-associated calcium	3	2	2	10.8	35.723
C9IYK1;P57773	tr|C9IYK1|C9IYK1_HUMAN Gap junction protein OS=Homo sapiens PE=3 SV=1;sp|P57773|CXA9_HUMAN Gap junction alpha-9 protein OS=Homo sapiens GN=GJA9 PE=2 SV=2	2	1	1	1.9	58.977
C9J0E4;P01040	tr|C9J0E4|C9J0E4_HUMAN Cystatin-A OS=Homo sapiens GN=CSTA PE=1 SV=1;sp|P01040|CYTA_HUMAN Cystatin-A OS=Homo sapiens GN=CSTA PE=1 SV=1	2	2	2	41.3	7.0861
C9JAZ7;C9J134;C9JJH2;Q6ZSS7	tr|C9JAZ7|C9JAZ7_HUMAN Major facilitator superfamily domain-containing protein 6 (Fragment) OS=Homo sapiens GN=MFSD6 PE=1 SV=1;tr|C9J134|C9J134_HUMAN Major facilitator superfamily domain-containing protein 6 (Fragment) OS=Homo sapiens GN=MFSD6 PE=1 SV=1;tr	4	1	1	42.9	4.7331
H7C300;C9J4I9;H7C1W1;Q92626	tr|H7C300|H7C300_HUMAN Peroxidasin homolog (Fragment) OS=Homo sapiens GN=PXDN PE=1 SV=8;tr|C9J4I9|C9J4I9_HUMAN Peroxidasin homolog (Fragment) OS=Homo sapiens GN=PXDN PE=1 SV=1;tr|H7C1W1|H7C1W1_HUMAN Peroxidasin homolog (Fragment) OS=Homo sapiens GN=PXDN PE	4	1	1	9.2	22.212
G5E9R3;M0R0A1;C9J4Z3;Q6P4E4;E9PEL3;M0R2L6;P61513	tr|G5E9R3|G5E9R3_HUMAN 60S ribosomal protein L37a OS=Homo sapiens GN=RPL37A PE=1 SV=1;tr|M0R0A1|M0R0A1_HUMAN 60S ribosomal protein L37a OS=Homo sapiens GN=RPL37A PE=1 SV=1;tr|C9J4Z3|C9J4Z3_HUMAN 60S ribosomal protein L37a OS=Homo sapiens GN=RPL37A PE=1 SV=	7	1	1	15.5	6.5677
C9J542	tr|C9J542|C9J542_HUMAN PDZ and LIM domain protein 4 (Fragment) OS=Homo sapiens GN=PDLIM4 PE=1 SV=1	1	1	1	6.6	12.92
C9JZU6;C9J5D1;E7EQ69;Q9GZZ1;F8WCK0;C9J5J3;A0A0D9SF32;A0A087WWJ2	tr|C9JZU6|C9JZU6_HUMAN N-alpha-acetyltransferase 50 (Fragment) OS=Homo sapiens GN=NAA50 PE=1 SV=1;tr|C9J5D1|C9J5D1_HUMAN N-alpha-acetyltransferase 50 OS=Homo sapiens GN=NAA50 PE=1 SV=1;tr|E7EQ69|E7EQ69_HUMAN N-alpha-acetyltransferase 50 OS=Homo sapiens GN=	8	2	2	45.6	6.4865	470;471	33;36
C9JBW0;Q68DE3	tr|C9JBW0|C9JBW0_HUMAN Basic helix-loop-helix domain-containing protein USF3 OS=Homo sapiens GN=USF3 PE=1 SV=1;sp|Q68DE3|USF3_HUMAN Basic helix-loop-helix domain-containing protein USF3 OS=Homo sapiens GN=USF3 PE=1 SV=3	2	1	1	10.2	10.276	472;473	32;33
C9JDX0;C9JFM2;C9JXD6	tr|C9JDX0|C9JDX0_HUMAN Uncharacterized protein KIAA1211-like (Fragment) OS=Homo sapiens GN=KIAA1211L PE=4 SV=1;tr|C9JFM2|C9JFM2_HUMAN Uncharacterized protein KIAA1211-like (Fragment) OS=Homo sapiens GN=KIAA1211L PE=1 SV=8;tr|C9JXD6|C9JXD6_HUMAN Uncharacter	3	1	1	27	4.0406
E9PPU6;H0YC94;H7C286;Q6ZMB4;C9JEV6;H7C3G9;Q9UJ70	tr|E9PPU6|E9PPU6_HUMAN N-acetyl-D-glucosamine kinase (Fragment) OS=Homo sapiens GN=NAGK PE=1 SV=2;tr|H0YC94|H0YC94_HUMAN N-acetyl-D-glucosamine kinase (Fragment) OS=Homo sapiens GN=NAGK PE=1 SV=1;tr|H7C286|H7C286_HUMAN N-acetyl-D-glucosamine kinase OS=Homo	7	1	1	9.6	10.788
C9JIZ2	tr|C9JIZ2|C9JIZ2_HUMAN HMG box transcription factor BBX (Fragment) OS=Homo sapiens GN=BBX PE=1 SV=1	1	1	1	14.1	17.441	474	142
C9JKG1	tr|C9JKG1|C9JKG1_HUMAN Biglycan (Fragment) OS=Homo sapiens GN=BGN PE=1 SV=1	1	8	2	41.6	26.744	295;297;475	82;142;149
C9JXB8;C9JNW5;V9HW01;P83731	tr|C9JXB8|C9JXB8_HUMAN 60S ribosomal protein L24 OS=Homo sapiens GN=RPL24 PE=1 SV=1;tr|C9JNW5|C9JNW5_HUMAN 60S ribosomal protein L24 OS=Homo sapiens GN=RPL24 PE=1 SV=1;tr|V9HW01|V9HW01_HUMAN Epididymis secretory protein Li 310 OS=Homo sapiens GN=HEL-S-310	4	2	2	18.2	14.369
E9PND5;C9JPP3	tr|E9PND5|E9PND5_HUMAN Histone-binding protein RBBP4 (Fragment) OS=Homo sapiens GN=RBBP4 PE=1 SV=1;tr|C9JPP3|C9JPP3_HUMAN Histone-binding protein RBBP4 (Fragment) OS=Homo sapiens GN=RBBP4 PE=1 SV=2	2	1	1	33.8	7.6543
C9JQD0;C9K0F7	tr|C9JQD0|C9JQD0_HUMAN Quinone oxidoreductase-like protein 1 (Fragment) OS=Homo sapiens GN=CRYZL1 PE=1 SV=1;tr|C9K0F7|C9K0F7_HUMAN Quinone oxidoreductase-like protein 1 (Fragment) OS=Homo sapiens GN=CRYZL1 PE=1 SV=1	2	1	1	10.3	11.677	476;477	2;4
F8WAU6;F8WB00;F8WC42;C9JR82;C9JU35;G3XA94;Q9NPL8	tr|F8WAU6|F8WAU6_HUMAN Complex I assembly factor TIMMDC1, mitochondrial OS=Homo sapiens GN=TIMMDC1 PE=1 SV=1;tr|F8WB00|F8WB00_HUMAN Complex I assembly factor TIMMDC1, mitochondrial OS=Homo sapiens GN=TIMMDC1 PE=1 SV=1;tr|F8WC42|F8WC42_HUMAN Complex I assem	7	1	1	13.8	7.5546
C9JTN9	tr|C9JTN9|C9JTN9_HUMAN Collagen alpha-1(VIII) chain (Fragment) OS=Homo sapiens GN=COL8A1 PE=1 SV=8	1	1	1	6.2	12.463	478;479	107;109
C9JYY9;A6NCQ0;A6NJU6;A6NFX8;Q9UKK9	tr|C9JYY9|C9JYY9_HUMAN ADP-sugar pyrophosphatase (Fragment) OS=Homo sapiens GN=NUDT5 PE=1 SV=8;tr|A6NCQ0|A6NCQ0_HUMAN ADP-sugar pyrophosphatase OS=Homo sapiens GN=NUDT5 PE=1 SV=1;tr|A6NJU6|A6NJU6_HUMAN ADP-sugar pyrophosphatase OS=Homo sapiens GN=NUDT5 PE=	5	3	3	25.8	11.239
C9K025;P18077	tr|C9K025|C9K025_HUMAN 60S ribosomal protein L35a (Fragment) OS=Homo sapiens GN=RPL35A PE=1 SV=1;sp|P18077|RL35A_HUMAN 60S ribosomal protein L35a OS=Homo sapiens GN=RPL35A PE=1 SV=2	2	1	1	12.8	10.645
D0PNI1;E7EX29;P63104;E7ESK7;E5RIR4;E9PD24;E7EVZ2;E5RGE1;B0AZS6;B7Z2E6;H0YB80;Q6LD62;Q2F831	tr|D0PNI1|D0PNI1_HUMAN Epididymis luminal protein 4 OS=Homo sapiens GN=YWHAZ PE=2 SV=1;tr|E7EX29|E7EX29_HUMAN 14-3-3 protein zeta/delta (Fragment) OS=Homo sapiens GN=YWHAZ PE=1 SV=1;sp|P63104|1433Z_HUMAN 14-3-3 protein zeta/delta OS=Homo sapiens GN=YWHAZ P	13	17	10	53.9	27.745	55;480;481	9;11;49
D2JYH4;P62736;P63267;B4DUI8;B3KW67;B3KUD3;B3KPP5;C9JFL5;F6UVQ4;F6QUT6;B7Z6I1;F8WB63;B8ZZJ2;Q562R1;A0A173GMX4;F8WCH0;Q562S2;A0A173GMX0;K4EQ44;K4EP00;K4ENJ5	tr|D2JYH4|D2JYH4_HUMAN Actin, alpha 2, smooth muscle, aorta OS=Homo sapiens GN=ACTA2 PE=3 SV=1;sp|P62736|ACTA_HUMAN Actin, aortic smooth muscle OS=Homo sapiens GN=ACTA2 PE=1 SV=1;sp|P63267|ACTH_HUMAN Actin, gamma-enteric smooth muscle OS=Homo sapiens GN=AC	21	21	0	59.4	42.009	482;483	63;328
Q5T123;Q86Z22;D3DPK5;Q9H299	tr|Q5T123|Q5T123_HUMAN SH3 domain-binding glutamic acid-rich-like protein 3 OS=Homo sapiens GN=SH3BGRL3 PE=1 SV=1;tr|Q86Z22|Q86Z22_HUMAN Epididymis secretory protein Li 297 OS=Homo sapiens GN=HEL-S-297 PE=2 SV=1;tr|D3DPK5|D3DPK5_HUMAN SH3 domain binding gl	4	2	2	20.5	9.3804
Q63HR1;Q5VU21;D3DQ69;D3DQ70;Q8NC51	tr|Q63HR1|Q63HR1_HUMAN Putative uncharacterized protein DKFZp686P17171 OS=Homo sapiens GN=DKFZp686P17171 PE=2 SV=1;tr|Q5VU21|Q5VU21_HUMAN PAI-1 mRNA-binding protein variant OS=Homo sapiens PE=2 SV=1;tr|D3DQ69|D3DQ69_HUMAN SERPINE1 mRNA binding protein 1, i	5	1	1	4.1	42.44
Q6ZMD3;D3DRI3;E7ER77;Q7Z2K6	tr|Q6ZMD3|Q6ZMD3_HUMAN cDNA FLJ23992 fis, clone HRC08583 OS=Homo sapiens PE=2 SV=1;tr|D3DRI3|D3DRI3_HUMAN KIAA1815, isoform CRA_a OS=Homo sapiens GN=KIAA1815 PE=4 SV=1;tr|E7ER77|E7ER77_HUMAN Endoplasmic reticulum metallopeptidase 1 OS=Homo sapiens GN=ERMP1	4	1	1	2.6	47.54
D3DSM4;D3DSM5;P39060;Q8NG19;H7BXV5;H7C457	tr|D3DSM4|D3DSM4_HUMAN Collagen, type XVIII, alpha 1, isoform CRA_d OS=Homo sapiens GN=COL18A1 PE=4 SV=1;tr|D3DSM5|D3DSM5_HUMAN Collagen, type XVIII, alpha 1, isoform CRA_b OS=Homo sapiens GN=COL18A1 PE=4 SV=1;sp|P39060|COIA1_HUMAN Collagen alpha-1(XVIII)	6	3	3	2.5	135.51
D3DTX7;B7Z4S2	tr|D3DTX7|D3DTX7_HUMAN Collagen, type I, alpha 1, isoform CRA_a OS=Homo sapiens GN=COL1A1 PE=4 SV=1	2	11	2	15.8	84.739	484	517
Q2M3C9;Q86VN9;D3DTY0;Q96QA9;Q59H05;O15438	tr|Q2M3C9|Q2M3C9_HUMAN ABCC3 protein (Fragment) OS=Homo sapiens GN=ABCC3 PE=2 SV=1;tr|Q86VN9|Q86VN9_HUMAN ABCC3 protein (Fragment) OS=Homo sapiens GN=ABCC3 PE=2 SV=1;tr|D3DTY0|D3DTY0_HUMAN ATP-binding cassette, sub-family C (CFTR/MRP), member 3, isoform CR	6	1	1	3	56.754	485;486	482;484
K7EMM8;D3DUE6;D3DUE7;Q49A26	tr|K7EMM8|K7EMM8_HUMAN Putative oxidoreductase GLYR1 (Fragment) OS=Homo sapiens GN=GLYR1 PE=1 SV=2;tr|D3DUE6|D3DUE6_HUMAN Cytokine-like nuclear factor n-pac, isoform CRA_c OS=Homo sapiens GN=N-PAC PE=4 SV=1;tr|D3DUE7|D3DUE7_HUMAN Cytokine-like nuclear fact	4	1	1	2.5	57.215
D3DUZ3;Q16666;A0A0A0MRB1;H3BM18;X6RHM1	tr|D3DUZ3|D3DUZ3_HUMAN Interferon, gamma-inducible protein 16, isoform CRA_a OS=Homo sapiens GN=IFI16 PE=4 SV=1;sp|Q16666|IF16_HUMAN Gamma-interferon-inducible protein 16 OS=Homo sapiens GN=IFI16 PE=1 SV=3;tr|A0A0A0MRB1|A0A0A0MRB1_HUMAN Gamma-interferon-in	5	4	4	7.2	82.422
Q6FGE5;D3DV26;P60903	tr|Q6FGE5|Q6FGE5_HUMAN S100A10 protein (Fragment) OS=Homo sapiens GN=S100A10 PE=2 SV=1;tr|D3DV26|D3DV26_HUMAN S100 calcium binding protein A10 (Annexin II ligand, calpactin I, light polypeptide (P11)), isoform CRA_b (Fragment) OS=Homo sapiens GN=S100A10 PE	3	5	5	25.8	11.187	487;488	37;54
D3DV79;Q9BZU3;Q5T179;Q5T178;P61024	tr|D3DV79|D3DV79_HUMAN Cyclin-dependent kinases regulatory subunit OS=Homo sapiens GN=CKS1B PE=3 SV=1;tr|Q9BZU3|Q9BZU3_HUMAN Cyclin-dependent kinases regulatory subunit OS=Homo sapiens GN=CKS1B PE=1 SV=1;tr|Q5T179|Q5T179_HUMAN Cyclin-dependent kinases regu	5	1	1	17.5	6.795
Q2YDX4;D3DVC4;P48681	tr|Q2YDX4|Q2YDX4_HUMAN NES protein (Fragment) OS=Homo sapiens GN=NES PE=2 SV=1;tr|D3DVC4|D3DVC4_HUMAN Nestin, isoform CRA_c OS=Homo sapiens GN=NES PE=3 SV=1;sp|P48681|NEST_HUMAN Nestin OS=Homo sapiens GN=NES PE=1 SV=2	3	1	1	3.1	57.06
D3DVE1	tr|D3DVE1|D3DVE1_HUMAN HCG1766793, isoform CRA_c OS=Homo sapiens GN=hCG_1766793 PE=4 SV=1	1	1	1	36.4	3.8254	489;490	3;7
U3KPS2;D6CHE9;P24158	tr|U3KPS2|U3KPS2_HUMAN Myeloblastin OS=Homo sapiens GN=PRTN3 PE=1 SV=1;tr|D6CHE9|D6CHE9_HUMAN Proteinase 3 OS=Homo sapiens GN=PRTN3 PE=2 SV=1;sp|P24158|PRTN3_HUMAN Myeloblastin OS=Homo sapiens GN=PRTN3 PE=1 SV=3	3	1	1	5.6	23.611
D6RCR4;D6RFI1;D6R9W4;Q16643	tr|D6RCR4|D6RCR4_HUMAN Drebrin (Fragment) OS=Homo sapiens GN=DBN1 PE=1 SV=1;tr|D6RFI1|D6RFI1_HUMAN Drebrin (Fragment) OS=Homo sapiens GN=DBN1 PE=1 SV=1;tr|D6R9W4|D6R9W4_HUMAN Drebrin (Fragment) OS=Homo sapiens GN=DBN1 PE=1 SV=1;sp|Q16643|DREB_HUMAN Drebrin	4	1	1	16.1	10.06
D6R9Z7;Q71U45;P15954	tr|D6R9Z7|D6R9Z7_HUMAN Cytochrome c oxidase subunit 7C, mitochondrial OS=Homo sapiens GN=COX7C PE=1 SV=1;tr|Q71U45|Q71U45_HUMAN Cytochrome c oxidase VIIc OS=Homo sapiens PE=2 SV=1;sp|P15954|COX7C_HUMAN Cytochrome c oxidase subunit 7C, mitochondrial OS=Homo	3	1	1	16.1	6.3824
D6RAN8;H7C5U8;Q9P0M9	tr|D6RAN8|D6RAN8_HUMAN 39S ribosomal protein L27, mitochondrial OS=Homo sapiens GN=MRPL27 PE=1 SV=1;tr|H7C5U8|H7C5U8_HUMAN 39S ribosomal protein L27, mitochondrial (Fragment) OS=Homo sapiens GN=MRPL27 PE=1 SV=1;sp|Q9P0M9|RM27_HUMAN 39S ribosomal protein L2	3	1	1	16.1	10.474
D6RBJ7;V9HWI6;D6RF35;P02774;D6RF20	tr|D6RBJ7|D6RBJ7_HUMAN Vitamin D-binding protein OS=Homo sapiens GN=GC PE=1 SV=1;tr|V9HWI6|V9HWI6_HUMAN Epididymis secretory protein Li 51 OS=Homo sapiens GN=HEL-S-51 PE=2 SV=1;tr|D6RF35|D6RF35_HUMAN Vitamin D-binding protein OS=Homo sapiens GN=GC PE=1 SV=	5	3	3	14.4	38.797
D6RCF4;Q8N5K1	tr|D6RCF4|D6RCF4_HUMAN CDGSH iron-sulfur domain-containing protein 2 OS=Homo sapiens GN=CISD2 PE=1 SV=1;sp|Q8N5K1|CISD2_HUMAN CDGSH iron-sulfur domain-containing protein 2 OS=Homo sapiens GN=CISD2 PE=1 SV=1	2	1	1	7.6	16.074
D6RD66;V9HWG7;Q53H17;Q53GN4;Q59ER5;O75083;B3KXN4	tr|D6RD66|D6RD66_HUMAN WD repeat-containing protein 1 (Fragment) OS=Homo sapiens GN=WDR1 PE=1 SV=1;tr|V9HWG7|V9HWG7_HUMAN Epididymis secretory protein Li 52 OS=Homo sapiens GN=HEL-S-52 PE=2 SV=1;tr|Q53H17|Q53H17_HUMAN WD repeat-containing protein 1 isoform	7	2	2	7.3	26.797	491	119
D6RDH5;O14610	tr|D6RDH5|D6RDH5_HUMAN Guanine nucleotide-binding protein subunit gamma OS=Homo sapiens GN=GNGT2 PE=1 SV=1;sp|O14610|GBGT2_HUMAN Guanine nucleotide-binding protein G(I)/G(S)/G(O) subunit gamma-T2 OS=Homo sapiens GN=GNGT2 PE=2 SV=1	2	1	1	21.6	10.011	492;493	8;12
D6RGI3;D6RER5;Q9NVA2;D6RDP1;D6R9Y6;D6RDU5	tr|D6RGI3|D6RGI3_HUMAN Septin 11, isoform CRA_b OS=Homo sapiens GN=SEPT11 PE=1 SV=1;tr|D6RER5|D6RER5_HUMAN Septin-11 OS=Homo sapiens GN=SEPT11 PE=1 SV=1;sp|Q9NVA2|SEP11_HUMAN Septin-11 OS=Homo sapiens GN=SEPT11 PE=1 SV=3;tr|D6RDP1|D6RDP1_HUMAN Septin-11 (F	6	2	2	5.4	49.005
D6RFX7;D6RJ87;Q9C073	tr|D6RFX7|D6RFX7_HUMAN Protein FAM117A (Fragment) OS=Homo sapiens GN=FAM117A PE=1 SV=1;tr|D6RJ87|D6RJ87_HUMAN Protein FAM117A (Fragment) OS=Homo sapiens GN=FAM117A PE=1 SV=1;sp|Q9C073|F117A_HUMAN Protein FAM117A OS=Homo sapiens GN=FAM117A PE=1 SV=1	3	1	1	4.5	23.548	494	142
D6RGG3;Q99715;A0A087X0A8;B9EJB8;H0Y4P7;H0Y5N9;H0Y991	tr|D6RGG3|D6RGG3_HUMAN Collagen alpha-1(XII) chain OS=Homo sapiens GN=COL12A1 PE=1 SV=1;sp|Q99715|COCA1_HUMAN Collagen alpha-1(XII) chain OS=Homo sapiens GN=COL12A1 PE=1 SV=2;tr|A0A087X0A8|A0A087X0A8_HUMAN Collagen alpha-1(XII) chain OS=Homo sapiens GN=COL	7	21	21	7.6	333.2
D9IAI1;P30086;V9HW05;A0A0K0K1J6;B4DRT4	tr|D9IAI1|D9IAI1_HUMAN Epididymis secretory protein Li 34 OS=Homo sapiens GN=PEBP1 PE=2 SV=1;sp|P30086|PEBP1_HUMAN Phosphatidylethanolamine-binding protein 1 OS=Homo sapiens GN=PEBP1 PE=1 SV=3;tr|V9HW05|V9HW05_HUMAN Epididymis luminal protein 210 OS=Homo s	5	3	3	19.8	21.057
D9UB12;U3RCZ8;A0A186VNF8	tr|D9UB12|D9UB12_HUMAN MHC class I antigen OS=Homo sapiens GN=HLA-B PE=3 SV=1	3	3	1	11	40.436
D9YZU5;P68871;C8C504;Q14473;Q0Z944;Q9BWV6;Q9GZL9;B3VL86;Q4TWB7;A0A1B4WRL5;Q6V0K9;Q52MT0;E9NGZ5;B3VL05;Q8IUL9;Q8IZI0;Q3LR79;B3VL31;Q4JLR8;B2M1S6;Q9UK54;B5ANL9;F8W6P5;Q3Y9I8;B3VL17;Q4TZM4;A1YZ08;Q9UP81;Q14484;D5FZW3;E9M263;Q9BXA2;A9YUX2;Q9H1I6;J7LKS8;B3VL12;Q6VFQ5;O95408;Q9UBV6;Q86VF0;K4EN30;Q7Z2K5;Q9HAR8;Q7Z7B3;Q3L3Q5;Q6VFQ6;B2M0Y1;A0A0J9YWK4;Q9UE59;O95412;Q5GMQ1;A0A140KFU0	tr|D9YZU5|D9YZU5_HUMAN Beta-globin OS=Homo sapiens GN=HBB PE=3 SV=1;sp|P68871|HBB_HUMAN Hemoglobin subunit beta OS=Homo sapiens GN=HBB PE=1 SV=2;tr|C8C504|C8C504_HUMAN Beta-globin OS=Homo sapiens GN=HBB PE=3 SV=1;tr|Q14473|Q14473_HUMAN Uncharacterized prot	52	16	0	96.6	15.998	263;495;496;497	9;60;96;145
D9ZGF2;P12111;Q63HQ4	tr|D9ZGF2|D9ZGF2_HUMAN Collagen, type VI, alpha 3 OS=Homo sapiens GN=COL6A3 PE=4 SV=1;sp|P12111|CO6A3_HUMAN Collagen alpha-3(VI) chain OS=Homo sapiens GN=COL6A3 PE=1 SV=5;tr|Q63HQ4|Q63HQ4_HUMAN Putative uncharacterized protein DKFZp686K04147 (Fragment) OS=	3	36	3	12.1	343.67	460	470
D9ZGG2;P04004;J7HH10;B7Z553	tr|D9ZGG2|D9ZGG2_HUMAN Vitronectin OS=Homo sapiens GN=VTN PE=4 SV=1;sp|P04004|VTNC_HUMAN Vitronectin OS=Homo sapiens GN=VTN PE=1 SV=1;tr|J7HH10|J7HH10_HUMAN Vitronectin (Fragment) OS=Homo sapiens PE=4 SV=1	4	3	3	8.2	54.305
Q6PEK6;E5KLK2;E5KLK0;E5KLM2;E5KLK1;E5KLM0;E5KLJ6;E5KLJ9;E5KLM1;E5KLJ7;E5KLL9;E5KLJ5;O60313	tr|Q6PEK6|Q6PEK6_HUMAN OPA1 protein OS=Homo sapiens PE=2 SV=1;tr|E5KLK2|E5KLK2_HUMAN Mitochondrial dynamin-like 120 kDa protein OS=Homo sapiens GN=OPA1 PE=3 SV=1;tr|E5KLK0|E5KLK0_HUMAN Mitochondrial dynamin-like 120 kDa protein OS=Homo sapiens GN=OPA1 PE=3	13	1	1	4	33.059
E5RGM3;E7ERH2;F8W8N3;E5RJR5;P63208	tr|E5RGM3|E5RGM3_HUMAN S-phase kinase-associated protein 1 (Fragment) OS=Homo sapiens GN=SKP1 PE=1 SV=1;tr|E7ERH2|E7ERH2_HUMAN S-phase kinase-associated protein 1 (Fragment) OS=Homo sapiens GN=SKP1 PE=1 SV=1;tr|F8W8N3|F8W8N3_HUMAN S-phase kinase-associated	5	1	1	12.7	11.575
E5RH81;E5RHP7;V9HWE3;P00915;H0YBE2;E5RFE7;E5RJF6;E5RJI8;E5RIF9;E5RG43;E5RFL2;E5RGU8;E5RII2;E5RG81	tr|E5RH81|E5RH81_HUMAN Carbonic anhydrase 1 (Fragment) OS=Homo sapiens GN=CA1 PE=1 SV=8;tr|E5RHP7|E5RHP7_HUMAN Carbonic anhydrase 1 (Fragment) OS=Homo sapiens GN=CA1 PE=1 SV=1;tr|V9HWE3|V9HWE3_HUMAN Carbonic anhydrase I, isoform CRA_a OS=Homo sapiens GN=HE	14	9	9	65.1	19.236	498;499;500	81;157;169
E5RHH1;E5RIT6;Q9UNX3	tr|E5RHH1|E5RHH1_HUMAN 60S ribosomal protein L26-like 1 (Fragment) OS=Homo sapiens GN=RPL26L1 PE=1 SV=8;tr|E5RIT6|E5RIT6_HUMAN 60S ribosomal protein L26-like 1 (Fragment) OS=Homo sapiens GN=RPL26L1 PE=1 SV=1;sp|Q9UNX3|RL26L_HUMAN 60S ribosomal protein L26-	3	1	1	23.7	4.5282
E5RIM3;Q9Y263	tr|E5RIM3|E5RIM3_HUMAN Phospholipase A-2-activating protein OS=Homo sapiens GN=PLAA PE=1 SV=1;sp|Q9Y263|PLAP_HUMAN Phospholipase A-2-activating protein OS=Homo sapiens GN=PLAA PE=1 SV=2	2	1	1	2.5	66.734
E7DVW4;P15090	tr|E7DVW4|E7DVW4_HUMAN Epididymis secretory protein Li 104 OS=Homo sapiens GN=FABP4 PE=2 SV=1;sp|P15090|FABP4_HUMAN Fatty acid-binding protein, adipocyte OS=Homo sapiens GN=FABP4 PE=1 SV=3	2	1	1	10.6	14.719	501	121
E7DVW5;Q01469;I6L8B7;A8MUU1	tr|E7DVW5|E7DVW5_HUMAN Fatty acid binding protein 5 (Psoriasis-associated) OS=Homo sapiens GN=FABP5 PE=3 SV=1;sp|Q01469|FABP5_HUMAN Fatty acid-binding protein, epidermal OS=Homo sapiens GN=FABP5 PE=1 SV=3;tr|I6L8B7|I6L8B7_HUMAN Fatty acid-binding protein,	4	9	9	59.3	15.164
Q6NXS2;E7EUI7;E7EMN6;G1AUC5;Q6NXS1;P41236	tr|Q6NXS2|Q6NXS2_HUMAN PPP1R2 protein OS=Homo sapiens GN=PPP1R2 PE=2 SV=1;tr|E7EUI7|E7EUI7_HUMAN Protein phosphatase inhibitor 2 OS=Homo sapiens GN=PPP1R2 PE=1 SV=1;tr|E7EMN6|E7EMN6_HUMAN Protein phosphatase inhibitor 2 (Fragment) OS=Homo sapiens GN=PPP1R2	6	1	1	19.5	8.5916
E7EP32;Q6FHM2;P62879;C9JIS1;C9JXA5	tr|E7EP32|E7EP32_HUMAN Guanine nucleotide-binding protein G(I)/G(S)/G(T) subunit beta-2 OS=Homo sapiens GN=GNB2 PE=1 SV=1;tr|Q6FHM2|Q6FHM2_HUMAN GNB2 protein OS=Homo sapiens GN=GNB2 PE=2 SV=1;sp|P62879|GBB2_HUMAN Guanine nucleotide-binding protein G(I)/G(S	5	3	1	10.8	32.408
E7ERF2;P17987;F5GZ03;F5H282;E7EQR6;F5H726;F5GZI8;F5H676;F5H136	tr|E7ERF2|E7ERF2_HUMAN T-complex protein 1 subunit alpha OS=Homo sapiens GN=TCP1 PE=1 SV=1;sp|P17987|TCPA_HUMAN T-complex protein 1 subunit alpha OS=Homo sapiens GN=TCP1 PE=1 SV=1;tr|F5GZ03|F5GZ03_HUMAN T-complex protein 1 subunit alpha (Fragment) OS=Homo	9	3	3	6.7	46.91	502	400
J3KQ96;E7ETY2;Q13428;Q59FZ2;B4DRA2;B4DLB1	tr|J3KQ96|J3KQ96_HUMAN Treacle protein (Fragment) OS=Homo sapiens GN=TCOF1 PE=1 SV=1;tr|E7ETY2|E7ETY2_HUMAN Treacle protein OS=Homo sapiens GN=TCOF1 PE=1 SV=1;sp|Q13428|TCOF_HUMAN Treacle protein OS=Homo sapiens GN=TCOF1 PE=1 SV=3;tr|Q59FZ2|Q59FZ2_HUMAN TC	6	4	4	3.8	144.12	503;504;505	155;296;586
E7EVA0;P27816;A0A024R2V0;Q86Y04;H7C4C5;B4DM10;B5MEG9;B4DSQ1;Q05D06;H0Y2V1;Q6NX68;A0A024R2V2;A0A024R2S1;F8W9U4;Q8NDS5;H7C456	tr|E7EVA0|E7EVA0_HUMAN Microtubule-associated protein OS=Homo sapiens GN=MAP4 PE=1 SV=1;sp|P27816|MAP4_HUMAN Microtubule-associated protein 4 OS=Homo sapiens GN=MAP4 PE=1 SV=3;tr|A0A024R2V0|A0A024R2V0_HUMAN Microtubule-associated protein OS=Homo sapiens GN	16	6	6	3.4	245.44
E9KL23;P01009;A0A024R6I7;A0A0G2JRN3;Q13747;G3V2B9;Q9P173;A0A0S2Z465;Q2L9S7;A0A1L7B5J3;B2D098;A7L8C6;A7L8C5;C1KH65;C5J0G2;Q3I0J7;A6YP93;G3V5R8;G3V387;A0A0B4J278;G3V544;S4UD68;A0A0G2JPK4;P20848	tr|E9KL23|E9KL23_HUMAN Epididymis secretory sperm binding protein Li 44a OS=Homo sapiens GN=SERPINA1 PE=2 SV=1;sp|P01009|A1AT_HUMAN Alpha-1-antitrypsin OS=Homo sapiens GN=SERPINA1 PE=1 SV=3;tr|A0A024R6I7|A0A024R6I7_HUMAN Alpha-1-antitrypsin OS=Homo sapiens	24	16	16	29.7	46.736	506;507;508	153;217;298
H0YAF8;J3KPE3;E9KL35;P63244;D6RHJ5;D6RF23;D6RHH4;D6RAC2;H0Y8W2;H0Y9P0;H0Y8R5;D6RAU2;E9PD14;B4E0C3;D6RFX4;D6RFZ9;B4DVD2;D6R9Z1;H0YAM7;D6R9L0;D6REE5	tr|H0YAF8|H0YAF8_HUMAN Receptor of-activated protein C kinase 1 (Fragment) OS=Homo sapiens GN=RACK1 PE=1 SV=1;tr|J3KPE3|J3KPE3_HUMAN Receptor of-activated protein C kinase 1 OS=Homo sapiens GN=RACK1 PE=1 SV=1;tr|E9KL35|E9KL35_HUMAN Epididymis tissue sperm	21	3	3	14.6	21.934
E9KL44;P40939;B4DRH6;B4DDZ5;H0YFD6	tr|E9KL44|E9KL44_HUMAN Epididymis tissue sperm binding protein Li 14m OS=Homo sapiens PE=2 SV=1;sp|P40939|ECHA_HUMAN Trifunctional enzyme subunit alpha, mitochondrial OS=Homo sapiens GN=HADHA PE=1 SV=2;tr|B4DRH6|B4DRH6_HUMAN cDNA FLJ54509, highly similar t	5	8	8	12.7	82.999	509;510;511;512;513	60;289;326;411;569
E9PAX0;E9PIL3	tr|E9PAX0|E9PAX0_HUMAN CKLF-like MARVEL transmembrane domain-containing protein 1 OS=Homo sapiens GN=CMTM1 PE=1 SV=1;tr|E9PIL3|E9PIL3_HUMAN CKLF-like MARVEL transmembrane domain-containing protein 1 OS=Homo sapiens GN=CMTM1 PE=1 SV=1	2	1	1	3.9	25.121
E9PB61;Q86V81	tr|E9PB61|E9PB61_HUMAN THO complex subunit 4 OS=Homo sapiens GN=ALYREF PE=1 SV=1;sp|Q86V81|THOC4_HUMAN THO complex subunit 4 OS=Homo sapiens GN=ALYREF PE=1 SV=3	2	1	1	4.2	27.557
E9PCY7;G8JLB6;P55795;P31943;E5RGV0;Q68DG4;H0YBD7;D6RBM0;H0YB39;B4DP00;B4DFK9;E5RGH4;E7EQJ0;D6RAM1;H0YAQ2;B4DP51;D6R9T0;D6RFM3;D6RIT2;E7EN40;D6RIU0;D6RDU3;D6RJ04;D6RIH9;H0YBG7;B4DKS8;A0A024R7T3;P52597	tr|E9PCY7|E9PCY7_HUMAN Heterogeneous nuclear ribonucleoprotein H OS=Homo sapiens GN=HNRNPH1 PE=1 SV=1;tr|G8JLB6|G8JLB6_HUMAN Heterogeneous nuclear ribonucleoprotein H OS=Homo sapiens GN=HNRNPH1 PE=1 SV=1;sp|P55795|HNRH2_HUMAN Heterogeneous nuclear ribonucl	28	3	3	7.9	47.087
Q6IPJ9;Q63HQ8;E9PDI4;O00515;A0A0J9YVY2;A0A0J9YYF6;A0A0J9YW63	tr|Q6IPJ9|Q6IPJ9_HUMAN Ladinin-1 OS=Homo sapiens GN=LAD1 PE=2 SV=1;tr|Q63HQ8|Q63HQ8_HUMAN Ladinin-1 OS=Homo sapiens GN=DKFZp686M21196 PE=2 SV=1;tr|E9PDI4|E9PDI4_HUMAN Ladinin-1 OS=Homo sapiens GN=LAD1 PE=1 SV=1;sp|O00515|LAD1_HUMAN Ladinin-1 OS=Homo sapien	7	3	3	7	57.101	514	193
Q9BWY6;E9PDU6	tr|Q9BWY6|Q9BWY6_HUMAN DJ639P13.2.2 (Acidic calponin 3) (Fragment) OS=Homo sapiens GN=CNN3 PE=4 SV=1;tr|E9PDU6|E9PDU6_HUMAN Calponin (Fragment) OS=Homo sapiens GN=CNN3 PE=1 SV=1	2	1	1	12.6	9.5439
Q9UPJ7;Q9UPJ8;E9PER6;Q53HJ9;Q6A1A2;O15530	tr|Q9UPJ7|Q9UPJ7_HUMAN PkB-like (Fragment) OS=Homo sapiens GN=PkB-like 2 PE=4 SV=1;tr|Q9UPJ8|Q9UPJ8_HUMAN PkB-like (Fragment) OS=Homo sapiens GN=PkB-like 1 PE=3 SV=1;tr|E9PER6|E9PER6_HUMAN 3-phosphoinositide-dependent protein kinase 1 OS=Homo sapiens GN=PD	6	1	1	3.8	36.62	515	67
Q2NLC8;E9PFN5;Q6FII1;Q9Y2Q3;B3KTA6;C9JNT3	tr|Q2NLC8|Q2NLC8_HUMAN GSTK1 protein (Fragment) OS=Homo sapiens GN=GSTK1 PE=2 SV=1;tr|E9PFN5|E9PFN5_HUMAN Glutathione S-transferase kappa OS=Homo sapiens GN=GSTK1 PE=1 SV=1;tr|Q6FII1|Q6FII1_HUMAN Glutathione S-transferase kappa OS=Homo sapiens GN=LOC51064	6	2	2	15.6	19.385
E9PNS2;E9PIC4;E9PNS6;Q09028	tr|E9PNS2|E9PNS2_HUMAN Histone-binding protein RBBP4 OS=Homo sapiens GN=RBBP4 PE=1 SV=1;tr|E9PIC4|E9PIC4_HUMAN Histone-binding protein RBBP4 OS=Homo sapiens GN=RBBP4 PE=1 SV=1;tr|E9PNS6|E9PNS6_HUMAN Histone-binding protein RBBP4 OS=Homo sapiens GN=RBBP4 PE	4	1	1	22.6	7.5495	516	4
E9PIT3;P00734;C9JV37;B4DDT3;Q69EZ8	tr|E9PIT3|E9PIT3_HUMAN Prothrombin OS=Homo sapiens GN=F2 PE=1 SV=1;sp|P00734|THRB_HUMAN Prothrombin OS=Homo sapiens GN=F2 PE=1 SV=2;tr|C9JV37|C9JV37_HUMAN Prothrombin (Fragment) OS=Homo sapiens GN=F2 PE=1 SV=1;tr|B4DDT3|B4DDT3_HUMAN cDNA FLJ54622, highly s	5	3	3	7.7	65.408
E9PIX7;Q6P3R8	tr|E9PIX7|E9PIX7_HUMAN Serine/threonine-protein kinase Nek5 OS=Homo sapiens GN=NEK5 PE=3 SV=2;sp|Q6P3R8|NEK5_HUMAN Serine/threonine-protein kinase Nek5 OS=Homo sapiens GN=NEK5 PE=2 SV=1	2	1	1	2.4	33.839
H0YF00;E9PJA7;Q6DCA8;E9PK09;E9PQN2;E9PKI6;E9PK91;Q9NYF8	tr|H0YF00|H0YF00_HUMAN Bcl-2-associated transcription factor 1 (Fragment) OS=Homo sapiens GN=BCLAF1 PE=1 SV=1;tr|E9PJA7|E9PJA7_HUMAN Bcl-2-associated transcription factor 1 OS=Homo sapiens GN=BCLAF1 PE=1 SV=1;tr|Q6DCA8|Q6DCA8_HUMAN BCLAF1 protein (Fragment	8	1	1	7.6	13.236
E9PK54	tr|E9PK54|E9PK54_HUMAN Heat shock cognate 71 kDa protein (Fragment) OS=Homo sapiens GN=HSPA8 PE=1 SV=8	1	6	1	38.3	19.955
E9PKZ0;E9PKU4;P62917;E9PP36;G3V1A1;B4DVG7	tr|E9PKZ0|E9PKZ0_HUMAN 60S ribosomal protein L8 (Fragment) OS=Homo sapiens GN=RPL8 PE=1 SV=1;tr|E9PKU4|E9PKU4_HUMAN 60S ribosomal protein L8 (Fragment) OS=Homo sapiens GN=RPL8 PE=1 SV=1;sp|P62917|RL8_HUMAN 60S ribosomal protein L8 OS=Homo sapiens GN=RPL8 P	6	2	2	9.3	22.389
E9PLA4	tr|E9PLA4|E9PLA4_HUMAN Rho GTPase-activating protein 30 OS=Homo sapiens GN=ARHGAP30 PE=4 SV=1	1	1	1	65.9	4.459	517;518	10;14
Q9BQQ5;E9PLL6;Q6NZ52;P46776;E9PJD9;E9PLX7	tr|Q9BQQ5|Q9BQQ5_HUMAN Ribosomal protein L27a OS=Homo sapiens GN=L27a PE=4 SV=1;tr|E9PLL6|E9PLL6_HUMAN 60S ribosomal protein L27a OS=Homo sapiens GN=RPL27A PE=1 SV=1;tr|Q6NZ52|Q6NZ52_HUMAN Ribosomal protein L27a OS=Homo sapiens GN=RPL27A PE=2 SV=1;sp|P4677	6	2	2	17.9	12.015
E9PMU0	tr|E9PMU0|E9PMU0_HUMAN RNA cytidine acetyltransferase OS=Homo sapiens GN=NAT10 PE=1 SV=1	1	1	1	4.9	33.07	519	262
E9PNE1;E9PP44	tr|E9PNE1|E9PNE1_HUMAN Protein phosphatase 1A OS=Homo sapiens GN=PPM1A PE=4 SV=2;tr|E9PP44|E9PP44_HUMAN Protein phosphatase 1A OS=Homo sapiens GN=PPM1A PE=1 SV=2	2	1	1	11.8	11.243	520	56
E9PNJ4;V5J3L2;G0XQ39;Q13586	tr|E9PNJ4|E9PNJ4_HUMAN Stromal interaction molecule 1 OS=Homo sapiens GN=STIM1 PE=1 SV=1;tr|V5J3L2|V5J3L2_HUMAN STIM1 OS=Homo sapiens GN=STIM1 PE=2 SV=1;tr|G0XQ39|G0XQ39_HUMAN STIM1L OS=Homo sapiens GN=STIM1 PE=1 SV=1;sp|Q13586|STIM1_HUMAN Stromal interact	4	1	1	3.5	57.62	521	73
E9PPJ1;Q8NG31	tr|E9PPJ1|E9PPJ1_HUMAN Kinetochore scaffold 1 OS=Homo sapiens GN=KNL1 PE=1 SV=2;sp|Q8NG31|KNL1_HUMAN Kinetochore scaffold 1 OS=Homo sapiens GN=KNL1 PE=1 SV=3	2	1	1	0.9	195.64
E9PQ73;Q8TDW7	tr|E9PQ73|E9PQ73_HUMAN Protocadherin Fat 3 OS=Homo sapiens GN=FAT3 PE=1 SV=1;sp|Q8TDW7|FAT3_HUMAN Protocadherin Fat 3 OS=Homo sapiens GN=FAT3 PE=2 SV=2	2	1	1	0.3	488.84
E9PR30;P62861	tr|E9PR30|E9PR30_HUMAN 40S ribosomal protein S30 OS=Homo sapiens GN=FAU PE=1 SV=1;sp|P62861|RS30_HUMAN 40S ribosomal protein S30 OS=Homo sapiens GN=FAU PE=1 SV=1	2	3	3	12.2	10.905	522	90
E9PSE1;E9PSG7	tr|E9PSE1|E9PSE1_HUMAN Phosphofurin acidic cluster sorting protein 1 (Fragment) OS=Homo sapiens GN=PACS1 PE=1 SV=8;tr|E9PSG7|E9PSG7_HUMAN Phosphofurin acidic cluster sorting protein 1 OS=Homo sapiens GN=PACS1 PE=1 SV=1	2	1	1	13.2	8.7201	523	8
F1T0E5;Q9ULU8	tr|F1T0E5|F1T0E5_HUMAN Calcium-dependent secretion activator 1 OS=Homo sapiens GN=CADPS PE=1 SV=1;sp|Q9ULU8|CAPS1_HUMAN Calcium-dependent secretion activator 1 OS=Homo sapiens GN=CADPS PE=1 SV=3	2	1	1	0.7	152	524;525;526	212;213;217
F1T0F8	tr|F1T0F8|F1T0F8_HUMAN Paired box protein Pax-6 OS=Homo sapiens GN=PAX6 PE=2 SV=1	1	1	1	4.6	48.217
F2XI28;U5YMQ3;D3YFD2;B2ZRD4	tr|F2XI28|F2XI28_HUMAN MHC class I antigen (Fragment) OS=Homo sapiens GN=HLA-A PE=3 SV=1;tr|U5YMQ3|U5YMQ3_HUMAN MHC class I antigen (Fragment) OS=Homo sapiens GN=HLA-A PE=3 SV=1;tr|D3YFD2|D3YFD2_HUMAN MHC class I antigen (Fragment) OS=Homo sapiens GN=HLA-A	4	5	0	25.6	31.623
F2Z2K0;Q53FF5;Q53FE8;Q9UNZ2	tr|F2Z2K0|F2Z2K0_HUMAN NSFL1 cofactor p47 OS=Homo sapiens GN=NSFL1C PE=1 SV=1;tr|Q53FF5|Q53FF5_HUMAN p47 protein isoform a variant (Fragment) OS=Homo sapiens PE=2 SV=1;tr|Q53FE8|Q53FE8_HUMAN cDNA FLJ36526 fis, clone TRACH2003347, highly similar to NSFL1 co	4	1	1	5.5	30.22
Q59FH1;H0Y4W2;F2Z2U4;Q9Y4A5	tr|Q59FH1|Q59FH1_HUMAN Transformation/transcription domain-associated protein variant (Fragment) OS=Homo sapiens PE=2 SV=1;tr|H0Y4W2|H0Y4W2_HUMAN Transformation/transcription domain-associated protein (Fragment) OS=Homo sapiens GN=TRRAP PE=1 SV=1;tr|F2Z2U4	4	1	1	0.3	405.81
Q8WW87;F2Z2X8;O95171	tr|Q8WW87|Q8WW87_HUMAN SCEL protein OS=Homo sapiens PE=2 SV=1;tr|F2Z2X8|F2Z2X8_HUMAN Sciellin OS=Homo sapiens GN=SCEL PE=1 SV=1;sp|O95171|SCEL_HUMAN Sciellin OS=Homo sapiens GN=SCEL PE=1 SV=2	3	1	1	3.5	32.022
F2Z3L7;Q9BS92	tr|F2Z3L7|F2Z3L7_HUMAN Protein NipSnap homolog 3B OS=Homo sapiens GN=NIPSNAP3B PE=1 SV=1;sp|Q9BS92|NPS3B_HUMAN Protein NipSnap homolog 3B OS=Homo sapiens GN=NIPSNAP3B PE=2 SV=1	2	1	1	8.1	22.808	527	123
F5GX11;V9HW55;P25786	tr|F5GX11|F5GX11_HUMAN Proteasome endopeptidase complex OS=Homo sapiens GN=PSMA1 PE=1 SV=1;tr|V9HW55|V9HW55_HUMAN Proteasome endopeptidase complex OS=Homo sapiens GN=HEL-S-275 PE=2 SV=1;sp|P25786|PSA1_HUMAN Proteasome subunit alpha type-1 OS=Homo sapiens G	3	1	1	2.9	26.505
F5H169;F5H5V4;F5GX23;J3KN29;O00233	tr|F5H169|F5H169_HUMAN 26S proteasome non-ATPase regulatory subunit 9 OS=Homo sapiens GN=PSMD9 PE=1 SV=1;tr|F5H5V4|F5H5V4_HUMAN 26S proteasome non-ATPase regulatory subunit 9 (Fragment) OS=Homo sapiens GN=PSMD9 PE=1 SV=1;tr|F5GX23|F5GX23_HUMAN 26S proteaso	5	1	1	14.8	14.317	528	54
F5GXS8;F5GYM3;H0YGD6;H0YG47;Q96PU8	tr|F5GXS8|F5GXS8_HUMAN Protein quaking (Fragment) OS=Homo sapiens GN=QKI PE=1 SV=1;tr|F5GYM3|F5GYM3_HUMAN Protein quaking (Fragment) OS=Homo sapiens GN=QKI PE=1 SV=1;tr|H0YGD6|H0YGD6_HUMAN Protein quaking (Fragment) OS=Homo sapiens GN=QKI PE=1 SV=1;tr|H0YG	5	1	1	9.4	18.015
F5H5F8	tr|F5H5F8|F5H5F8_HUMAN Amiloride-sensitive sodium channel subunit alpha (Fragment) OS=Homo sapiens GN=SCNN1A PE=1 SV=1	1	1	1	8.2	18.128	529	6
F6R503;H0Y3A3;Q5VWQ8	tr|F6R503|F6R503_HUMAN Disabled homolog 2-interacting protein (Fragment) OS=Homo sapiens GN=DAB2IP PE=1 SV=1;tr|H0Y3A3|H0Y3A3_HUMAN Disabled homolog 2-interacting protein (Fragment) OS=Homo sapiens GN=DAB2IP PE=1 SV=1;sp|Q5VWQ8|DAB2P_HUMAN Disabled homolog	3	2	2	9.2	26.29	530	198
F6U211;Q59GE4;S4R435;P46783;Q9NQ39	tr|F6U211|F6U211_HUMAN 40S ribosomal protein S10 OS=Homo sapiens GN=RPS10 PE=4 SV=1;tr|Q59GE4|Q59GE4_HUMAN Ribosomal protein S10 variant (Fragment) OS=Homo sapiens PE=4 SV=1;tr|S4R435|S4R435_HUMAN RPS10-NUDT3 readthrough (Fragment) OS=Homo sapiens GN=RPS10	5	2	2	15.1	19.868
H0YIH9;F8W1U5;F8VP03;F8VXJ7;F8W031;Q9Y2B0	tr|H0YIH9|H0YIH9_HUMAN Protein canopy homolog 2 (Fragment) OS=Homo sapiens GN=CNPY2 PE=4 SV=1;tr|F8W1U5|F8W1U5_HUMAN Uncharacterized protein (Fragment) OS=Homo sapiens PE=4 SV=8;tr|F8VP03|F8VP03_HUMAN Uncharacterized protein (Fragment) OS=Homo sapiens PE=1	6	1	1	19.5	4.5171
G1UI39;Q53SY7;F8VPD4;P27708	tr|G1UI39|G1UI39_HUMAN CAD protein (Fragment) OS=Homo sapiens GN=CAD PE=2 SV=1;tr|Q53SY7|Q53SY7_HUMAN Putative uncharacterized protein CAD (Fragment) OS=Homo sapiens GN=CAD PE=3 SV=1;tr|F8VPD4|F8VPD4_HUMAN CAD protein OS=Homo sapiens GN=CAD PE=1 SV=1;sp|P2	4	1	1	10.1	21.501
F8VS81;Q12792	tr|F8VS81|F8VS81_HUMAN Twinfilin-1 (Fragment) OS=Homo sapiens GN=TWF1 PE=1 SV=1;sp|Q12792|TWF1_HUMAN Twinfilin-1 OS=Homo sapiens GN=TWF1 PE=1 SV=3	2	1	1	4.5	33.408
F8VXU5;Q9UBQ0;E9RKB4;Q5JPE4	tr|F8VXU5|F8VXU5_HUMAN Vacuolar protein sorting-associated protein 29 OS=Homo sapiens GN=VPS29 PE=1 SV=1;sp|Q9UBQ0|VPS29_HUMAN Vacuolar protein sorting-associated protein 29 OS=Homo sapiens GN=VPS29 PE=1 SV=1;tr|E9RKB4|E9RKB4_HUMAN Vacuolar protein sorting	4	2	2	10.7	23.98
F8W038;F8W1H0;H0YIS7;Q8IXM2	tr|F8W038|F8W038_HUMAN Chromosome 17 open reading frame 49 OS=Homo sapiens GN=C17orf49 PE=1 SV=1;tr|F8W1H0|F8W1H0_HUMAN Chromosome 17 open reading frame 49 OS=Homo sapiens GN=C17orf49 PE=1 SV=1;tr|H0YIS7|H0YIS7_HUMAN RNASEK-C17orf49 readthrough (Fragment)	4	1	1	19.7	16.29	531	132
F8W1R7;G3V1V0;P60660;G3V1Y7;Q6IBG5;F8VPF3;J3KND3;G8JLA2;B7Z6Z4;F8VZU9;F8W180;H0YI43;F8VXL3;F8W1I5;A0A024RB31;B4E368;P14649	tr|F8W1R7|F8W1R7_HUMAN Myosin light polypeptide 6 OS=Homo sapiens GN=MYL6 PE=1 SV=1;tr|G3V1V0|G3V1V0_HUMAN Myosin light polypeptide 6 OS=Homo sapiens GN=MYL6 PE=1 SV=1;sp|P60660|MYL6_HUMAN Myosin light polypeptide 6 OS=Homo sapiens GN=MYL6 PE=1 SV=2;tr|G3V	17	5	5	33.8	16.29
F8W810;Q2VIR3;P41091	tr|F8W810|F8W810_HUMAN Uncharacterized protein OS=Homo sapiens PE=4 SV=1;sp|Q2VIR3|IF2GL_HUMAN Putative eukaryotic translation initiation factor 2 subunit 3-like protein OS=Homo sapiens GN=EIF2S3L PE=5 SV=2;sp|P41091|IF2G_HUMAN Eukaryotic translation initi	3	1	1	3.2	50.529
F8WB16;Q20BG7;Q2I0A6;Q2I096;Q20BI7;Q20BG9;Q8WZ74	tr|F8WB16|F8WB16_HUMAN Cortactin-binding protein 2 OS=Homo sapiens GN=CTTNBP2 PE=1 SV=1;tr|Q20BG7|Q20BG7_HUMAN CTTNBP2 (Fragment) OS=Homo sapiens GN=CTTNBP2 PE=4 SV=1;tr|Q2I0A6|Q2I0A6_HUMAN CTTNBP2 OS=Homo sapiens GN=CTTNBP2 PE=4 SV=1;tr|Q2I096|Q2I096_HUMA	7	1	1	2	69.052
F8WF69;P09496	tr|F8WF69|F8WF69_HUMAN Clathrin light chain OS=Homo sapiens GN=CLTA PE=1 SV=1;sp|P09496|CLCA_HUMAN Clathrin light chain A OS=Homo sapiens GN=CLTA PE=1 SV=1	2	2	2	6.9	27.818
G0Z349;O14896	tr|G0Z349|G0Z349_HUMAN Interferon regulatory factor 6 OS=Homo sapiens GN=IRF6 PE=3 SV=1;sp|O14896|IRF6_HUMAN Interferon regulatory factor 6 OS=Homo sapiens GN=IRF6 PE=1 SV=1	2	1	1	2.6	53.129
G3V1B3;M0R181;Q6IAX2;Q59GK9;P46778	tr|G3V1B3|G3V1B3_HUMAN 60S ribosomal protein L21 OS=Homo sapiens GN=RPL21 PE=1 SV=1;tr|M0R181|M0R181_HUMAN 60S ribosomal protein L21 (Fragment) OS=Homo sapiens GN=RPL21 PE=1 SV=1;tr|Q6IAX2|Q6IAX2_HUMAN RPL21 protein OS=Homo sapiens GN=RPL21 PE=2 SV=1;tr|Q5	5	1	1	17.2	9.8864
G3V1N2	tr|G3V1N2|G3V1N2_HUMAN HCG1745306, isoform CRA_a OS=Homo sapiens GN=HBA2 PE=1 SV=1	1	12	1	100	11.948	253;255	25;108
G3V3W9;O95433	tr|G3V3W9|G3V3W9_HUMAN Activator of 90 kDa heat shock protein ATPase homolog 1 OS=Homo sapiens GN=AHSA1 PE=1 SV=1;sp|O95433|AHSA1_HUMAN Activator of 90 kDa heat shock protein ATPase homolog 1 OS=Homo sapiens GN=AHSA1 PE=1 SV=1	2	1	1	9	11.62	532	3
Q59EE6;G3V511;G3V3X5;Q6AZ94;Q14767	tr|Q59EE6|Q59EE6_HUMAN Latent transforming growth factor beta binding protein 2 variant (Fragment) OS=Homo sapiens PE=2 SV=1;tr|G3V511|G3V511_HUMAN Latent-transforming growth factor beta-binding protein 2 OS=Homo sapiens GN=LTBP2 PE=1 SV=1;tr|G3V3X5|G3V3X5	5	1	1	0.8	181.81
G3V445;Q9NPF4	tr|G3V445|G3V445_HUMAN Probable tRNA N6-adenosine threonylcarbamoyltransferase (Fragment) OS=Homo sapiens GN=OSGEP PE=1 SV=8;sp|Q9NPF4|OSGEP_HUMAN Probable tRNA N6-adenosine threonylcarbamoyltransferase OS=Homo sapiens GN=OSGEP PE=1 SV=1	2	1	1	11.4	15.848
G3V5M2;V9HWH6;Q8N7G1;P00491;G3V2H3	tr|G3V5M2|G3V5M2_HUMAN Purine nucleoside phosphorylase (Fragment) OS=Homo sapiens GN=PNP PE=1 SV=1;tr|V9HWH6|V9HWH6_HUMAN Purine nucleoside phosphorylase OS=Homo sapiens GN=HEL-S-156an PE=2 SV=1;tr|Q8N7G1|Q8N7G1_HUMAN Purine nucleoside phosphorylase OS=Hom	5	3	3	19.5	24.479
G5E9Z1;Q17R98	tr|G5E9Z1|G5E9Z1_HUMAN Zinc finger protein 827 OS=Homo sapiens GN=ZNF827 PE=1 SV=1;sp|Q17R98|ZN827_HUMAN Zinc finger protein 827 OS=Homo sapiens GN=ZNF827 PE=1 SV=1	2	1	1	2.3	81.822
V9HW98;G9K389;G9K388;P62258;B7ZA86;K7EM20;B4DJF2;I3L3T1;B4DJB0;K7EIT4	tr|V9HW98|V9HW98_HUMAN Epididymis luminal protein 2 OS=Homo sapiens GN=HEL2 PE=1 SV=1;tr|G9K389|G9K389_HUMAN YWHAE/FAM22B fusion protein (Fragment) OS=Homo sapiens GN=YWHAE/FAM22B fusion PE=2 SV=1;tr|G9K388|G9K388_HUMAN YWHAE/FAM22A fusion protein (Fragmen	10	9	6	41.2	29.174
Q9H834;H0Y2W2;Q96T67;Q9NVI7;Q5T9A4	tr|Q9H834|Q9H834_HUMAN cDNA FLJ13966 fis, clone Y79AA1001394, weakly similar to CELL DIVISION PROTEIN FTSH HOMOLOG (EC 3.4.24.-) OS=Homo sapiens PE=2 SV=1;tr|H0Y2W2|H0Y2W2_HUMAN ATPase family AAA domain-containing protein 3A (Fragment) OS=Homo sapiens GN=A	5	1	1	2.3	53.519
J3QR68;H0Y300;P00738;A0A0C4DGL8;Q6NSB4;A0A087WU08;J3QLC9;Q6PEJ8;P00739;J3KTC3;B3KP77;A0A0U4EXB4;A0A0U4ERW6;J3KRH2;H3BS21;A0A0A0MRD9	tr|J3QR68|J3QR68_HUMAN Haptoglobin (Fragment) OS=Homo sapiens GN=HP PE=1 SV=1;tr|H0Y300|H0Y300_HUMAN Haptoglobin OS=Homo sapiens GN=HP PE=1 SV=4;sp|P00738|HPT_HUMAN Haptoglobin OS=Homo sapiens GN=HP PE=1 SV=1;tr|A0A0C4DGL8|A0A0C4DGL8_HUMAN Haptoglobin OS=H	16	7	7	24.8	44.929
Q7KZ24;H0Y449;P67809;A0JLU4;Q6PKI6;Q2VIK8	tr|Q7KZ24|Q7KZ24_HUMAN Nuclease sensitive element binding protein-1 OS=Homo sapiens PE=2 SV=1;tr|H0Y449|H0Y449_HUMAN Nuclease-sensitive element-binding protein 1 (Fragment) OS=Homo sapiens GN=YBX1 PE=1 SV=1;sp|P67809|YBOX1_HUMAN Nuclease-sensitive element-	6	2	2	9.6	34.67
H0Y486;Q5TAA0	tr|H0Y486|H0Y486_HUMAN Tetratricopeptide repeat protein 22 (Fragment) OS=Homo sapiens GN=TTC22 PE=4 SV=1;sp|Q5TAA0|TTC22_HUMAN Tetratricopeptide repeat protein 22 OS=Homo sapiens GN=TTC22 PE=2 SV=1	2	1	1	5.3	19.259	533	20
H0Y8U1	tr|H0Y8U1|H0Y8U1_HUMAN Contactin-4 (Fragment) OS=Homo sapiens GN=CNTN4 PE=1 SV=1	1	1	1	14	15.876	534	16
H0Y955;Q5CZ91;P53582	tr|H0Y955|H0Y955_HUMAN Methionine aminopeptidase 1 (Fragment) OS=Homo sapiens GN=METAP1 PE=1 SV=1;tr|Q5CZ91|Q5CZ91_HUMAN Methionine aminopeptidase OS=Homo sapiens GN=DKFZp781C0419 PE=3 SV=1;sp|P53582|MAP11_HUMAN Methionine aminopeptidase 1 OS=Homo sapiens	3	1	1	5.3	19.115
Q14427;H0YBY3;P17900	tr|Q14427|Q14427_HUMAN GM2-activator protein (Fragment) OS=Homo sapiens PE=2 SV=1;tr|H0YBY3|H0YBY3_HUMAN Ganglioside GM2 activator (Fragment) OS=Homo sapiens GN=GM2A PE=1 SV=1;sp|P17900|SAP3_HUMAN Ganglioside GM2 activator OS=Homo sapiens GN=GM2A PE=1 SV=4	3	1	1	10.7	11.137
Q59EI0;H0YCH1;O75398	tr|Q59EI0|Q59EI0_HUMAN Suppressin variant (Fragment) OS=Homo sapiens PE=2 SV=1;tr|H0YCH1|H0YCH1_HUMAN Deformed epidermal autoregulatory factor 1 homolog (Fragment) OS=Homo sapiens GN=DEAF1 PE=1 SV=1;sp|O75398|DEAF1_HUMAN Deformed epidermal autoregulatory f	3	1	1	8	37.831	535	16
H0YEN5;Q8J014;Q8N5L9;Q3KQT6;P15880;Q6IPX5;O60249;Q8NI62;Q9BSW5;A4D0Y7;E9PQD7;I3L404;E9PPT0;Q8NI61;E9PM36;E9PMM9	tr|H0YEN5|H0YEN5_HUMAN 40S ribosomal protein S2 (Fragment) OS=Homo sapiens GN=RPS2 PE=1 SV=1;tr|Q8J014|Q8J014_HUMAN Ribosomal protein S2 OS=Homo sapiens GN=rps2 PE=2 SV=1;tr|Q8N5L9|Q8N5L9_HUMAN Ribosomal protein S2 OS=Homo sapiens GN=RPS2 PE=2 SV=1;tr|Q3KQ	16	5	5	26.7	21.154
H0YK42;Q59GU6;Q53HL9;Q53GY8;Q13596	tr|H0YK42|H0YK42_HUMAN Sorting nexin-1 OS=Homo sapiens GN=SNX1 PE=1 SV=1;tr|Q59GU6|Q59GU6_HUMAN Sorting nexin 1 isoform a variant (Fragment) OS=Homo sapiens PE=2 SV=1;tr|Q53HL9|Q53HL9_HUMAN Sorting nexin 1 isoform a variant (Fragment) OS=Homo sapiens PE=2	5	1	1	3.9	35.592	536	19
H0YLP6;Q59F34;H0YMF4;H0YKD8;P46779	tr|H0YLP6|H0YLP6_HUMAN 60S ribosomal protein L28 OS=Homo sapiens GN=RPL28 PE=1 SV=1;tr|Q59F34|Q59F34_HUMAN Ribosomal protein L28 variant (Fragment) OS=Homo sapiens PE=2 SV=1;tr|H0YMF4|H0YMF4_HUMAN 60S ribosomal protein L28 OS=Homo sapiens GN=RPL28 PE=1 SV=	5	1	1	12.4	9.657
H0YKU1;H0YNJ8;Q5HYL6;Q9NYL9	tr|H0YKU1|H0YKU1_HUMAN Tropomodulin-3 (Fragment) OS=Homo sapiens GN=TMOD3 PE=1 SV=1;tr|H0YNJ8|H0YNJ8_HUMAN Tropomodulin-3 OS=Homo sapiens GN=TMOD3 PE=1 SV=1;tr|Q5HYL6|Q5HYL6_HUMAN Putative uncharacterized protein DKFZp686E1899 OS=Homo sapiens GN=DKFZp686E1	4	1	1	12.3	20.79	537	7
H7BZ09;H0YN26;Q6PKH8;Q08AJ6;Q1AHP8;Q53F35;P39687;Q92688	tr|H7BZ09|H7BZ09_HUMAN Acidic leucine-rich nuclear phosphoprotein 32 family member A OS=Homo sapiens GN=ANP32A PE=1 SV=1;tr|H0YN26|H0YN26_HUMAN Acidic leucine-rich nuclear phosphoprotein 32 family member A OS=Homo sapiens GN=ANP32A PE=1 SV=1;tr|Q6PKH8|Q6PK	8	1	1	8.9	9.1874
H3BLX4;Q68CP0;Q63HJ5;Q96JM2	tr|H3BLX4|H3BLX4_HUMAN Zinc finger protein 462 (Fragment) OS=Homo sapiens GN=ZNF462 PE=1 SV=1;tr|Q68CP0|Q68CP0_HUMAN Putative uncharacterized protein DKFZp686B2325 (Fragment) OS=Homo sapiens GN=DKFZp686B2325 PE=2 SV=1;tr|Q63HJ5|Q63HJ5_HUMAN Putative unchar	4	1	1	0.8	165.69	538;539	97;98
H3BPD9;H3BMQ7;H3BRA8;Q9NUF9;Q13232	tr|H3BPD9|H3BPD9_HUMAN Nucleoside diphosphate kinase 3 (Fragment) OS=Homo sapiens GN=NME3 PE=1 SV=2;tr|H3BMQ7|H3BMQ7_HUMAN Nucleoside diphosphate kinase 3 (Fragment) OS=Homo sapiens GN=NME3 PE=1 SV=2;tr|H3BRA8|H3BRA8_HUMAN Nucleoside diphosphate kinase 3 (	5	1	1	22.6	5.8969
Q86WV2;H3BPG0;H3BN72;H3BNV9;P13073	tr|Q86WV2|Q86WV2_HUMAN COX4I1 protein OS=Homo sapiens GN=COX4I1 PE=1 SV=1;tr|H3BPG0|H3BPG0_HUMAN Cytochrome c oxidase subunit 4 isoform 1, mitochondrial (Fragment) OS=Homo sapiens GN=COX4I1 PE=1 SV=1;tr|H3BN72|H3BN72_HUMAN Cytochrome c oxidase subunit 4 is	5	1	1	12	9.2906	540	60
H3BN84;Q96ES7	tr|H3BN84|H3BN84_HUMAN SAGA-associated factor 29 (Fragment) OS=Homo sapiens GN=SGF29 PE=1 SV=1;sp|Q96ES7|SGF29_HUMAN SAGA-associated factor 29 OS=Homo sapiens GN=SGF29 PE=1 SV=1	2	1	1	10	10.243	541	85
H3BQF1;H3BQB1;P07741;Q12898;H3BSW3;H3BQZ9	tr|H3BQF1|H3BQF1_HUMAN Adenine phosphoribosyltransferase (Fragment) OS=Homo sapiens GN=APRT PE=1 SV=8;tr|H3BQB1|H3BQB1_HUMAN Adenine phosphoribosyltransferase (Fragment) OS=Homo sapiens GN=APRT PE=1 SV=1;sp|P07741|APT_HUMAN Adenine phosphoribosyltransferas	6	2	2	15.5	16.323
H3BRG4;P22695;H3BSJ9	tr|H3BRG4|H3BRG4_HUMAN Cytochrome b-c1 complex subunit 2, mitochondrial OS=Homo sapiens GN=UQCRC2 PE=1 SV=1;sp|P22695|QCR2_HUMAN Cytochrome b-c1 complex subunit 2, mitochondrial OS=Homo sapiens GN=UQCRC2 PE=1 SV=3;tr|H3BSJ9|H3BSJ9_HUMAN Cytochrome b-c1 com	3	2	2	7.3	44.634
Q59GQ8;H3BT57;Q59H09;Q15156;Q9BZY1;P29590;Q05835;H3BT29;H3BUJ5;B4DV67;A4VCI9	tr|Q59GQ8|Q59GQ8_HUMAN Promyelocytic leukemia protein isoform 8 variant (Fragment) OS=Homo sapiens PE=2 SV=1;tr|H3BT57|H3BT57_HUMAN Protein PML OS=Homo sapiens GN=PML PE=1 SV=1;tr|Q59H09|Q59H09_HUMAN Promyelocytic leukemia protein isoform 11 variant (Fragm	11	2	2	5.1	42.108
H3BT58;Q14019	tr|H3BT58|H3BT58_HUMAN Coactosin-like protein OS=Homo sapiens GN=COTL1 PE=1 SV=1;sp|Q14019|COTL1_HUMAN Coactosin-like protein OS=Homo sapiens GN=COTL1 PE=1 SV=3	2	1	1	11	8.2242
H3BU79	tr|H3BU79|H3BU79_HUMAN Uncharacterized protein C16orf45 OS=Homo sapiens GN=C16orf45 PE=1 SV=1	1	1	1	8.2	16.084
H3BVE2	tr|H3BVE2|H3BVE2_HUMAN Nuclear pore complex protein Nup93 (Fragment) OS=Homo sapiens GN=NUP93 PE=1 SV=1	1	1	1	7.7	13.136	542	4
H6VRG3;H6VRG0;H6VRF8;H6VRG1;P04264;H6VRF9	tr|H6VRG3|H6VRG3_HUMAN Keratin 1 OS=Homo sapiens GN=KRT1 PE=3 SV=1;tr|H6VRG0|H6VRG0_HUMAN Keratin 1 OS=Homo sapiens GN=KRT1 PE=3 SV=1;tr|H6VRF8|H6VRF8_HUMAN Keratin 1 OS=Homo sapiens GN=KRT1 PE=3 SV=1;tr|H6VRG1|H6VRG1_HUMAN Keratin 1 OS=Homo sapiens GN=KRT	6	13	1	19.7	66.11
H6VRG2	tr|H6VRG2|H6VRG2_HUMAN Keratin 1 OS=Homo sapiens GN=KRT1 PE=3 SV=1	1	13	0	19.7	66.065
H7BXS7;Q0VDD8	tr|H7BXS7|H7BXS7_HUMAN Dynein heavy chain 14, axonemal (Fragment) OS=Homo sapiens GN=DNAH14 PE=1 SV=1;sp|Q0VDD8|DYH14_HUMAN Dynein heavy chain 14, axonemal OS=Homo sapiens GN=DNAH14 PE=2 SV=3	2	1	1	0.7	169.13
H7BXZ6;Q8IXI2	tr|H7BXZ6|H7BXZ6_HUMAN Mitochondrial Rho GTPase OS=Homo sapiens GN=RHOT1 PE=1 SV=2;sp|Q8IXI2|MIRO1_HUMAN Mitochondrial Rho GTPase 1 OS=Homo sapiens GN=RHOT1 PE=1 SV=2	2	1	1	2.7	68.449
H7BYR8	tr|H7BYR8|H7BYR8_HUMAN Myelin basic protein OS=Homo sapiens GN=MBP PE=1 SV=1	1	1	1	8.9	25.742	543	182
H7BZJ3	tr|H7BZJ3|H7BZJ3_HUMAN Protein disulfide-isomerase A3 (Fragment) OS=Homo sapiens GN=PDIA3 PE=1 SV=1	1	4	1	38.2	13.519
H7C0T3	tr|H7C0T3|H7C0T3_HUMAN Trafficking protein particle complex subunit 12 (Fragment) OS=Homo sapiens GN=TRAPPC12 PE=1 SV=1	1	1	1	4.3	26.439
H7C4C8;Q7Z759;Q53HU0;P50990	tr|H7C4C8|H7C4C8_HUMAN T-complex protein 1 subunit theta (Fragment) OS=Homo sapiens GN=CCT8 PE=1 SV=1;tr|Q7Z759|Q7Z759_HUMAN CCT8 protein OS=Homo sapiens GN=CCT8 PE=2 SV=1;tr|Q53HU0|Q53HU0_HUMAN Chaperonin containing TCP1, subunit 8 (Theta) variant (Fragme	4	1	1	2.8	35.369
H9KV98;P17014	tr|H9KV98|H9KV98_HUMAN Zinc finger protein 12 (Fragment) OS=Homo sapiens GN=ZNF12 PE=4 SV=1;sp|P17014|ZNF12_HUMAN Zinc finger protein 12 OS=Homo sapiens GN=ZNF12 PE=1 SV=3	2	1	1	28.8	7.5654
H9S3J6	tr|H9S3J6|H9S3J6_HUMAN Cytochrome b OS=Homo sapiens GN=CYTB PE=3 SV=1	1	1	1	2.6	42.673
H9ZYJ2;P10599	tr|H9ZYJ2|H9ZYJ2_HUMAN Thioredoxin OS=Homo sapiens GN=TXN PE=2 SV=1;sp|P10599|THIO_HUMAN Thioredoxin OS=Homo sapiens GN=TXN PE=1 SV=3	2	2	2	21	11.737
I3L1P8;Q6IBH0;Q02978	tr|I3L1P8|I3L1P8_HUMAN Mitochondrial 2-oxoglutarate/malate carrier protein (Fragment) OS=Homo sapiens GN=SLC25A11 PE=1 SV=1;tr|Q6IBH0|Q6IBH0_HUMAN SLC25A11 protein OS=Homo sapiens GN=SLC25A11 PE=2 SV=1;sp|Q02978|M2OM_HUMAN Mitochondrial 2-oxoglutarate/mala	3	1	1	3.7	32.182
I3L3R5	sp|I3L3R5|CCER2_HUMAN Coiled-coil domain-containing glutamate-rich protein 2 OS=Homo sapiens GN=CCER2 PE=3 SV=1	1	1	1	3.8	30.351
I3L443	tr|I3L443|I3L443_HUMAN rRNA methyltransferase 3, mitochondrial (Fragment) OS=Homo sapiens GN=MRM3 PE=1 SV=1	1	1	1	5.6	19.584	544	169
I4AY87;P14174	tr|I4AY87|I4AY87_HUMAN Macrophage migration inhibitory factor (Fragment) OS=Homo sapiens GN=MIF PE=1 SV=1;sp|P14174|MIF_HUMAN Macrophage migration inhibitory factor OS=Homo sapiens GN=MIF PE=1 SV=4	2	2	2	17.4	12.476
I6L9F7;Q99879	tr|I6L9F7|I6L9F7_HUMAN Histone H2B (Fragment) OS=Homo sapiens GN=HIST1H2BM PE=2 SV=1;sp|Q99879|H2B1M_HUMAN Histone H2B type 1-M OS=Homo sapiens GN=HIST1H2BM PE=1 SV=3	2	12	5	63.8	15.156	35;36;545;546;547;548;549;550	6;13;16;17;21;24;86;109
I6ZVY0;I6ZMK4	tr|I6ZVY0|I6ZVY0_HUMAN Fms-related tyrosine kinase 4 (Fragment) OS=Homo sapiens GN=FLT4 PE=4 SV=1;tr|I6ZMK4|I6ZMK4_HUMAN Fms-related tyrosine kinase 4 (Fragment) OS=Homo sapiens GN=FLT4 PE=4 SV=1	2	1	1	22.4	7.4097
J3KMX5;P62277;E9PS50	tr|J3KMX5|J3KMX5_HUMAN 40S ribosomal protein S13 OS=Homo sapiens GN=RPS13 PE=1 SV=1;sp|P62277|RS13_HUMAN 40S ribosomal protein S13 OS=Homo sapiens GN=RPS13 PE=1 SV=2;tr|E9PS50|E9PS50_HUMAN 40S ribosomal protein S13 (Fragment) OS=Homo sapiens GN=RPS13 PE=1	3	2	2	14.2	16.733
J3KNB4;P49913	tr|J3KNB4|J3KNB4_HUMAN Cathelicidin antimicrobial peptide OS=Homo sapiens GN=CAMP PE=1 SV=1;sp|P49913|CAMP_HUMAN Cathelicidin antimicrobial peptide OS=Homo sapiens GN=CAMP PE=1 SV=1	2	1	1	6.9	19.591
J3KNC7;Q59F44;P00167	tr|J3KNC7|J3KNC7_HUMAN Cytochrome b5 OS=Homo sapiens GN=CYB5A PE=1 SV=1;tr|Q59F44|Q59F44_HUMAN Cytochrome b-5 isoform 1 variant (Fragment) OS=Homo sapiens PE=2 SV=1;sp|P00167|CYB5_HUMAN Cytochrome b5 OS=Homo sapiens GN=CYB5A PE=1 SV=2	3	1	1	23.3	6.8218
J3KNQ2;Q4ZHG4	tr|J3KNQ2|J3KNQ2_HUMAN Fibronectin type III domain-containing protein 1 (Fragment) OS=Homo sapiens GN=FNDC1 PE=1 SV=1;sp|Q4ZHG4|FNDC1_HUMAN Fibronectin type III domain-containing protein 1 OS=Homo sapiens GN=FNDC1 PE=2 SV=4	2	1	1	0.8	194.43	551	418
J3KNQ4;Q9NVD7	tr|J3KNQ4|J3KNQ4_HUMAN Alpha-parvin OS=Homo sapiens GN=PARVA PE=1 SV=1;sp|Q9NVD7|PARVA_HUMAN Alpha-parvin OS=Homo sapiens GN=PARVA PE=1 SV=1	2	1	1	3.4	46.589	552	72
J3KPX7;Q99623;F5GY37;B4DW05;F5GWA7;Q9BXV3;U3KPZ5;F5H3X6	tr|J3KPX7|J3KPX7_HUMAN Prohibitin-2 OS=Homo sapiens GN=PHB2 PE=1 SV=2;sp|Q99623|PHB2_HUMAN Prohibitin-2 OS=Homo sapiens GN=PHB2 PE=1 SV=2;tr|F5GY37|F5GY37_HUMAN Prohibitin-2 OS=Homo sapiens GN=PHB2 PE=1 SV=1;tr|B4DW05|B4DW05_HUMAN cDNA FLJ60175, highly sim	8	4	4	13.4	33.239
Q96ME4;J3KQ48;Q9Y3E5	tr|Q96ME4|Q96ME4_HUMAN cDNA FLJ32471 fis, clone SKNMC2000322, highly similar to Peptidyl-tRNA hydrolase 2, mitochondrial (EC 3.1.1.29) OS=Homo sapiens PE=2 SV=2;tr|J3KQ48|J3KQ48_HUMAN Peptidyl-tRNA hydrolase 2, mitochondrial OS=Homo sapiens GN=PTRH2 PE=1 S	3	1	1	10.6	19.163
J3KRE2;J3KTF8;V9HWE8;J3QQX2;P52565;J3KS60;J3QW41;A0A0S2Z3D9;J3KRY1	tr|J3KRE2|J3KRE2_HUMAN Rho GDP-dissociation inhibitor 1 OS=Homo sapiens GN=ARHGDIA PE=1 SV=1;tr|J3KTF8|J3KTF8_HUMAN Rho GDP-dissociation inhibitor 1 (Fragment) OS=Homo sapiens GN=ARHGDIA PE=1 SV=8;tr|V9HWE8|V9HWE8_HUMAN Epididymis secretory sperm binding p	9	3	3	32.6	14.814
J3KSP9	tr|J3KSP9|J3KSP9_HUMAN NAD kinase (Fragment) OS=Homo sapiens GN=NADK PE=4 SV=1	1	1	1	52.3	4.7846	553;554	22;31
J3QQV5;J3KSW7;Q59FA2;J3KTL2;Q07955	tr|J3QQV5|J3QQV5_HUMAN Serine/arginine-rich-splicing factor 1 OS=Homo sapiens GN=SRSF1 PE=1 SV=1;tr|J3KSW7|J3KSW7_HUMAN Serine/arginine-rich-splicing factor 1 OS=Homo sapiens GN=SRSF1 PE=1 SV=1;tr|Q59FA2|Q59FA2_HUMAN Splicing factor, arginine/serine-rich 1	5	1	1	21.5	7.2571
J3QR09;J3KTE4;P84098;Q8IWR8;Q53G49;J3QL15	tr|J3QR09|J3QR09_HUMAN Ribosomal protein L19 OS=Homo sapiens GN=RPL19 PE=1 SV=1;tr|J3KTE4|J3KTE4_HUMAN Ribosomal protein L19 OS=Homo sapiens GN=RPL19 PE=1 SV=1;sp|P84098|RL19_HUMAN 60S ribosomal protein L19 OS=Homo sapiens GN=RPL19 PE=1 SV=1;tr|Q8IWR8|Q8IW	6	4	4	18.1	23.134
J3QQN1;Q6IB22;P40306	tr|J3QQN1|J3QQN1_HUMAN Proteasome subunit beta type-10 (Fragment) OS=Homo sapiens GN=PSMB10 PE=1 SV=1;tr|Q6IB22|Q6IB22_HUMAN Proteasome subunit beta type OS=Homo sapiens GN=PSMB10 PE=2 SV=1;sp|P40306|PSB10_HUMAN Proteasome subunit beta type-10 OS=Homo sapi	3	1	1	8	14.21
J3QR86	tr|J3QR86|J3QR86_HUMAN NAD kinase (Fragment) OS=Homo sapiens GN=NADK PE=4 SV=1	1	1	1	63.3	3.3017	555;556	8;17
J3QRS3;P19105;O14950;Q2F834;Q53HL1;J3KTJ1	tr|J3QRS3|J3QRS3_HUMAN Myosin regulatory light chain 12A OS=Homo sapiens GN=MYL12A PE=1 SV=1;sp|P19105|ML12A_HUMAN Myosin regulatory light chain 12A OS=Homo sapiens GN=MYL12A PE=1 SV=2;sp|O14950|ML12B_HUMAN Myosin regulatory light chain 12B OS=Homo sapiens	6	4	1	27.1	20.457
J3QSS1;P55017	tr|J3QSS1|J3QSS1_HUMAN Solute carrier family 12 member 3 OS=Homo sapiens GN=SLC12A3 PE=1 SV=1;sp|P55017|S12A3_HUMAN Solute carrier family 12 member 3 OS=Homo sapiens GN=SLC12A3 PE=1 SV=3	2	1	1	1	113.01
K4EN11	tr|K4EN11|K4EN11_HUMAN GAPDH (Fragment) OS=Homo sapiens PE=4 SV=1	1	1	1	48.1	2.8323
K7EII6;K7EKG3;A0A0C4DGQ7;B7Z918;C9JRL6;B7Z872;K7EIK7;O95834	tr|K7EII6|K7EII6_HUMAN Echinoderm microtubule-associated protein-like 2 (Fragment) OS=Homo sapiens GN=EML2 PE=1 SV=1;tr|K7EKG3|K7EKG3_HUMAN Echinoderm microtubule-associated protein-like 2 (Fragment) OS=Homo sapiens GN=EML2 PE=1 SV=1;tr|A0A0C4DGQ7|A0A0C4DG	8	2	2	21.5	18.888
K7EJT5;K7EP65;K7EKS7;K7ELC4;K7EMH1;K7ERI7;Q7Z4W8;P35268	tr|K7EJT5|K7EJT5_HUMAN 60S ribosomal protein L22 (Fragment) OS=Homo sapiens GN=RPL22 PE=1 SV=1;tr|K7EP65|K7EP65_HUMAN 60S ribosomal protein L22 (Fragment) OS=Homo sapiens GN=RPL22 PE=1 SV=1;tr|K7EKS7|K7EKS7_HUMAN 60S ribosomal protein L22 OS=Homo sapiens G	8	1	1	27.7	5.0827
K7EKI8;O60437	tr|K7EKI8|K7EKI8_HUMAN Periplakin OS=Homo sapiens GN=PPL PE=1 SV=1;sp|O60437|PEPL_HUMAN Periplakin OS=Homo sapiens GN=PPL PE=1 SV=4	2	1	1	1.4	204.49
K7ENV7;K7EKW4;Q96AB3	tr|K7ENV7|K7ENV7_HUMAN Isochorismatase domain-containing protein 2 (Fragment) OS=Homo sapiens GN=ISOC2 PE=1 SV=8;tr|K7EKW4|K7EKW4_HUMAN Isochorismatase domain-containing protein 2 (Fragment) OS=Homo sapiens GN=ISOC2 PE=1 SV=1;sp|Q96AB3|ISOC2_HUMAN Isochori	3	1	1	8.6	18.908
Q6IAV3;Q6FG85;Q53F41;K7EM18;P41567;O60739	tr|Q6IAV3|Q6IAV3_HUMAN Eukaryotic translation initiation factor 1, isoform CRA_a OS=Homo sapiens GN=SUI1 PE=2 SV=1;tr|Q6FG85|Q6FG85_HUMAN Eukaryotic translation initiation factor 1B, isoform CRA_a (Fragment) OS=Homo sapiens GN=GC20 PE=1 SV=1;tr|Q53F41|Q53F	6	1	1	12.4	12.732
K7EMT0;Q05DF2;Q15428	tr|K7EMT0|K7EMT0_HUMAN Splicing factor 3A subunit 2 (Fragment) OS=Homo sapiens GN=SF3A2 PE=1 SV=2;tr|Q05DF2|Q05DF2_HUMAN SF3A2 protein (Fragment) OS=Homo sapiens GN=SF3A2 PE=2 SV=1;sp|Q15428|SF3A2_HUMAN Splicing factor 3A subunit 2 OS=Homo sapiens GN=SF3A2	3	1	1	10.4	15.224
K7EN09;Q9UNZ5	tr|K7EN09|K7EN09_HUMAN Leydig cell tumor 10 kDa protein homolog (Fragment) OS=Homo sapiens GN=C19orf53 PE=1 SV=1;sp|Q9UNZ5|L10K_HUMAN Leydig cell tumor 10 kDa protein homolog OS=Homo sapiens GN=C19orf53 PE=1 SV=1	2	1	1	20.4	5.2221	557	12
Q08E86;K7EQ86;Q14667	tr|Q08E86|Q08E86_HUMAN KIAA0100 protein OS=Homo sapiens GN=KIAA0100 PE=1 SV=1;tr|K7EQ86|K7EQ86_HUMAN KIAA0100, isoform CRA_a OS=Homo sapiens GN=KIAA0100 PE=1 SV=1;sp|Q14667|K0100_HUMAN Protein KIAA0100 OS=Homo sapiens GN=KIAA0100 PE=1 SV=3	3	1	1	0.4	237.31
K7ERA3;Q92791	tr|K7ERA3|K7ERA3_HUMAN Synaptonemal complex protein SC65 (Fragment) OS=Homo sapiens GN=P3H4 PE=1 SV=1;sp|Q92791|SC65_HUMAN Synaptonemal complex protein SC65 OS=Homo sapiens GN=P3H4 PE=1 SV=1	2	1	1	5.4	25.874
K9JA46;P07900;Q2VPJ6;Q8TBA7;O75322;Q86U12;Q96HX7;G3V2J8;B4DTA5;Q86SX1;Q14568;Q58FG0;Q58FG1	tr|K9JA46|K9JA46_HUMAN Epididymis luminal secretory protein 52 OS=Homo sapiens GN=EL52 PE=2 SV=1;sp|P07900|HS90A_HUMAN Heat shock protein HSP 90-alpha OS=Homo sapiens GN=HSP90AA1 PE=1 SV=5;tr|Q2VPJ6|Q2VPJ6_HUMAN HSP90AA1 protein (Fragment) OS=Homo sapiens	13	22	13	30.9	84.659
L0R512	tr|L0R512|L0R512_HUMAN Alternative protein NCAM2 OS=Homo sapiens GN=NCAM2 PE=4 SV=1	1	1	1	21.4	4.7347
L8E7P1	tr|L8E7P1|L8E7P1_HUMAN Alternative protein HSF2 OS=Homo sapiens GN=HSF2 PE=4 SV=1	1	1	1	22.1	8.03	558	15
L8E853;P04275;B4DMS3	tr|L8E853|L8E853_HUMAN von Willebrand factor OS=Homo sapiens GN=VWF PE=4 SV=1;sp|P04275|VWF_HUMAN von Willebrand factor OS=Homo sapiens GN=VWF PE=1 SV=4	3	3	3	1.2	298.38
L8E8A9	tr|L8E8A9|L8E8A9_HUMAN Alternative protein IPO7 OS=Homo sapiens GN=IPO7 PE=4 SV=1	1	1	1	7.7	12.708	559	50
L8E9V7	tr|L8E9V7|L8E9V7_HUMAN Alternative protein C2CD4A OS=Homo sapiens GN=C2CD4A PE=4 SV=1	1	1	1	9.6	14.439	560;561;562	110;111;112
L8EC67	tr|L8EC67|L8EC67_HUMAN Alternative protein DGKK OS=Homo sapiens GN=DGKK PE=4 SV=1	1	1	1	17.9	6.4836
L8ECH2	tr|L8ECH2|L8ECH2_HUMAN Alternative protein GATAD2A OS=Homo sapiens GN=GATAD2A PE=4 SV=1	1	1	1	16.3	5.0659	563	6
L8ECK4	tr|L8ECK4|L8ECK4_HUMAN Alternative protein CBLL1 OS=Homo sapiens GN=CBLL1 PE=4 SV=1	1	1	1	17.2	7.3558
M0R2M0;M0R2R8;M0QY05;M0QZR7;M0R0R6;M0QY14;M0QZ01;M0R1M2;O60926;Q0EAF5;P20273	tr|M0R2M0|M0R2M0_HUMAN B-cell receptor CD22 (Fragment) OS=Homo sapiens GN=CD22 PE=1 SV=1;tr|M0R2R8|M0R2R8_HUMAN B-cell receptor CD22 (Fragment) OS=Homo sapiens GN=CD22 PE=1 SV=8;tr|M0QY05|M0QY05_HUMAN B-cell receptor CD22 (Fragment) OS=Homo sapiens GN=CD22	11	1	1	8.3	15.518	564	124
M0QY97;Q9UPT8	tr|M0QY97|M0QY97_HUMAN Zinc finger CCCH domain-containing protein 4 (Fragment) OS=Homo sapiens GN=ZC3H4 PE=1 SV=1;sp|Q9UPT8|ZC3H4_HUMAN Zinc finger CCCH domain-containing protein 4 OS=Homo sapiens GN=ZC3H4 PE=1 SV=3	2	1	1	1.8	95.425
M0QYH0;Q8NBJ5	tr|M0QYH0|M0QYH0_HUMAN Procollagen galactosyltransferase 1 (Fragment) OS=Homo sapiens GN=COLGALT1 PE=1 SV=1;sp|Q8NBJ5|GT251_HUMAN Procollagen galactosyltransferase 1 OS=Homo sapiens GN=COLGALT1 PE=1 SV=1	2	2	2	13	16.061
Q9BSQ6;Q5QTS3;Q53H34;M0QYS1;P40429;Q8J015;Q0VGL3;B4DNC8	tr|Q9BSQ6|Q9BSQ6_HUMAN RPL13A protein (Fragment) OS=Homo sapiens GN=RPL13A PE=2 SV=2;tr|Q5QTS3|Q5QTS3_HUMAN FWP004 OS=Homo sapiens PE=2 SV=1;tr|Q53H34|Q53H34_HUMAN Ribosomal protein L13a variant (Fragment) OS=Homo sapiens PE=2 SV=1;tr|M0QYS1|M0QYS1_HUMAN 6	8	3	3	10.9	23.375	565	189
M0QYT0;M0QZW4;B4DVS4;M0R248;Q13011	tr|M0QYT0|M0QYT0_HUMAN Uncharacterized protein (Fragment) OS=Homo sapiens PE=1 SV=1;tr|M0QZW4|M0QZW4_HUMAN Delta(3,5)-Delta(2,4)-dienoyl-CoA isomerase, mitochondrial (Fragment) OS=Homo sapiens GN=ECH1 PE=1 SV=1;tr|B4DVS4|B4DVS4_HUMAN cDNA FLJ57619, highly	5	2	1	7.5	35.904
M0QZ94	tr|M0QZ94|M0QZ94_HUMAN Uncharacterized protein (Fragment) OS=Homo sapiens PE=4 SV=9	1	1	1	18.8	9.2547	566	3
M0QZC5;P62280;M0R1H5	tr|M0QZC5|M0QZC5_HUMAN 40S ribosomal protein S11 OS=Homo sapiens GN=RPS11 PE=1 SV=1;sp|P62280|RS11_HUMAN 40S ribosomal protein S11 OS=Homo sapiens GN=RPS11 PE=1 SV=3	3	3	3	24.6	13.997	567	45
M0QZH0;Q96D15	tr|M0QZH0|M0QZH0_HUMAN Reticulocalbin-3 (Fragment) OS=Homo sapiens GN=RCN3 PE=1 SV=1;sp|Q96D15|RCN3_HUMAN Reticulocalbin-3 OS=Homo sapiens GN=RCN3 PE=1 SV=1	2	1	1	7.1	19.813
M0QZL1;M0R192;V9HWI1;P30043	tr|M0QZL1|M0QZL1_HUMAN Flavin reductase (NADPH) OS=Homo sapiens GN=BLVRB PE=1 SV=1;tr|M0R192|M0R192_HUMAN Flavin reductase (NADPH) OS=Homo sapiens GN=BLVRB PE=1 SV=1;tr|V9HWI1|V9HWI1_HUMAN Epididymis secretory protein Li 10 OS=Homo sapiens GN=HEL-S-10 PE=2	4	2	2	18.8	15.67
M0QZR9;Q15717	tr|M0QZR9|M0QZR9_HUMAN ELAV-like protein 1 OS=Homo sapiens GN=ELAVL1 PE=1 SV=1;sp|Q15717|ELAV1_HUMAN ELAV-like protein 1 OS=Homo sapiens GN=ELAVL1 PE=1 SV=2	2	1	1	11.8	17.131
M0R210;P62249;M0R1M5;M0R3H0;A0A087WZ27;Q6IPX4;M0QX76	tr|M0R210|M0R210_HUMAN 40S ribosomal protein S16 OS=Homo sapiens GN=RPS16 PE=1 SV=1;sp|P62249|RS16_HUMAN 40S ribosomal protein S16 OS=Homo sapiens GN=RPS16 PE=1 SV=2;tr|M0R1M5|M0R1M5_HUMAN 40S ribosomal protein S16 (Fragment) OS=Homo sapiens GN=RPS16 PE=1	7	3	3	20.9	14.419
M9PAJ3;Q29805;Q8WLS0;Q29803;Q30127;Q29799;Q95HN0;P79499;Q29834;H8WV86;A0A0K3AYW4;Q9Y454;Q9MY15;Q9MY14;Q9MY12;Q9MY11;Q9MY10;Q9MY09;Q9MY08;Q9MY07;Q9MXZ2;Q9MXZ1;Q31643;Q31640;Q31639;Q30157;Q30156;Q30129;Q30128;Q29647;Q07122;A0A0F6MTF4;Q9UEX9;Q9MY16;Q9MY06;Q9MY05;Q9MY04;Q9MXZ9;Q9MXZ8;Q9MXZ7;Q9MXZ6;Q30122;Q29919;Q29903;Q29728;Q29727;O62902;A0A158T3K8;Q3LTJ1;Q29802;H8WV68;E5RV96;D5GWK8;A0A173GQ20;Q5ID2…	tr|M9PAJ3|M9PAJ3_HUMAN MHC class II antigen (Fragment) OS=Homo sapiens GN=HLA-DR4I PE=4 SV=1;tr|Q29805|Q29805_HUMAN HLA DRB1 (Fragment) OS=Homo sapiens GN=HLA DRB1 PE=4 SV=1;tr|Q8WLS0|Q8WLS0_HUMAN MHC class II antigen (Fragment) OS=Homo sapiens GN=HLA-DRB1	1712	2	2	52.8	10.92
O00231;B4DTS5;J3QS13;J3QRY4	sp|O00231|PSD11_HUMAN 26S proteasome non-ATPase regulatory subunit 11 OS=Homo sapiens GN=PSMD11 PE=1 SV=3;tr|B4DTS5|B4DTS5_HUMAN cDNA FLJ58882, highly similar to 26S proteasome non-ATPase regulatory subunit 11 OS=Homo sapiens PE=2 SV=1	4	4	4	11.4	47.463
Q5SRT3;Q53FB0;O00299	tr|Q5SRT3|Q5SRT3_HUMAN Chloride intracellular channel protein OS=Homo sapiens GN=CLIC1 PE=2 SV=2;tr|Q53FB0|Q53FB0_HUMAN Chloride intracellular channel protein (Fragment) OS=Homo sapiens PE=2 SV=1;sp|O00299|CLIC1_HUMAN Chloride intracellular channel protein	3	4	4	14.1	26.922	568	131
Q59FG6;O14686	tr|Q59FG6|Q59FG6_HUMAN Myeloid/lymphoid or mixed-lineage leukemia 2 variant (Fragment) OS=Homo sapiens PE=2 SV=1;sp|O14686|KMT2D_HUMAN Histone-lysine N-methyltransferase 2D OS=Homo sapiens GN=KMT2D PE=1 SV=2	2	2	2	0.8	293.18	569;570	246;740
Q6FHJ5;O14828	tr|Q6FHJ5|Q6FHJ5_HUMAN Secretory carrier-associated membrane protein (Fragment) OS=Homo sapiens GN=SCAMP3 PE=2 SV=1;sp|O14828|SCAM3_HUMAN Secretory carrier-associated membrane protein 3 OS=Homo sapiens GN=SCAMP3 PE=1 SV=3	2	1	1	4.6	38.242
O14980;C9JKM9;B3KWD0;B7ZB16;B4DR01	sp|O14980|XPO1_HUMAN Exportin-1 OS=Homo sapiens GN=XPO1 PE=1 SV=1;tr|C9JKM9|C9JKM9_HUMAN Exportin-1 (Fragment) OS=Homo sapiens GN=XPO1 PE=1 SV=1;tr|B3KWD0|B3KWD0_HUMAN cDNA FLJ42779 fis, clone BRAWH3005300, highly similar to Exportin-1 OS=Homo sapiens PE=2	5	2	2	1.6	123.38
Q53R19;O15144;C9JTV5;G5E9J0;G5E9S7;H7C3F9;A0A024R408;Q9BXV5	tr|Q53R19|Q53R19_HUMAN Arp2/3 complex 34 kDa subunit OS=Homo sapiens GN=ARPC2 PE=2 SV=1;sp|O15144|ARPC2_HUMAN Actin-related protein 2/3 complex subunit 2 OS=Homo sapiens GN=ARPC2 PE=1 SV=1;tr|C9JTV5|C9JTV5_HUMAN Arp2/3 complex 34 kDa subunit (Fragment) OS=	8	3	3	10.7	34.333
O15230;A0A087WYH7	sp|O15230|LAMA5_HUMAN Laminin subunit alpha-5 OS=Homo sapiens GN=LAMA5 PE=1 SV=8	2	3	3	1.1	399.73
O15480	sp|O15480|MAGB3_HUMAN Melanoma-associated antigen B3 OS=Homo sapiens GN=MAGEB3 PE=2 SV=2	1	1	1	5.8	39.21	571	114
V9HW79;O43175;Q5SZU1;B3KSC3;Q9UMY2;Q8N5M8;Q9UMY3	tr|V9HW79|V9HW79_HUMAN D-3-phosphoglycerate dehydrogenase OS=Homo sapiens GN=HEL-S-113 PE=2 SV=1;sp|O43175|SERA_HUMAN D-3-phosphoglycerate dehydrogenase OS=Homo sapiens GN=PHGDH PE=1 SV=4;tr|Q5SZU1|Q5SZU1_HUMAN D-3-phosphoglycerate dehydrogenase OS=Homo sa	7	6	6	15.4	56.664
O43768;A6NMQ3;Q5T5H1	sp|O43768|ENSA_HUMAN Alpha-endosulfine OS=Homo sapiens GN=ENSA PE=1 SV=1;tr|A6NMQ3|A6NMQ3_HUMAN Alpha-endosulfine OS=Homo sapiens GN=ENSA PE=1 SV=2;tr|Q5T5H1|Q5T5H1_HUMAN Alpha-endosulfine OS=Homo sapiens GN=ENSA PE=1 SV=1	3	2	2	25.6	13.389
O60218;A4D1P0;C9JRZ8	sp|O60218|AK1BA_HUMAN Aldo-keto reductase family 1 member B10 OS=Homo sapiens GN=AKR1B10 PE=1 SV=2	3	3	3	10.8	36.019
O60566	sp|O60566|BUB1B_HUMAN Mitotic checkpoint serine/threonine-protein kinase BUB1 beta OS=Homo sapiens GN=BUB1B PE=1 SV=3	1	1	1	0.8	119.54	572	395
O75367;D6RCF2;B4DJC3;Q59FH0	sp|O75367|H2AY_HUMAN Core histone macro-H2A.1 OS=Homo sapiens GN=H2AFY PE=1 SV=4;tr|D6RCF2|D6RCF2_HUMAN Histone H2A OS=Homo sapiens GN=H2AFY PE=1 SV=1;tr|B4DJC3|B4DJC3_HUMAN Histone H2A OS=Homo sapiens GN=H2AFY PE=1 SV=1	4	10	8	32.8	39.617	573	123
Q9UF24;Q53FM7;O75489;E9PS48	tr|Q9UF24|Q9UF24_HUMAN Putative uncharacterized protein DKFZp586K0821 (Fragment) OS=Homo sapiens GN=DKFZp586K0821 PE=2 SV=1;tr|Q53FM7|Q53FM7_HUMAN NADH dehydrogenase (Ubiquinone) Fe-S protein 3, 30kDa (NADH-coenzyme Q reductase) variant (Fragment) OS=Homo	4	2	2	15.8	22.218
O75689	sp|O75689|ADAP1_HUMAN Arf-GAP with dual PH domain-containing protein 1 OS=Homo sapiens GN=ADAP1 PE=1 SV=2	1	1	1	4	43.395	574	3
O75884	sp|O75884|RBBP9_HUMAN Putative hydrolase RBBP9 OS=Homo sapiens GN=RBBP9 PE=1 SV=2	1	1	1	8.1	21
O75947;F5H608;A0PJH2	sp|O75947|ATP5H_HUMAN ATP synthase subunit d, mitochondrial OS=Homo sapiens GN=ATP5H PE=1 SV=3;tr|F5H608|F5H608_HUMAN ATP synthase subunit d, mitochondrial OS=Homo sapiens GN=ATP5H PE=1 SV=2;tr|A0PJH2|A0PJH2_HUMAN ATP5H protein (Fragment) OS=Homo sapiens G	3	6	6	31.7	18.491	575;576;577;578	63;72;85;117
O94772	sp|O94772|LY6H_HUMAN Lymphocyte antigen 6H OS=Homo sapiens GN=LY6H PE=1 SV=1	1	1	1	6.4	14.669
Q5SY18;O94827	tr|Q5SY18|Q5SY18_HUMAN Pleckstrin homology domain-containing family G member 5 OS=Homo sapiens GN=PLEKHG5 PE=1 SV=1;sp|O94827|PKHG5_HUMAN Pleckstrin homology domain-containing family G member 5 OS=Homo sapiens GN=PLEKHG5 PE=1 SV=3	2	1	1	1.8	96.323
O95168	sp|O95168|NDUB4_HUMAN NADH dehydrogenase [ubiquinone] 1 beta subcomplex subunit 4 OS=Homo sapiens GN=NDUFB4 PE=1 SV=3	1	1	1	10.1	15.208
O95365	sp|O95365|ZBT7A_HUMAN Zinc finger and BTB domain-containing protein 7A OS=Homo sapiens GN=ZBTB7A PE=1 SV=1	1	1	1	2.2	61.438	579	389
O95678	sp|O95678|K2C75_HUMAN Keratin, type II cytoskeletal 75 OS=Homo sapiens GN=KRT75 PE=1 SV=2	1	11	1	16	59.56	203;447	159;407
O95837	sp|O95837|GNA14_HUMAN Guanine nucleotide-binding protein subunit alpha-14 OS=Homo sapiens GN=GNA14 PE=1 SV=1	1	1	1	2.3	41.57
O95968	sp|O95968|SG1D1_HUMAN Secretoglobin family 1D member 1 OS=Homo sapiens GN=SCGB1D1 PE=1 SV=1	1	1	1	16.7	9.898	580	50
V9HWB9;P00338;B4DJI1;F5GYU2;F5GXY2;F5GXH2;F5GZQ4;F5H5J4;F5H6W8;F5H5G7;F5H155;A0A087WUM2;Q96L19;G3XAP5;F5H245;G9BCY8;G9BCY7;D6NKH9;A0A140VKA7;Q6ZMR3;P07864	tr|V9HWB9|V9HWB9_HUMAN L-lactate dehydrogenase OS=Homo sapiens GN=HEL-S-133P PE=2 SV=1;sp|P00338|LDHA_HUMAN L-lactate dehydrogenase A chain OS=Homo sapiens GN=LDHA PE=1 SV=2;tr|B4DJI1|B4DJI1_HUMAN cDNA FLJ52549, highly similar to L-lactate dehydrogenase A	21	11	10	30.4	36.688	581;582	118;126
V9HW90;P00390;H0YC68	tr|V9HW90|V9HW90_HUMAN Epididymis luminal protein 75 OS=Homo sapiens GN=HEL-75 PE=2 SV=1;sp|P00390|GSHR_HUMAN Glutathione reductase, mitochondrial OS=Homo sapiens GN=GSR PE=1 SV=2;tr|H0YC68|H0YC68_HUMAN Glutathione reductase, mitochondrial (Fragment) OS=Ho	3	2	2	6.3	56.256	583	97
V9HWC9;P00441;H7BYH4;W8Q444;X5CN18;X5CHU1;A1YYW4;X5D5A9	tr|V9HWC9|V9HWC9_HUMAN Superoxide dismutase [Cu-Zn] OS=Homo sapiens GN=HEL-S-44 PE=2 SV=1;sp|P00441|SODC_HUMAN Superoxide dismutase [Cu-Zn] OS=Homo sapiens GN=SOD1 PE=1 SV=2;tr|H7BYH4|H7BYH4_HUMAN Superoxide dismutase [Cu-Zn] OS=Homo sapiens GN=SOD1 PE=1 S	8	4	4	31.8	15.936	584	123
V9HWF4;P00558;B4E1H9;B4DHB3;B4DHM5;B4DWQ3;A0A140VJR3;P07205;V9HW85;Q16444	tr|V9HWF4|V9HWF4_HUMAN Phosphoglycerate kinase OS=Homo sapiens GN=HEL-S-68p PE=2 SV=1;sp|P00558|PGK1_HUMAN Phosphoglycerate kinase 1 OS=Homo sapiens GN=PGK1 PE=1 SV=3;tr|B4E1H9|B4E1H9_HUMAN Phosphoglycerate kinase OS=Homo sapiens PE=2 SV=1;tr|B4DHB3|B4DHB3	10	18	18	46.5	44.614	585;586;587;588;589	11;30;220;291;361
Q6FGX9;Q53EY8;Q5T9B7;P00568;H0YID2;H0Y4J6	tr|Q6FGX9|Q6FGX9_HUMAN Adenylate kinase isoenzyme 1 OS=Homo sapiens GN=AK1 PE=2 SV=1;tr|Q53EY8|Q53EY8_HUMAN Adenylate kinase 1 variant (Fragment) OS=Homo sapiens PE=2 SV=1;tr|Q5T9B7|Q5T9B7_HUMAN Adenylate kinase isoenzyme 1 OS=Homo sapiens GN=AK1 PE=1 SV=1	6	2	2	11.3	21.635
P01023;H0YFH1;F8W7L3	sp|P01023|A2MG_HUMAN Alpha-2-macroglobulin OS=Homo sapiens GN=A2M PE=1 SV=3	3	5	5	3.9	163.29
V9HWA9;P01024;B4E216;M0QYC8;B4DR57;M0QXZ3	tr|V9HWA9|V9HWA9_HUMAN Epididymis secretory sperm binding protein Li 62p OS=Homo sapiens GN=HEL-S-62p PE=2 SV=1;sp|P01024|CO3_HUMAN Complement C3 OS=Homo sapiens GN=C3 PE=1 SV=2;tr|B4E216|B4E216_HUMAN cDNA FLJ57339, highly similar to Complement C3 OS=Homo	6	12	12	10.2	187.15
Q59GS8;P01031	tr|Q59GS8|Q59GS8_HUMAN Complement component 5 variant (Fragment) OS=Homo sapiens PE=2 SV=1;sp|P01031|CO5_HUMAN Complement C5 OS=Homo sapiens GN=C5 PE=1 SV=4	2	1	1	1	123.35
P01833	sp|P01833|PIGR_HUMAN Polymeric immunoglobulin receptor OS=Homo sapiens GN=PIGR PE=1 SV=4	1	1	1	1.2	83.283
Q8NF17;Q6N030;Q5EBM2;P01860;Q86TT2	tr|Q8NF17|Q8NF17_HUMAN FLJ00385 protein (Fragment) OS=Homo sapiens GN=FLJ00385 PE=1 SV=1;tr|Q6N030|Q6N030_HUMAN Uncharacterized protein OS=Homo sapiens GN=DKFZp686I15212 PE=1 SV=1;tr|Q5EBM2|Q5EBM2_HUMAN Uncharacterized protein OS=Homo sapiens PE=1 SV=1;sp|	5	13	4	30.6	56.11	174;177	327;407
P01861;S6BGF5;O95978	sp|P01861|IGHG4_HUMAN Immunoglobulin heavy constant gamma 4 OS=Homo sapiens GN=IGHG4 PE=1 SV=1	3	14	0	47.7	35.94	177	294
Q9UP60;Q8NCL6;Q96K68;Q6N090;Q6MZW0;P01876;Q8WY24;Q6N041;Q6N091;P01877	tr|Q9UP60|Q9UP60_HUMAN SNC73 protein OS=Homo sapiens GN=SNC73 PE=2 SV=1;tr|Q8NCL6|Q8NCL6_HUMAN cDNA FLJ90170 fis, clone MAMMA1000370, highly similar to Ig alpha-1 chain C region OS=Homo sapiens PE=2 SV=1;tr|Q96K68|Q96K68_HUMAN cDNA FLJ14473 fis, clone MAMM	10	4	0	10.4	40.947
Q1W6G9;P02008	tr|Q1W6G9|Q1W6G9_HUMAN Hemoglobin zeta subunit OS=Homo sapiens GN=HBZ PE=3 SV=1;sp|P02008|HBAZ_HUMAN Hemoglobin subunit zeta OS=Homo sapiens GN=HBZ PE=1 SV=2	2	2	1	16.2	15.621
P02452;Q6LAN8;H9C5C5;Q9UMA6;T1RTD8	sp|P02452|CO1A1_HUMAN Collagen alpha-1(I) chain OS=Homo sapiens GN=COL1A1 PE=1 SV=5;tr|Q6LAN8|Q6LAN8_HUMAN Collagen type I alpha 1 (Fragment) OS=Homo sapiens GN=COL1A1 PE=4 SV=1;tr|H9C5C5|H9C5C5_HUMAN Collagen alpha-1(I) chain preproprotein OS=Homo sapiens	5	14	5	11.9	138.94	484	1096
P02461	sp|P02461|CO3A1_HUMAN Collagen alpha-1(III) chain OS=Homo sapiens GN=COL3A1 PE=1 SV=4	1	2	2	2	138.56
P02533;A0A024R1X6;Q13092;K7ENV3;Q7Z3Y7;Q6ZPD6;Q7Z3Z0;Q7Z3Y8;Q7Z3Y9	sp|P02533|K1C14_HUMAN Keratin, type I cytoskeletal 14 OS=Homo sapiens GN=KRT14 PE=1 SV=4;tr|A0A024R1X6|A0A024R1X6_HUMAN Keratin 14 (Epidermolysis bullosa simplex, Dowling-Meara, Koebner), isoform CRA_a OS=Homo sapiens GN=KRT14 PE=3 SV=1	9	22	4	41.1	51.561	590;591	132;405
P02545;W8QEH3;Q5I6Y5;Q3BDU5;Q8N519;Q5TCI8;H0YAB0;A0A0C4DGC5;B4DFR3;W5X314	sp|P02545|LMNA_HUMAN Prelamin-A/C OS=Homo sapiens GN=LMNA PE=1 SV=1;tr|W8QEH3|W8QEH3_HUMAN Lamin A/C OS=Homo sapiens GN=LMNA PE=3 SV=1;tr|Q5I6Y5|Q5I6Y5_HUMAN Lamin A/C transcript variant 1 OS=Homo sapiens GN=LMNA PE=2 SV=1;tr|Q3BDU5|Q3BDU5_HUMAN Prelamin-A	10	40	39	57.2	74.139	592;593;594;595;596;597;598;599;600	97;108;114;155;171;270;311;417;486
V9GYE3;V9GYG9;V9GYM3;P02652;V9GYC1;V9GYS1	tr|V9GYE3|V9GYE3_HUMAN Apolipoprotein A-II OS=Homo sapiens GN=APOA2 PE=1 SV=1;tr|V9GYG9|V9GYG9_HUMAN Apolipoprotein A-II (Fragment) OS=Homo sapiens GN=APOA2 PE=1 SV=1;tr|V9GYM3|V9GYM3_HUMAN Apolipoprotein A-II OS=Homo sapiens GN=APOA2 PE=1 SV=1;sp|P02652|A	6	2	2	36.5	5.8767
P02671;A0A0S2Z3E8;Q3KRA7;Q6NSD8;A0A087WUA0;A0A0S2Z3M3;Q8WW76;A0A0S2Z3P3;Q86Z09	sp|P02671|FIBA_HUMAN Fibrinogen alpha chain OS=Homo sapiens GN=FGA PE=1 SV=2;tr|A0A0S2Z3E8|A0A0S2Z3E8_HUMAN Fibrinogen alpha chain isoform 2 (Fragment) OS=Homo sapiens GN=FGA PE=2 SV=1;tr|Q3KRA7|Q3KRA7_HUMAN FGA protein (Fragment) OS=Homo sapiens GN=FGA PE	9	26	26	31.2	94.972	601;602;603;604	142;148;195;432
V9HVY1;P02675;D3DP13;B4E1D3;D6REL8	tr|V9HVY1|V9HVY1_HUMAN Epididymis secretory sperm binding protein Li 78p OS=Homo sapiens GN=HEL-S-78p PE=2 SV=1;sp|P02675|FIBB_HUMAN Fibrinogen beta chain OS=Homo sapiens GN=FGB PE=1 SV=2;tr|D3DP13|D3DP13_HUMAN Fibrinogen beta chain, isoform CRA_e OS=Homo	5	16	16	30.8	55.928
V9HWP0;P02743	tr|V9HWP0|V9HWP0_HUMAN Pentaxin OS=Homo sapiens GN=HEL-S-92n PE=2 SV=1;sp|P02743|SAMP_HUMAN Serum amyloid P-component OS=Homo sapiens GN=APCS PE=1 SV=2	2	5	5	21.5	25.387	605;606	84;162
P02751;B7ZLE5;A0A024R462;Q6MZM7;Q59G22;B4DTK1;Q6N084;H0Y7Z1;B4DU16;Q68CX6;Q5CZ99;Q6MZF4;A6YID6;A6YID4;A6YID5;A6YID3;A6YID2;Q9UQS6;O95617;H0Y4K8;B4DTH2;Q53S27;Q9H382;Q7L553;Q6PJE5;B4DN21;A6YID7	sp|P02751|FINC_HUMAN Fibronectin OS=Homo sapiens GN=FN1 PE=1 SV=4;tr|B7ZLE5|B7ZLE5_HUMAN FN1 protein OS=Homo sapiens GN=FN1 PE=2 SV=1;tr|A0A024R462|A0A024R462_HUMAN Fibronectin 1, isoform CRA_n OS=Homo sapiens GN=FN1 PE=4 SV=1;tr|Q6MZM7|Q6MZM7_HUMAN Putati	27	25	25	14.7	262.62
P02760	sp|P02760|AMBP_HUMAN Protein AMBP OS=Homo sapiens GN=AMBP PE=1 SV=1	1	1	1	3.1	38.999
V9HWF6;P02763	tr|V9HWF6|V9HWF6_HUMAN Alpha-1-acid glycoprotein OS=Homo sapiens GN=HEL-S-153w PE=2 SV=1;sp|P02763|A1AG1_HUMAN Alpha-1-acid glycoprotein 1 OS=Homo sapiens GN=ORM1 PE=1 SV=1	2	4	3	23.4	23.511
P02768;F6KPG5;B2RBS8;B4DPP6;A0A0C4DGB6;A8K9P0;Q56G89;B7WNR0;B4DPR2;H0YA55;D6RHD5;C9JKR2;A0A087WWT3;H7C013	sp|P02768|ALBU_HUMAN Serum albumin OS=Homo sapiens GN=ALB PE=1 SV=2;tr|F6KPG5|F6KPG5_HUMAN Albumin (Fragment) OS=Homo sapiens PE=2 SV=1;tr|B2RBS8|B2RBS8_HUMAN cDNA, FLJ95666, highly similar to Homo sapiens albumin (ALB), mRNA OS=Homo sapiens PE=2 SV=1;tr|B	14	66	66	78.3	69.366	607;608;609;610;611;612;613;614;615;616;617;618;619;620;621;622;623;624;625;626;627	28;97;117;160;183;198;205;229;236;257;298;305;310;402;499;548;549;558;560;588;597
P02790;Q9BS19;B7Z8Q4	sp|P02790|HEMO_HUMAN Hemopexin OS=Homo sapiens GN=HPX PE=1 SV=2;tr|Q9BS19|Q9BS19_HUMAN HPX protein OS=Homo sapiens GN=HPX PE=1 SV=1	3	6	6	14.5	51.676
V9HWN7;P04075;H3BQN4;J3KPS3;H3BPS8;H3BUH7;H3BMQ8;H3BR04;A0A0M4FNU3;H3BU78;A4UCS9;B7Z1Z9;A4UCT0;B7Z3K7;H3BR68;B7Z1L5	tr|V9HWN7|V9HWN7_HUMAN Fructose-bisphosphate aldolase OS=Homo sapiens GN=HEL-S-87p PE=2 SV=1;sp|P04075|ALDOA_HUMAN Fructose-bisphosphate aldolase A OS=Homo sapiens GN=ALDOA PE=1 SV=2;tr|H3BQN4|H3BQN4_HUMAN Fructose-bisphosphate aldolase OS=Homo sapiens GN=	16	20	15	51.6	39.42	3;5;628;629;630;631	13;42;99;147;200;230
Q76LA1;P04080	tr|Q76LA1|Q76LA1_HUMAN CSTB protein OS=Homo sapiens GN=CSTB PE=2 SV=1;sp|P04080|CYTB_HUMAN Cystatin-B OS=Homo sapiens GN=CSTB PE=1 SV=2	2	4	4	48	11.139	632	39
Q5TZZ9;P04083;B5BU38;Q5T3N1;Q5T3N0;Q05BR2;B4DL19	tr|Q5TZZ9|Q5TZZ9_HUMAN Annexin OS=Homo sapiens GN=ANXA1 PE=1 SV=1;sp|P04083|ANXA1_HUMAN Annexin A1 OS=Homo sapiens GN=ANXA1 PE=1 SV=2;tr|B5BU38|B5BU38_HUMAN Annexin OS=Homo sapiens GN=ANXA1 PE=2 SV=1;tr|Q5T3N1|Q5T3N1_HUMAN Annexin (Fragment) OS=Homo sapien	7	10	10	35.3	38.714	633;634	97;312
P04259	sp|P04259|K2C6B_HUMAN Keratin, type II cytoskeletal 6B OS=Homo sapiens GN=KRT6B PE=1 SV=5	1	35	0	48.4	60.066	201;202;203	173;378;436
V9HVZ4;P04406;Q2TSD0;E7EUT5;Q0QET7;A4UCT1;Q5ZEY3;B4DRV9;Q16768	tr|V9HVZ4|V9HVZ4_HUMAN Glyceraldehyde-3-phosphate dehydrogenase OS=Homo sapiens GN=HEL-S-162eP PE=2 SV=1;sp|P04406|G3P_HUMAN Glyceraldehyde-3-phosphate dehydrogenase OS=Homo sapiens GN=GAPDH PE=1 SV=3;tr|Q2TSD0|Q2TSD0_HUMAN Glyceraldehyde-3-phosphate dehyd	9	14	14	41.8	36.053	635;636;637;638	84;194;215;254
V9HW43;P04792;B4DL87;F8WE04;C9J3N8	tr|V9HW43|V9HW43_HUMAN Epididymis secretory protein Li 102 OS=Homo sapiens GN=HEL-S-102 PE=2 SV=1;sp|P04792|HSPB1_HUMAN Heat shock protein beta-1 OS=Homo sapiens GN=HSPB1 PE=1 SV=2;tr|B4DL87|B4DL87_HUMAN cDNA FLJ52243, highly similar to Heat-shock protein	5	12	12	51.7	22.782	639;640	112;123
Q6IBR0;Q53EP4;P04843;F8WF32;Q96HX3;B4DL99;B7Z4L4	tr|Q6IBR0|Q6IBR0_HUMAN Dolichyl-diphosphooligosaccharide--protein glycosyltransferase subunit 1 OS=Homo sapiens GN=RPN1 PE=2 SV=1;tr|Q53EP4|Q53EP4_HUMAN Dolichyl-diphosphooligosaccharide--protein glycosyltransferase subunit 1 (Fragment) OS=Homo sapiens PE=	7	3	3	4.9	68.606
P04899;Q93020;B3KP24;B3KX51;A0A142CHG9;Q96C71;P63096;P08754;A0A087WTB6;A2A2R6;Q5JWD1;Q6AWC5;A0A087WZE5;Q6LCB5;A0A024R2Z1;Q8N2B4;Q5T697;B3KP89;Q5FWY2;A0A0S2Z3S5;A8K1Y9;A0A0S2Z3H8;P11488;P19087;P09471;A8MTJ3;P38405;P63092	sp|P04899|GNAI2_HUMAN Guanine nucleotide-binding protein G(i) subunit alpha-2 OS=Homo sapiens GN=GNAI2 PE=1 SV=3;tr|Q93020|Q93020_HUMAN GTP-binding regulatory protein Gi alpha-2 chain (Fragment) OS=Homo sapiens GN=WUGSC:H_LUCA16.1 PE=4 SV=2;tr|B3KP24|B3KP2	28	3	2	9.9	40.45
P05089	sp|P05089|ARGI1_HUMAN Arginase-1 OS=Homo sapiens GN=ARG1 PE=1 SV=2	1	1	1	4.7	34.735	641	17
P05091;S4R3S4;B4YAH7;Q53FB6;F8VP50	sp|P05091|ALDH2_HUMAN Aldehyde dehydrogenase, mitochondrial OS=Homo sapiens GN=ALDH2 PE=1 SV=2;tr|S4R3S4|S4R3S4_HUMAN Aldehyde dehydrogenase, mitochondrial (Fragment) OS=Homo sapiens GN=ALDH2 PE=1 SV=1;tr|B4YAH7|B4YAH7_HUMAN ALDH2 (Fragment) OS=Homo sapien	5	3	3	10.3	56.381
P05109	sp|P05109|S10A8_HUMAN Protein S100-A8 OS=Homo sapiens GN=S100A8 PE=1 SV=1	1	6	6	39.8	10.834	642	18
Q6NVC0;P05141;A8K787;A0A0S2Z3H3;P12235;A0A0S2Z359;V9GYG0;Q9H0C2;Q59EP7;O75961;A0A0S2Z3C4	tr|Q6NVC0|Q6NVC0_HUMAN SLC25A5 protein (Fragment) OS=Homo sapiens GN=SLC25A5 PE=2 SV=1;sp|P05141|ADT2_HUMAN ADP/ATP translocase 2 OS=Homo sapiens GN=SLC25A5 PE=1 SV=7;tr|A8K787|A8K787_HUMAN cDNA FLJ75273, highly similar to Homo sapiens solute carrier famil	11	8	3	27.2	35.293	643;644;645;646;647;648	48;117;119;130;188;297
P05164;J3QSF7	sp|P05164|PERM_HUMAN Myeloperoxidase OS=Homo sapiens GN=MPO PE=1 SV=1	2	13	11	18.9	83.868
Q6NWU3;P05177	tr|Q6NWU3|Q6NWU3_HUMAN Cytochrome P450 OS=Homo sapiens GN=CYP1A2 PE=2 SV=1;sp|P05177|CP1A2_HUMAN Cytochrome P450 1A2 OS=Homo sapiens GN=CYP1A2 PE=1 SV=3	2	1	1	2.5	58.417	649	447
P05204	sp|P05204|HMGN2_HUMAN Non-histone chromosomal protein HMG-17 OS=Homo sapiens GN=HMGN2 PE=1 SV=3	1	2	2	16.7	9.3926
P05546;Q8IVC0	sp|P05546|HEP2_HUMAN Heparin cofactor 2 OS=Homo sapiens GN=SERPIND1 PE=1 SV=3;tr|Q8IVC0|Q8IVC0_HUMAN Serpin peptidase inhibitor, clade D (Heparin cofactor), member 1 OS=Homo sapiens GN=SERPIND1 PE=2 SV=1	2	2	2	4.8	57.07
P05787;Q969I0;F8VUG2;F8W1U3;Q7L4M3;F8VP67;Q9NSB2;H0YIB2;F8VQY3	sp|P05787|K2C8_HUMAN Keratin, type II cytoskeletal 8 OS=Homo sapiens GN=KRT8 PE=1 SV=7;tr|Q969I0|Q969I0_HUMAN KRT8 protein (Fragment) OS=Homo sapiens GN=KRT8 PE=2 SV=2;tr|F8VUG2|F8VUG2_HUMAN Keratin, type II cytoskeletal 8 (Fragment) OS=Homo sapiens GN=KRT	9	23	14	39.5	53.704	203	101
V9HW31;P06576;Q0QEN7;H0YH81;F8W079;F8W0P7;H0YI37	tr|V9HW31|V9HW31_HUMAN ATP synthase subunit beta OS=Homo sapiens GN=HEL-S-271 PE=1 SV=1;sp|P06576|ATPB_HUMAN ATP synthase subunit beta, mitochondrial OS=Homo sapiens GN=ATP5B PE=1 SV=3;tr|Q0QEN7|Q0QEN7_HUMAN ATP synthase subunit beta (Fragment) OS=Homo sap	7	13	13	31.9	56.559	650;651;652	133;259;522
P06702;B2R4M6	sp|P06702|S10A9_HUMAN Protein S100-A9 OS=Homo sapiens GN=S100A9 PE=1 SV=1;tr|B2R4M6|B2R4M6_HUMAN Protein S100 OS=Homo sapiens PE=2 SV=1	2	11	11	86.8	13.242	653;654;655;656	4;38;54;57
R4GN98;P06703;B2R577	tr|R4GN98|R4GN98_HUMAN Protein S100 (Fragment) OS=Homo sapiens GN=S100A6 PE=1 SV=1;sp|P06703|S10A6_HUMAN Protein S100-A6 OS=Homo sapiens GN=S100A6 PE=1 SV=1;tr|B2R577|B2R577_HUMAN Protein S100 OS=Homo sapiens PE=2 SV=1	3	4	4	25.9	9.681	657	47
Q13784;P06727	tr|Q13784|Q13784_HUMAN APOA4 protein (Fragment) OS=Homo sapiens GN=APOA4 PE=2 SV=1;sp|P06727|APOA4_HUMAN Apolipoprotein A-IV OS=Homo sapiens GN=APOA4 PE=1 SV=3	2	1	1	4.5	28.157
R4SBI6;Q6FGZ3;P07099	tr|R4SBI6|R4SBI6_HUMAN Epoxide hydrolase OS=Homo sapiens GN=EPHX1 PE=2 SV=1;tr|Q6FGZ3|Q6FGZ3_HUMAN EPHX1 protein (Fragment) OS=Homo sapiens GN=EPHX1 PE=2 SV=1;sp|P07099|HYEP_HUMAN Epoxide hydrolase 1 OS=Homo sapiens GN=EPHX1 PE=1 SV=1	3	2	2	5.9	52.948
P07108;B8ZWD8;B8ZWD1;A0A024RAF2;A0A0A0MTI5;B8ZWD9	sp|P07108|ACBP_HUMAN Acyl-CoA-binding protein OS=Homo sapiens GN=DBI PE=1 SV=2;tr|B8ZWD8|B8ZWD8_HUMAN Diazepam binding inhibitor, splice form 1D(1) OS=Homo sapiens GN=DBI PE=2 SV=1;tr|B8ZWD1|B8ZWD1_HUMAN Acyl-CoA-binding protein OS=Homo sapiens GN=DBI PE=1	6	3	3	31	10.044	658	55
Q5U077;P07195;A8MW50;F5H793;C9J7H8	tr|Q5U077|Q5U077_HUMAN L-lactate dehydrogenase OS=Homo sapiens GN=LDHB PE=2 SV=1;sp|P07195|LDHB_HUMAN L-lactate dehydrogenase B chain OS=Homo sapiens GN=LDHB PE=1 SV=2;tr|A8MW50|A8MW50_HUMAN L-lactate dehydrogenase (Fragment) OS=Homo sapiens GN=LDHB PE=1 S	5	6	5	21.3	36.638
P07305	sp|P07305|H10_HUMAN Histone H1.0 OS=Homo sapiens GN=H1F0 PE=1 SV=3	1	4	4	20.6	20.863
Q6FH10;P07585;F8VXZ8;F8VUF6;F8VWU0;F8VX58;A0A0S2Z3L8;F8VNV6;A0A024RBG6;H0YIH3;F8VNW0;F8VU58;F8VSI3	tr|Q6FH10|Q6FH10_HUMAN DCN protein OS=Homo sapiens GN=DCN PE=2 SV=1;sp|P07585|PGS2_HUMAN Decorin OS=Homo sapiens GN=DCN PE=1 SV=1;tr|F8VXZ8|F8VXZ8_HUMAN Decorin (Fragment) OS=Homo sapiens GN=DCN PE=1 SV=1;tr|F8VUF6|F8VUF6_HUMAN Decorin (Fragment) OS=Homo s	13	10	9	28.1	39.746	659;660;661	74;102;164
P07737;K7EJ44;I3L3D5	sp|P07737|PROF1_HUMAN Profilin-1 OS=Homo sapiens GN=PFN1 PE=1 SV=2;tr|K7EJ44|K7EJ44_HUMAN Profilin OS=Homo sapiens GN=PFN1 PE=1 SV=1	3	7	7	42.9	15.054
P08246;B2MUD5	sp|P08246|ELNE_HUMAN Neutrophil elastase OS=Homo sapiens GN=ELANE PE=1 SV=1	2	3	3	19.9	28.518
P08311	sp|P08311|CATG_HUMAN Cathepsin G OS=Homo sapiens GN=CTSG PE=1 SV=2	1	2	2	7.5	28.837
Q8TBT6;P08574	tr|Q8TBT6|Q8TBT6_HUMAN Putative uncharacterized protein (Fragment) OS=Homo sapiens PE=2 SV=1;sp|P08574|CY1_HUMAN Cytochrome c1, heme protein, mitochondrial OS=Homo sapiens GN=CYC1 PE=1 SV=3	2	1	1	3.8	34.489
V9HWE1;P08670;B0YJC4;Q53HU8;B3KRK8;B0YJC5;A0A1B0GUA0;A0A1B0GTT5;Q5JVS8;A0A1B0GVG8;A0A0S2Z4T0;H7C5W5;B3KWQ6;P41219;B4E192;B4DJW0;P14136;K7EKH6;F8W835	tr|V9HWE1|V9HWE1_HUMAN Epididymis luminal protein 113 OS=Homo sapiens GN=HEL113 PE=2 SV=1;sp|P08670|VIME_HUMAN Vimentin OS=Homo sapiens GN=VIM PE=1 SV=4;tr|B0YJC4|B0YJC4_HUMAN Vimentin OS=Homo sapiens GN=VIM PE=1 SV=1;tr|Q53HU8|Q53HU8_HUMAN Vimentin varian	19	39	33	62.9	53.651	286;662;663;664;665;666	104;120;168;188;294;373
P08727;C9JM50	sp|P08727|K1C19_HUMAN Keratin, type I cytoskeletal 19 OS=Homo sapiens GN=KRT19 PE=1 SV=4;tr|C9JM50|C9JM50_HUMAN Keratin, type I cytoskeletal 19 (Fragment) OS=Homo sapiens GN=KRT19 PE=1 SV=1	2	28	8	57	44.105	393;591	97;370
P08729;B3KY79;Q96GE1;Q14CN4;Q3B834;Q3KNV1;B4DXK4	sp|P08729|K2C7_HUMAN Keratin, type II cytoskeletal 7 OS=Homo sapiens GN=KRT7 PE=1 SV=5;tr|B3KY79|B3KY79_HUMAN cDNA FLJ46620 fis, clone TLUNG2000654, highly similar to Keratin, type II cytoskeletal 7 OS=Homo sapiens PE=2 SV=1	7	14	8	27.5	51.385	203;447	101;348
V9HWE0;P08758;E9PHT9;B4DNG6;D6RBL5;D6RBE9;D6RCN3	tr|V9HWE0|V9HWE0_HUMAN Annexin OS=Homo sapiens GN=HEL-S-7 PE=2 SV=1;sp|P08758|ANXA5_HUMAN Annexin A5 OS=Homo sapiens GN=ANXA5 PE=1 SV=2;tr|E9PHT9|E9PHT9_HUMAN Annexin OS=Homo sapiens GN=ANXA5 PE=1 SV=1;tr|B4DNG6|B4DNG6_HUMAN Annexin OS=Homo sapiens PE=2 SV	7	7	7	20	35.936	667	76
P08779;B4DWU0;B4E2J5;Q16195;K7ENW6	sp|P08779|K1C16_HUMAN Keratin, type I cytoskeletal 16 OS=Homo sapiens GN=KRT16 PE=1 SV=4	5	20	6	39.1	51.267	591	134
V9HWE9;P09211;C7DJS2;C7DJS1;A8MX94;B2C310;A0A087X243;A0A087X2E9	tr|V9HWE9|V9HWE9_HUMAN Epididymis secretory protein Li 22 OS=Homo sapiens GN=HEL-S-22 PE=2 SV=1;sp|P09211|GSTP1_HUMAN Glutathione S-transferase P OS=Homo sapiens GN=GSTP1 PE=1 SV=2;tr|C7DJS2|C7DJS2_HUMAN Glutathione S-transferase pi (Fragment) OS=Homo sapi	8	4	4	27.1	23.356
P09382;A0A0B6XK00;F8WEI7	sp|P09382|LEG1_HUMAN Galectin-1 OS=Homo sapiens GN=LGALS1 PE=1 SV=2	3	4	4	31.9	14.716
Q53G61;Q53G21;P09661;H0YLR3;H0YMA0;H0YKK0;Q6NVW9	tr|Q53G61|Q53G61_HUMAN Small nuclear ribonucleoprotein polypeptide A variant (Fragment) OS=Homo sapiens PE=2 SV=1;tr|Q53G21|Q53G21_HUMAN Small nuclear ribonucleoprotein polypeptide A variant (Fragment) OS=Homo sapiens PE=2 SV=1;sp|P09661|RU2A_HUMAN U2 sm	7	3	3	8.2	28.401
P0C0S5	sp|P0C0S5|H2AZ_HUMAN Histone H2A.Z OS=Homo sapiens GN=H2AFZ PE=1 SV=2	1	9	2	46.9	13.553	668;669;670;671	5;8;12;14
W0UV60;P10153	tr|W0UV60|W0UV60_HUMAN Ribonuclease A F3 OS=Homo sapiens GN=RAF3 PE=3 SV=1;sp|P10153|RNAS2_HUMAN Non-secretory ribonuclease OS=Homo sapiens GN=RNASE2 PE=1 SV=2	2	1	1	9.3	18.354
P10909;H0YC35;B4DW11;H0YLK8;Q8IWL5;H0YAS8;E7ERK6;Q8IWM0;E5RG36;E5RGB0;E5RH61;E5RJZ5;E7ETB4	sp|P10909|CLUS_HUMAN Clusterin OS=Homo sapiens GN=CLU PE=1 SV=1;tr|H0YC35|H0YC35_HUMAN Clusterin (Fragment) OS=Homo sapiens GN=CLU PE=1 SV=1;tr|B4DW11|B4DW11_HUMAN cDNA FLJ57622, highly similar to Clusterin OS=Homo sapiens PE=2 SV=1;tr|H0YLK8|H0YLK8_HUMAN	13	6	6	17.8	52.494
V9HWB4;P11021;B4DEF7	tr|V9HWB4|V9HWB4_HUMAN Epididymis secretory sperm binding protein Li 89n OS=Homo sapiens GN=HEL-S-89n PE=2 SV=1;sp|P11021|GRP78_HUMAN 78 kDa glucose-regulated protein OS=Homo sapiens GN=HSPA5 PE=1 SV=2	3	8	8	11.8	72.332
V9HW22;Q53GZ6;P11142;E9PKE3;Q96IS6;E9PNE6;B3KTV0;B4E1Q1;A8K7Q2;Q53HF2;Q96H53;E9PS65;Q96BE0;E9PN89;A0A024R6B5;P54652;Q9NZ87;Q9NWW3;E9PM13;E9PQQ4;E9PQK7;E9PLF4;B4DTX2;E9PN25;E9PPY6;B3KUS2;E9PI65;A4D111	tr|V9HW22|V9HW22_HUMAN Epididymis luminal protein 33 OS=Homo sapiens GN=HEL-S-72p PE=2 SV=1;tr|Q53GZ6|Q53GZ6_HUMAN Heat shock 70kDa protein 8 isoform 1 variant (Fragment) OS=Homo sapiens PE=2 SV=1;sp|P11142|HSP7C_HUMAN Heat shock cognate 71 kDa protein OS=	28	16	8	27.4	70.897	672;673	507;601
P11678	sp|P11678|PERE_HUMAN Eosinophil peroxidase OS=Homo sapiens GN=EPX PE=1 SV=2	1	7	5	10.6	81.04
Q59EZ3;P11717	tr|Q59EZ3|Q59EZ3_HUMAN Insulin-like growth factor 2 receptor variant (Fragment) OS=Homo sapiens PE=2 SV=1;sp|P11717|MPRI_HUMAN Cation-independent mannose-6-phosphate receptor OS=Homo sapiens GN=IGF2R PE=1 SV=3	2	2	2	0.9	266.11
Q6FI35;Q6FHF5;P12004;B4DUA2;Q7Z6A3;Q7Z6A2;Q7Z6A1	tr|Q6FI35|Q6FI35_HUMAN Proliferating cell nuclear antigen OS=Homo sapiens GN=PCNA PE=1 SV=1;tr|Q6FHF5|Q6FHF5_HUMAN Proliferating cell nuclear antigen (Fragment) OS=Homo sapiens GN=PCNA PE=2 SV=1;sp|P12004|PCNA_HUMAN Proliferating cell nuclear antigen OS=Ho	7	4	4	14.2	28.715	674	80
P12109;A0A087X0S5;B4DQV1;Q8TBN2;B4DRR8;D3DSM7	sp|P12109|CO6A1_HUMAN Collagen alpha-1(VI) chain OS=Homo sapiens GN=COL6A1 PE=1 SV=3;tr|A0A087X0S5|A0A087X0S5_HUMAN Collagen alpha-1(VI) chain OS=Homo sapiens GN=COL6A1 PE=1 SV=1	6	15	15	15.3	108.53
P12110;Q9BUM6;Q7LCA7;Q6FHW5;C9JH44;H7C0M5	sp|P12110|CO6A2_HUMAN Collagen alpha-2(VI) chain OS=Homo sapiens GN=COL6A2 PE=1 SV=4;tr|Q9BUM6|Q9BUM6_HUMAN COL6A2 protein OS=Homo sapiens PE=2 SV=1	6	9	9	9.6	108.58
Q6I9V5;Q59EI9;P12236	tr|Q6I9V5|Q6I9V5_HUMAN SLC25A6 protein OS=Homo sapiens GN=SLC25A6 PE=2 SV=1;tr|Q59EI9|Q59EI9_HUMAN ADP,ATP carrier protein, liver isoform T2 variant (Fragment) OS=Homo sapiens PE=2 SV=1;sp|P12236|ADT3_HUMAN ADP/ATP translocase 3 OS=Homo sapiens GN=SLC25A6	3	7	2	22.5	32.866	643;647;648;675	23;92;94;272
P12270;Q504U6;Q58F23	sp|P12270|TPR_HUMAN Nucleoprotein TPR OS=Homo sapiens GN=TPR PE=1 SV=3	3	6	6	3.6	267.29	676;677	748;755
P12271	sp|P12271|RLBP1_HUMAN Retinaldehyde-binding protein 1 OS=Homo sapiens GN=RLBP1 PE=1 SV=2	1	1	1	9.8	36.474
W0UUR6;P12724	tr|W0UUR6|W0UUR6_HUMAN Ribonuclease A F1 OS=Homo sapiens GN=RAF1 PE=3 SV=1;sp|P12724|ECP_HUMAN Eosinophil cationic protein OS=Homo sapiens GN=RNASE3 PE=1 SV=2	2	2	2	16.9	18.44
Q53T09;P13010	tr|Q53T09|Q53T09_HUMAN Putative uncharacterized protein XRCC5 (Fragment) OS=Homo sapiens GN=XRCC5 PE=4 SV=1;sp|P13010|XRCC5_HUMAN X-ray repair cross-complementing protein 5 OS=Homo sapiens GN=XRCC5 PE=1 SV=3	2	9	9	17.3	64.243	678	401
P13639;Q6PK56;Q8TA90;B4DRE8;B4DPU3;B4DMC6;Q6W6M8	sp|P13639|EF2_HUMAN Elongation factor 2 OS=Homo sapiens GN=EEF2 PE=1 SV=4;tr|Q6PK56|Q6PK56_HUMAN EEF2 protein (Fragment) OS=Homo sapiens GN=EEF2 PE=2 SV=1;tr|Q8TA90|Q8TA90_HUMAN Similar to Elongation factor 2b (Fragment) OS=Homo sapiens PE=2 SV=1;tr|B4DRE8	7	17	17	18.6	95.337	679	498
P13645	sp|P13645|K1C10_HUMAN Keratin, type I cytoskeletal 10 OS=Homo sapiens GN=KRT10 PE=1 SV=6	1	11	5	21.7	58.826	591	163
P13646;K7ERE3;A1A4E9;A8K2H9;B4DL17;K7EMD9;K7EQH6;P35900;K7EMJ2;A4FUA1;Q14525;Q15323;Q2M2I5;G3V1C2;A0A140TA62;Q6A165;C4AM86;B7ZM39;A0A140TA69;A0A024R1T2;Q8N1A0;O76009;Q6A162;O76011;Q14532;O76014;Q92764;O76015;O76013	sp|P13646|K1C13_HUMAN Keratin, type I cytoskeletal 13 OS=Homo sapiens GN=KRT13 PE=1 SV=4;tr|K7ERE3|K7ERE3_HUMAN Keratin, type I cytoskeletal 13 OS=Homo sapiens GN=KRT13 PE=1 SV=1;tr|A1A4E9|A1A4E9_HUMAN Keratin 13 OS=Homo sapiens GN=KRT13 PE=1 SV=1;tr|A8K2H	29	27	13	51.3	49.588	680	395
P13647;F8W0C6;F8VV57	sp|P13647|K2C5_HUMAN Keratin, type II cytoskeletal 5 OS=Homo sapiens GN=KRT5 PE=1 SV=3	3	40	4	51.9	62.378	203;447;448;449	178;426;431;441
Q5VSQ6;P13674	tr|Q5VSQ6|Q5VSQ6_HUMAN Procollagen-proline, 2-oxoglutarate 4-dioxygenase (Proline 4-hydroxylase), alpha polypeptide I variant (Fragment) OS=Homo sapiens GN=P4HA1 PE=2 SV=1;sp|P13674|P4HA1_HUMAN Prolyl 4-hydroxylase subunit alpha-1 OS=Homo sapiens GN=P4HA1	2	1	1	2.6	60.966
P13727	sp|P13727|PRG2_HUMAN Bone marrow proteoglycan OS=Homo sapiens GN=PRG2 PE=1 SV=2	1	6	6	23	25.205
Q4FAT2;P14138	tr|Q4FAT2|Q4FAT2_HUMAN Endothelin 3 OS=Homo sapiens GN=EDN3 PE=1 SV=1;sp|P14138|EDN3_HUMAN Endothelin-3 OS=Homo sapiens GN=EDN3 PE=1 SV=1	2	1	1	7.3	20.594
P14543;B4DM05	sp|P14543|NID1_HUMAN Nidogen-1 OS=Homo sapiens GN=NID1 PE=1 SV=3;tr|B4DM05|B4DM05_HUMAN cDNA FLJ51241, highly similar to Nidogen-1 OS=Homo sapiens PE=2 SV=1	2	2	2	1.8	136.38
V9HWI0;P14550;V9GYG2;V9GYP9;Q5T621	tr|V9HWI0|V9HWI0_HUMAN Epididymis secretory protein Li 6 OS=Homo sapiens GN=HEL-S-165mP PE=2 SV=1;sp|P14550|AK1A1_HUMAN Alcohol dehydrogenase [NADP(+)] OS=Homo sapiens GN=AKR1A1 PE=1 SV=3;tr|V9GYG2|V9GYG2_HUMAN Alcohol dehydrogenase [NADP(+)] OS=Homo sapie	5	2	2	5.5	36.573
V9HWB8;P14618;A0A024R5Z9;B4DNK4;B4DRT3;H3BTN5;Q8WUW7;A0A024R609;H3BQ34;Q504U3;H3BR70;H3BUW1;H3BTJ2;H3BT25;Q9UKK4;Q9UK31;H3BU13;H3BN34;Q9NYI7;H3BQZ3;B4DPM0;Q16716;Q16715;P30613	tr|V9HWB8|V9HWB8_HUMAN Pyruvate kinase OS=Homo sapiens GN=HEL-S-30 PE=1 SV=1;sp|P14618|KPYM_HUMAN Pyruvate kinase PKM OS=Homo sapiens GN=PKM PE=1 SV=4;tr|A0A024R5Z9|A0A024R5Z9_HUMAN Pyruvate kinase OS=Homo sapiens GN=PKM2 PE=3 SV=1;tr|B4DNK4|B4DNK4_HUMAN P	24	22	22	47.5	57.936	681	224
Q5CAQ5;V9HWP2;P14625;Q59FC6;B4DU71;Q96GW1;B4DHT9;B4DQX3;H0YIV0;F8W026;Q58FF3;F8VPC7;Q58FF2	tr|Q5CAQ5|Q5CAQ5_HUMAN Tumor rejection antigen (Gp96) 1 OS=Homo sapiens GN=TRA1 PE=2 SV=1;tr|V9HWP2|V9HWP2_HUMAN Epididymis luminal protein 35 OS=Homo sapiens GN=HEL-S-125m PE=2 SV=1;sp|P14625|ENPL_HUMAN Endoplasmin OS=Homo sapiens GN=HSP90B1 PE=1 SV=1;tr|	13	18	17	25.7	92.339
P14854	sp|P14854|CX6B1_HUMAN Cytochrome c oxidase subunit 6B1 OS=Homo sapiens GN=COX6B1 PE=1 SV=2	1	1	1	12.8	10.192
P15408	sp|P15408|FOSL2_HUMAN Fos-related antigen 2 OS=Homo sapiens GN=FOSL2 PE=1 SV=1	1	1	1	6.4	35.193	682	240
P15531;E7ERL0;C9K028;E5RHP0	sp|P15531|NDKA_HUMAN Nucleoside diphosphate kinase A OS=Homo sapiens GN=NME1 PE=1 SV=1;tr|E7ERL0|E7ERL0_HUMAN Nucleoside diphosphate kinase A OS=Homo sapiens GN=NME1 PE=1 SV=1	4	4	1	34.2	17.149
P15924;Q4LE79;B4E2A0;B4DKX6;B4DWT7;G1UI31;Q6ZP16	sp|P15924|DESP_HUMAN Desmoplakin OS=Homo sapiens GN=DSP PE=1 SV=3;tr|Q4LE79|Q4LE79_HUMAN DSP variant protein (Fragment) OS=Homo sapiens GN=DSP variant protein PE=2 SV=1	7	38	38	15.5	331.77	683;684;685;686	1033;1056;1592;1593
P16152;E9PQ63;A8MTM1;V9HW40;Q53F60;O75828	sp|P16152|CBR1_HUMAN Carbonyl reductase [NADPH] 1 OS=Homo sapiens GN=CBR1 PE=1 SV=3;tr|E9PQ63|E9PQ63_HUMAN Carbonyl reductase [NADPH] 1 OS=Homo sapiens GN=CBR1 PE=1 SV=1;tr|A8MTM1|A8MTM1_HUMAN Carbonyl reductase [NADPH] 1 OS=Homo sapiens GN=CBR1 PE=1 SV=1	6	7	7	31	30.375
P16401;Q14463	sp|P16401|H15_HUMAN Histone H1.5 OS=Homo sapiens GN=HIST1H1B PE=1 SV=3	2	10	9	30.5	22.58	687;688;689;690	17;21;49;168
P16402;A1L407;P22492;Q02539	sp|P16402|H13_HUMAN Histone H1.3 OS=Homo sapiens GN=HIST1H1D PE=1 SV=2	4	13	4	36.7	22.35	273;277;691	17;47;64
P16403	sp|P16403|H12_HUMAN Histone H1.2 OS=Homo sapiens GN=HIST1H1C PE=1 SV=2	1	15	6	39	21.364	273;277;692;693;694;695	17;21;22;46;63;168
P18583;H7C2G8;B3KRA1;H7C1M2;Q3SWV4;A0JLP4;D3DSF7	sp|P18583|SON_HUMAN Protein SON OS=Homo sapiens GN=SON PE=1 SV=4;tr|H7C2G8|H7C2G8_HUMAN Protein SON (Fragment) OS=Homo sapiens GN=SON PE=1 SV=1;tr|B3KRA1|B3KRA1_HUMAN cDNA FLJ33914 fis, clone CTONG2016575, highly similar to SON PROTEIN OS=Homo sapiens PE=2	7	3	3	1.3	263.83	696;697	106;2055
Q6P6D7;Q6FHU2;Q53G35;P18669;Q0D2Q6;Q6FHK8;B4DKL5;Q8N0Y7;B4DMJ7;P15259;B7Z9E5;B4DJA4;A4D2J6;O00228;B7ZW15	tr|Q6P6D7|Q6P6D7_HUMAN Phosphoglycerate mutase OS=Homo sapiens GN=PGAM1 PE=2 SV=1;tr|Q6FHU2|Q6FHU2_HUMAN Phosphoglycerate mutase (Fragment) OS=Homo sapiens GN=PGAM1 PE=2 SV=1;tr|Q53G35|Q53G35_HUMAN Phosphoglycerate mutase (Fragment) OS=Homo sapiens PE=2 SV	15	8	8	39.4	28.82	698;699	5;39
Q6NZ59;Q6IB54;P18859	tr|Q6NZ59|Q6NZ59_HUMAN ATP synthase-coupling factor 6, mitochondrial OS=Homo sapiens GN=ATP5J PE=2 SV=1;tr|Q6IB54|Q6IB54_HUMAN ATP synthase-coupling factor 6, mitochondrial OS=Homo sapiens GN=ATP5J PE=2 SV=1;sp|P18859|ATP5J_HUMAN ATP synthase-coupling fact	3	2	2	13	12.627	700;701	99;105
P19012;B3KVF5;A8MT21;B4E204;C9JTG5	sp|P19012|K1C15_HUMAN Keratin, type I cytoskeletal 15 OS=Homo sapiens GN=KRT15 PE=1 SV=3;tr|B3KVF5|B3KVF5_HUMAN cDNA FLJ16494 fis, clone CTONG3004576, highly similar to Keratin, type I cytoskeletal 15 OS=Homo sapiens PE=2 SV=1;tr|A8MT21|A8MT21_HUMAN Kerati	5	24	10	43.6	49.211	591;680	122;396
P19652	sp|P19652|A1AG2_HUMAN Alpha-1-acid glycoprotein 2 OS=Homo sapiens GN=ORM2 PE=1 SV=2	1	2	1	10.4	23.602
Q86SR2;P20160	tr|Q86SR2|Q86SR2_HUMAN AZU1 protein (Fragment) OS=Homo sapiens GN=AZU1 PE=2 SV=1;sp|P20160|CAP7_HUMAN Azurocidin OS=Homo sapiens GN=AZU1 PE=1 SV=3	2	1	1	4.9	24.671
P20591;H9KVC7;H9KVC9;Q75MY7;F8W8T1;Q8NAA8;P20592	sp|P20591|MX1_HUMAN Interferon-induced GTP-binding protein Mx1 OS=Homo sapiens GN=MX1 PE=1 SV=4;tr|H9KVC7|H9KVC7_HUMAN Interferon-induced GTP-binding protein Mx1 (Fragment) OS=Homo sapiens GN=MX1 PE=1 SV=1;tr|H9KVC9|H9KVC9_HUMAN Interferon-induced GTP-bind	7	2	2	4.1	75.519
P20700;E9PBF6;Q6DC98;A0A0D9SFE5;B4DZT3;A0A0D9SFY5	sp|P20700|LMNB1_HUMAN Lamin-B1 OS=Homo sapiens GN=LMNB1 PE=1 SV=2;tr|E9PBF6|E9PBF6_HUMAN Lamin-B1 OS=Homo sapiens GN=LMNB1 PE=1 SV=1;tr|Q6DC98|Q6DC98_HUMAN LMNB1 protein (Fragment) OS=Homo sapiens GN=LMNB1 PE=2 SV=1;tr|A0A0D9SFE5|A0A0D9SFE5_HUMAN Lamin B1,	6	10	8	19.5	66.408	702	33
Q5HY54;P21333;Q60FE6;Q60FE5;A6NDY9;A0A087WWY3;Q8TES4;Q6NXF2;Q96C61;B4E2F9;F8WE98;B4DTD5;Q86TQ3;H0Y5C6;Q2VP91;H0Y5F3	tr|Q5HY54|Q5HY54_HUMAN Filamin-A OS=Homo sapiens GN=FLNA PE=1 SV=1;sp|P21333|FLNA_HUMAN Filamin-A OS=Homo sapiens GN=FLNA PE=1 SV=4;tr|Q60FE6|Q60FE6_HUMAN Filamin A OS=Homo sapiens GN=FLNA PE=2 SV=1;tr|Q60FE5|Q60FE5_HUMAN Filamin A OS=Homo sapiens GN=FLNA	16	55	52	27.4	276.55	703;704;705;706	569;578;781;2567
Q6FHN3;Q32Q12;P22392;J3KPD9;O60361;F6XY72	tr|Q6FHN3|Q6FHN3_HUMAN Nucleoside diphosphate kinase OS=Homo sapiens GN=NME2 PE=2 SV=1;tr|Q32Q12|Q32Q12_HUMAN Nucleoside diphosphate kinase OS=Homo sapiens GN=NME1-NME2 PE=1 SV=1;sp|P22392|NDKB_HUMAN Nucleoside diphosphate kinase B OS=Homo sapiens GN=NME2	6	5	2	35.5	17.298
Q2I377;P22528	tr|Q2I377|Q2I377_HUMAN Small proline rich protein OS=Homo sapiens PE=2 SV=1;sp|P22528|SPR1B_HUMAN Cornifin-B OS=Homo sapiens GN=SPRR1B PE=1 SV=2	2	1	1	23.3	8.1324
P22626;A0A087WUI2;A0A024RA28;I6L957	sp|P22626|ROA2_HUMAN Heterogeneous nuclear ribonucleoproteins A2/B1 OS=Homo sapiens GN=HNRNPA2B1 PE=1 SV=2;tr|A0A087WUI2|A0A087WUI2_HUMAN Heterogeneous nuclear ribonucleoproteins A2/B1 OS=Homo sapiens GN=HNRNPA2B1 PE=1 SV=1;tr|A0A024RA28|A0A024RA28_HUMAN H	4	13	12	36	37.429	707;708	3;112
Q8NBH6;P23142;B4DUV1;B1AHL2;B1AHM7;H7C1M6;B1AHM9	tr|Q8NBH6|Q8NBH6_HUMAN Fibulin-1 OS=Homo sapiens PE=2 SV=1;sp|P23142|FBLN1_HUMAN Fibulin-1 OS=Homo sapiens GN=FBLN1 PE=1 SV=4;tr|B4DUV1|B4DUV1_HUMAN Fibulin-1 OS=Homo sapiens PE=2 SV=1;tr|B1AHL2|B1AHL2_HUMAN Fibulin-1 OS=Homo sapiens GN=FBLN1 PE=1 SV=1	7	6	6	16.5	70.577
Q9BSV4;Q86VG2;P23246;Q6PIX2	tr|Q9BSV4|Q9BSV4_HUMAN SFPQ protein (Fragment) OS=Homo sapiens GN=SFPQ PE=2 SV=2;tr|Q86VG2|Q86VG2_HUMAN Splicing factor proline/glutamine-rich (Polypyrimidine tract binding protein associated) OS=Homo sapiens GN=SFPQ PE=2 SV=1;sp|P23246|SFPQ_HUMAN Splicing	4	2	2	5.8	68.63
V9HWC6;P23284	tr|V9HWC6|V9HWC6_HUMAN Peptidyl-prolyl cis-trans isomerase OS=Homo sapiens GN=HEL-S-39 PE=2 SV=1;sp|P23284|PPIB_HUMAN Peptidyl-prolyl cis-trans isomerase B OS=Homo sapiens GN=PPIB PE=1 SV=2	2	6	6	29.8	22.742
P23368	sp|P23368|MAOM_HUMAN NAD-dependent malic enzyme, mitochondrial OS=Homo sapiens GN=ME2 PE=1 SV=1	1	2	2	6.3	65.443	709;710	156;352
Q53G83;P23396;E9PL09;Q9NQS8;E9PPU1;H0YEU2;F2Z2S8;H0YF32;H0YCJ7;E9PQ96;E9PSF4;E9PJH4;E9PK82;A7E2S3;H0YES8;E9PJN9;E9PQX2	tr|Q53G83|Q53G83_HUMAN Ribosomal protein S3 variant (Fragment) OS=Homo sapiens PE=2 SV=1;sp|P23396|RS3_HUMAN 40S ribosomal protein S3 OS=Homo sapiens GN=RPS3 PE=1 SV=2;tr|E9PL09|E9PL09_HUMAN 40S ribosomal protein S3 OS=Homo sapiens GN=RPS3 PE=1 SV=1;tr|Q9N	17	11	11	42.4	26.689	711;712	62;108
Q1RMG2;P23526	tr|Q1RMG2|Q1RMG2_HUMAN Adenosylhomocysteinase OS=Homo sapiens GN=AHCY PE=2 SV=1;sp|P23526|SAHH_HUMAN Adenosylhomocysteinase OS=Homo sapiens GN=AHCY PE=1 SV=4	2	2	2	5.2	33.811	713	282
Q93079;P23527	sp|Q93079|H2B1H_HUMAN Histone H2B type 1-H OS=Homo sapiens GN=HIST1H2BH PE=1 SV=3;sp|P23527|H2B1O_HUMAN Histone H2B type 1-O OS=Homo sapiens GN=HIST1H2BO PE=1 SV=3	2	21	0	69.8	13.892	30;31;35;36;422;423;714;715;716	6;12;13;16;17;21;24;86;109
V9HWI5;P23528;E9PS23;B4E112;G3V1A4;E9PP50;E9PK25;E9PLJ3;E9PQB7	tr|V9HWI5|V9HWI5_HUMAN Cofilin 1 (Non-muscle), isoform CRA_b OS=Homo sapiens GN=HEL-S-15 PE=2 SV=1;sp|P23528|COF1_HUMAN Cofilin-1 OS=Homo sapiens GN=CFL1 PE=1 SV=3;tr|E9PS23|E9PS23_HUMAN Cofilin-1 (Fragment) OS=Homo sapiens GN=CFL1 PE=1 SV=8;tr|B4E112|B4E1	9	6	6	31.3	18.502
P23946;Q4FEB5	sp|P23946|CMA1_HUMAN Chymase OS=Homo sapiens GN=CMA1 PE=1 SV=1;tr|Q4FEB5|Q4FEB5_HUMAN Chymase 1 preproprotein transcript I (Fragment) OS=Homo sapiens GN=CMA1 PE=2 SV=1	2	2	2	10.9	27.324
Q59EH3;P24666	tr|Q59EH3|Q59EH3_HUMAN Acid phosphatase 1 isoform c variant (Fragment) OS=Homo sapiens PE=2 SV=1;sp|P24666|PPAC_HUMAN Low molecular weight phosphotyrosine protein phosphatase OS=Homo sapiens GN=ACP1 PE=1 SV=3	2	1	1	6.7	18.698
Q71U02;Q6IBG1;P24844	tr|Q71U02|Q71U02_HUMAN Regulatory myosin light chain long version OS=Homo sapiens PE=2 SV=1;tr|Q6IBG1|Q6IBG1_HUMAN MYL9 protein OS=Homo sapiens GN=MYL9 PE=2 SV=1;sp|P24844|MYL9_HUMAN Myosin regulatory light polypeptide 9 OS=Homo sapiens GN=MYL9 PE=1 SV=4	3	4	1	27.9	19.893
P25398	sp|P25398|RS12_HUMAN 40S ribosomal protein S12 OS=Homo sapiens GN=RPS12 PE=1 SV=3	1	2	2	18.9	14.515
V9HW26;P25705;K7EK77;K7ERX7;B4DGW3;K7ENJ4;K7EJP1;K7EQH4;K7ESA0	tr|V9HW26|V9HW26_HUMAN ATP synthase subunit alpha OS=Homo sapiens GN=HEL-S-123m PE=1 SV=1;sp|P25705|ATPA_HUMAN ATP synthase subunit alpha, mitochondrial OS=Homo sapiens GN=ATP5A1 PE=1 SV=1;tr|K7EK77|K7EK77_HUMAN ATP synthase subunit alpha, mitochondrial (F	9	11	11	21.3	59.75	717;718	239;539
V9HWC0;P26038;Q6PJT4;B7Z4C7;Q9UJU1;Q9UJZ2;Q9UJZ7;Q9UJZ6;Q9UK20;B7Z2S7;V9GZ54;Q9UJZ8	tr|V9HWC0|V9HWC0_HUMAN Epididymis luminal protein 70 OS=Homo sapiens GN=HEL70 PE=2 SV=1;sp|P26038|MOES_HUMAN Moesin OS=Homo sapiens GN=MSN PE=1 SV=3	12	16	10	25.1	67.819	358	35
P26447	sp|P26447|S10A4_HUMAN Protein S100-A4 OS=Homo sapiens GN=S100A4 PE=1 SV=1	1	1	1	8.9	11.728
Q5U071;P26583;D6R9A6	tr|Q5U071|Q5U071_HUMAN High-mobility group box 2 OS=Homo sapiens PE=2 SV=1;sp|P26583|HMGB2_HUMAN High mobility group protein B2 OS=Homo sapiens GN=HMGB2 PE=1 SV=2;tr|D6R9A6|D6R9A6_HUMAN High mobility group protein B2 (Fragment) OS=Homo sapiens GN=HMGB2 PE=	3	2	2	11.5	23.904
Q53YD7;P26641;B4DUP0;B4DUK7;Q2F838;B4DSR4	tr|Q53YD7|Q53YD7_HUMAN EEF1G protein OS=Homo sapiens GN=EEF1G PE=2 SV=1;sp|P26641|EF1G_HUMAN Elongation factor 1-gamma OS=Homo sapiens GN=EEF1G PE=1 SV=3;tr|B4DUP0|B4DUP0_HUMAN cDNA FLJ59433, highly similar to Elongation factor 1-gamma OS=Homo sapiens PE=2	6	4	4	10.1	50.118
P27348;E9PG15;Q53RR5;B4DMT8;Q53S41;B4DY04;Q3YBA8	sp|P27348|1433T_HUMAN 14-3-3 protein theta OS=Homo sapiens GN=YWHAQ PE=1 SV=1;tr|E9PG15|E9PG15_HUMAN 14-3-3 protein theta (Fragment) OS=Homo sapiens GN=YWHAQ PE=1 SV=1;tr|Q53RR5|Q53RR5_HUMAN Putative uncharacterized protein YWHAQ (Fragment) OS=Homo sapiens	7	13	8	51.8	27.764	719;720	9;11
P27482	sp|P27482|CALL3_HUMAN Calmodulin-like protein 3 OS=Homo sapiens GN=CALML3 PE=1 SV=2	1	6	5	46.3	16.891
Q53G71;V9HW88;P27797;K7EJB9;B4E2Y9;B4DHR1;K7EL50;A0A0F7WAP3;A0A142IKA1;A0A142IK94	tr|Q53G71|Q53G71_HUMAN Calreticulin variant (Fragment) OS=Homo sapiens PE=2 SV=1;tr|V9HW88|V9HW88_HUMAN Calreticulin, isoform CRA_b OS=Homo sapiens GN=HEL-S-99n PE=2 SV=1;sp|P27797|CALR_HUMAN Calreticulin OS=Homo sapiens GN=CALR PE=1 SV=1;tr|K7EJB9|K7EJB9_	10	6	6	23.6	46.918
P27824;D6RGY2;Q6ZP56;D6RFL1;H0Y9H1;H0Y9Q7	sp|P27824|CALX_HUMAN Calnexin OS=Homo sapiens GN=CANX PE=1 SV=2;tr|D6RGY2|D6RGY2_HUMAN Calnexin (Fragment) OS=Homo sapiens GN=CANX PE=1 SV=1;tr|Q6ZP56|Q6ZP56_HUMAN cDNA FLJ26480 fis, clone KDN05071, highly similar to Calnexin OS=Homo sapiens PE=2 SV=1	6	5	5	10.5	67.567
P29034;Q5RHS7;R4GN49	sp|P29034|S10A2_HUMAN Protein S100-A2 OS=Homo sapiens GN=S100A2 PE=1 SV=3;tr|Q5RHS7|Q5RHS7_HUMAN Protein S100-A2 OS=Homo sapiens GN=S100A2 PE=1 SV=2	3	3	3	19.4	11.117	721	27
P29373;Q5SYZ4;B5MCB5;F1T0F7;P29762	sp|P29373|RABP2_HUMAN Cellular retinoic acid-binding protein 2 OS=Homo sapiens GN=CRABP2 PE=1 SV=2;tr|Q5SYZ4|Q5SYZ4_HUMAN Cellular retinoic acid-binding protein 2 (Fragment) OS=Homo sapiens GN=CRABP2 PE=1 SV=1	5	4	4	33.3	15.693
P29508;Q5K684;Q9BYH9	sp|P29508|SPB3_HUMAN Serpin B3 OS=Homo sapiens GN=SERPINB3 PE=1 SV=2;tr|Q5K684|Q5K684_HUMAN SCCA1/SCCA2 fusion protein OS=Homo sapiens PE=2 SV=1	3	21	6	49.7	44.564	722;723;724;725;726	87;106;158;199;260
Q6NVI1;P29966	tr|Q6NVI1|Q6NVI1_HUMAN MARCKS protein (Fragment) OS=Homo sapiens GN=MARCKS PE=2 SV=1;sp|P29966|MARCS_HUMAN Myristoylated alanine-rich C-kinase substrate OS=Homo sapiens GN=MARCKS PE=1 SV=4	2	2	2	31.8	14.859
V9HWC7;P30041;A4UCS6;B4DUK1	tr|V9HWC7|V9HWC7_HUMAN Epididymis secretory sperm binding protein Li 128m OS=Homo sapiens GN=HEL-S-128m PE=2 SV=1;sp|P30041|PRDX6_HUMAN Peroxiredoxin-6 OS=Homo sapiens GN=PRDX6 PE=1 SV=3	4	6	6	28.1	25.035	727	144
V9HW35;P30044	tr|V9HW35|V9HW35_HUMAN Epididymis secretory protein Li 55 OS=Homo sapiens GN=HEL-S-55 PE=2 SV=1;sp|P30044|PRDX5_HUMAN Peroxiredoxin-5, mitochondrial OS=Homo sapiens GN=PRDX5 PE=1 SV=4	2	4	4	31.5	17.031
Q53HC2;P30048;A4UCS5	tr|Q53HC2|Q53HC2_HUMAN Peroxiredoxin 3 isoform a variant (Fragment) OS=Homo sapiens PE=2 SV=1;sp|P30048|PRDX3_HUMAN Thioredoxin-dependent peroxide reductase, mitochondrial OS=Homo sapiens GN=PRDX3 PE=1 SV=3;tr|A4UCS5|A4UCS5_HUMAN Peroxiredoxin 3 isoform a	3	2	2	8.2	27.624	728	91
P30049	sp|P30049|ATPD_HUMAN ATP synthase subunit delta, mitochondrial OS=Homo sapiens GN=ATP5D PE=1 SV=2	1	1	1	11.3	17.49	729	136
P30050;Q59FI9;D3DS95;Q76P68	sp|P30050|RL12_HUMAN 60S ribosomal protein L12 OS=Homo sapiens GN=RPL12 PE=1 SV=1;tr|Q59FI9|Q59FI9_HUMAN Ribosomal protein L12 variant (Fragment) OS=Homo sapiens PE=2 SV=1	4	5	5	44.8	17.818
P30084	sp|P30084|ECHM_HUMAN Enoyl-CoA hydratase, mitochondrial OS=Homo sapiens GN=ECHS1 PE=1 SV=4	1	3	3	14.1	31.387	730;731	43;185
Q96HI4;P30419	tr|Q96HI4|Q96HI4_HUMAN Glycylpeptide N-tetradecanoyltransferase (Fragment) OS=Homo sapiens GN=NMT1 PE=2 SV=2;sp|P30419|NMT1_HUMAN Glycylpeptide N-tetradecanoyltransferase 1 OS=Homo sapiens GN=NMT1 PE=1 SV=2	2	1	1	2	56.603
P30837;A0A0U1RQK9;B4DLJ0	sp|P30837|AL1B1_HUMAN Aldehyde dehydrogenase X, mitochondrial OS=Homo sapiens GN=ALDH1B1 PE=1 SV=3;tr|A0A0U1RQK9|A0A0U1RQK9_HUMAN Aldehyde dehydrogenase X, mitochondrial (Fragment) OS=Homo sapiens GN=ALDH1B1 PE=1 SV=1;tr|B4DLJ0|B4DLJ0_HUMAN cDNA FLJ51238,	3	2	2	6.8	57.206
V9HWD6;P31946;B5BU24;Q4VY20;Q4VY19;A0A0J9YWE8;Q59EQ2;A0A0J9YWZ2	tr|V9HWD6|V9HWD6_HUMAN Epididymis secretory protein Li 1 OS=Homo sapiens GN=HEL-S-1 PE=2 SV=1;sp|P31946|1433B_HUMAN 14-3-3 protein beta/alpha OS=Homo sapiens GN=YWHAB PE=1 SV=3;tr|B5BU24|B5BU24_HUMAN 14-3-3 protein beta/alpha OS=Homo sapiens GN=YWHAB PE=2	8	9	2	34.1	28.082	55;732	13;51
P31947	sp|P31947|1433S_HUMAN 14-3-3 protein sigma OS=Homo sapiens GN=SFN PE=1 SV=1	1	13	8	45.2	27.774	732;733;734	11;32;77
V9HWH9;P31949;B2R5H0	tr|V9HWH9|V9HWH9_HUMAN Protein S100 OS=Homo sapiens GN=HEL-S-43 PE=2 SV=1;sp|P31949|S10AB_HUMAN Protein S100-A11 OS=Homo sapiens GN=S100A11 PE=1 SV=2;tr|B2R5H0|B2R5H0_HUMAN Protein S100 OS=Homo sapiens PE=2 SV=1	3	5	5	30.5	11.74	735	3
P32456	sp|P32456|GBP2_HUMAN Guanylate-binding protein 2 OS=Homo sapiens GN=GBP2 PE=1 SV=3	1	1	1	3.2	67.208	736	483
P33778	sp|P33778|H2B1B_HUMAN Histone H2B type 1-B OS=Homo sapiens GN=HIST1H2BB PE=1 SV=2	1	14	5	65.9	13.95	35;36;737;738;739;740;741;742	12;13;16;17;21;24;86;109
P35251	sp|P35251|RFC1_HUMAN Replication factor C subunit 1 OS=Homo sapiens GN=RFC1 PE=1 SV=4	1	1	1	1.6	128.25	743;744	781;790
P35442	sp|P35442|TSP2_HUMAN Thrombospondin-2 OS=Homo sapiens GN=THBS2 PE=1 SV=2	1	1	1	1.5	129.99
P35527;K7EQQ3	sp|P35527|K1C9_HUMAN Keratin, type I cytoskeletal 9 OS=Homo sapiens GN=KRT9 PE=1 SV=3	2	3	2	6.9	62.064
P35555;Q75N88;B4E3I6;Q9NP01;Q59HB9;H0YND0;Q75N89;Q8WYH1;F6U495;E9PHW4;A0A087WYV8;P35556	sp|P35555|FBN1_HUMAN Fibrillin-1 OS=Homo sapiens GN=FBN1 PE=1 SV=3;tr|Q75N88|Q75N88_HUMAN Fibrillin 1 OS=Homo sapiens GN=FBN1 PE=4 SV=1	12	10	10	4.2	312.24
P35580	sp|P35580|MYH10_HUMAN Myosin-10 OS=Homo sapiens GN=MYH10 PE=1 SV=3	1	18	1	7.9	229	11;13;20;21;57;58	78;685;689;828;1452;1532
P35606;D6RBZ7;D6RCL6;D6RBG7;D6RBT6;D6R997;B4E2C9	sp|P35606|COPB2_HUMAN Coatomer subunit beta OS=Homo sapiens GN=COPB2 PE=1 SV=2	7	3	3	3.2	102.49
Q59GY2;P36578;H3BM89;B4DMJ6;H3BU31;B4DFI6;B4DMJ2;Q53G74;B4DP82;H3BTP7	tr|Q59GY2|Q59GY2_HUMAN Ribosomal protein L4 variant (Fragment) OS=Homo sapiens PE=2 SV=1;sp|P36578|RL4_HUMAN 60S ribosomal protein L4 OS=Homo sapiens GN=RPL4 PE=1 SV=5;tr|H3BM89|H3BM89_HUMAN 60S ribosomal protein L4 OS=Homo sapiens GN=RPL4 PE=1 SV=1;tr|B4D	10	4	4	10	48.995
P36871	sp|P36871|PGM1_HUMAN Phosphoglucomutase-1 OS=Homo sapiens GN=PGM1 PE=1 SV=3	1	1	1	2.7	61.448
X6RJP6;P37802;B7Z5A2	tr|X6RJP6|X6RJP6_HUMAN Transgelin-2 (Fragment) OS=Homo sapiens GN=TAGLN2 PE=1 SV=1;sp|P37802|TAGL2_HUMAN Transgelin-2 OS=Homo sapiens GN=TAGLN2 PE=1 SV=3	3	8	8	39	21.086
P38117;M0QY67	sp|P38117|ETFB_HUMAN Electron transfer flavoprotein subunit beta OS=Homo sapiens GN=ETFB PE=1 SV=3	2	3	3	11.8	27.843
P38606;B7Z2V6;C9JA17;C9JVW8	sp|P38606|VATA_HUMAN V-type proton ATPase catalytic subunit A OS=Homo sapiens GN=ATP6V1A PE=1 SV=2	4	5	5	8.9	68.303
P39023;Q9NY85;G5E9G0;Q8TBW1;Q96QL0;H7C3M2;B5MCW2;H7C422;B4DN06;F8WCR1;Q49AJ9;Q9BT63	sp|P39023|RL3_HUMAN 60S ribosomal protein L3 OS=Homo sapiens GN=RPL3 PE=1 SV=2;tr|Q9NY85|Q9NY85_HUMAN Ribosomal protein L3 (Fragment) OS=Homo sapiens GN=rpl3 PE=3 SV=1;tr|G5E9G0|G5E9G0_HUMAN 60S ribosomal protein L3 OS=Homo sapiens GN=RPL3 PE=1 SV=1;tr|Q8T	12	6	1	12.2	46.108
Q6FH49;P40261	tr|Q6FH49|Q6FH49_HUMAN NNMT protein OS=Homo sapiens GN=NNMT PE=2 SV=1;sp|P40261|NNMT_HUMAN Nicotinamide N-methyltransferase OS=Homo sapiens GN=NNMT PE=1 SV=1	2	1	1	3.4	29.574
P41226	sp|P41226|UBA7_HUMAN Ubiquitin-like modifier-activating enzyme 7 OS=Homo sapiens GN=UBA7 PE=1 SV=2	1	1	1	1.6	111.69
P42224;J3KPM9	sp|P42224|STAT1_HUMAN Signal transducer and activator of transcription 1-alpha/beta OS=Homo sapiens GN=STAT1 PE=1 SV=2;tr|J3KPM9|J3KPM9_HUMAN Signal transducer and activator of transcription OS=Homo sapiens GN=STAT1 PE=1 SV=1	2	3	3	5.1	87.334
P43652	sp|P43652|AFAM_HUMAN Afamin OS=Homo sapiens GN=AFM PE=1 SV=1	1	1	1	1.8	69.068
P47929	sp|P47929|LEG7_HUMAN Galectin-7 OS=Homo sapiens GN=LGALS7 PE=1 SV=2	1	2	2	20.6	15.075
Q9UBD3;P47992	sp|Q9UBD3|XCL2_HUMAN Cytokine SCM-1 beta OS=Homo sapiens GN=XCL2 PE=1 SV=1;sp|P47992|XCL1_HUMAN Lymphotactin OS=Homo sapiens GN=XCL1 PE=1 SV=1	2	1	1	8.8	12.567
P48047;Q53HH2;H7C086;H7C068;H7C0C1	sp|P48047|ATPO_HUMAN ATP synthase subunit O, mitochondrial OS=Homo sapiens GN=ATP5O PE=1 SV=1;tr|Q53HH2|Q53HH2_HUMAN Mitochondrial ATP synthase, O subunit variant (Fragment) OS=Homo sapiens PE=2 SV=1	5	5	5	18.3	23.277	745;746;747	54;60;162
P48668	sp|P48668|K2C6C_HUMAN Keratin, type II cytoskeletal 6C OS=Homo sapiens GN=KRT6C PE=1 SV=3	1	37	0	51.8	60.024	201;202;203	173;378;436
P48735;Q13584;Q53GL5;B4DSZ6;H0YL11	sp|P48735|IDHP_HUMAN Isocitrate dehydrogenase [NADP], mitochondrial OS=Homo sapiens GN=IDH2 PE=1 SV=2;tr|Q13584|Q13584_HUMAN Isocitrate dehydrogenase [NADP] OS=Homo sapiens PE=2 SV=1;tr|Q53GL5|Q53GL5_HUMAN Isocitrate dehydrogenase 2 (NADP+), mitochondrial	5	16	15	32.7	50.909	748;749;750;751	155;180;272;384
P49411;H3BNU3	sp|P49411|EFTU_HUMAN Elongation factor Tu, mitochondrial OS=Homo sapiens GN=TUFM PE=1 SV=2	2	3	3	7.3	49.541
Q0VGA5;Q53HA4;Q5T5C7;P49591	tr|Q0VGA5|Q0VGA5_HUMAN SARS protein OS=Homo sapiens GN=SARS PE=2 SV=1;tr|Q53HA4|Q53HA4_HUMAN Seryl-tRNA synthetase variant (Fragment) OS=Homo sapiens PE=2 SV=1;tr|Q5T5C7|Q5T5C7_HUMAN Serine--tRNA ligase, cytoplasmic OS=Homo sapiens GN=SARS PE=1 SV=1;sp|P49	4	1	1	2.5	58.406
Q5HY57;P50402	tr|Q5HY57|Q5HY57_HUMAN Emerin OS=Homo sapiens GN=EMD PE=1 SV=1;sp|P50402|EMD_HUMAN Emerin OS=Homo sapiens GN=EMD PE=1 SV=1	2	1	1	5.5	24.938
P50570;A0A1B0GUX5;Q59G96;B3KPF2;E5RHK8;A0A0D9SFB1;B7ZAC0;B4DK06;A0A0U1RQP1;A0A0D9SFE4;Q05193;Q9UQ16;K7EPK9;K7EMQ3;A0A1B0GU67;E5RIK2;B4DJ53;Q59GI5;B4DHH5	sp|P50570|DYN2_HUMAN Dynamin-2 OS=Homo sapiens GN=DNM2 PE=1 SV=2;tr|A0A1B0GUX5|A0A1B0GUX5_HUMAN Dynamin-1 OS=Homo sapiens GN=DNM1 PE=1 SV=1;tr|Q59G96|Q59G96_HUMAN Dynamin 2 isoform 4 variant (Fragment) OS=Homo sapiens PE=2 SV=1;tr|B3KPF2|B3KPF2_HUMAN cDNA	19	3	3	3.2	98.063
Q53FV4;P51884	tr|Q53FV4|Q53FV4_HUMAN Lumican variant (Fragment) OS=Homo sapiens PE=2 SV=1;sp|P51884|LUM_HUMAN Lumican OS=Homo sapiens GN=LUM PE=1 SV=2	2	7	7	21.9	38.413
Q6FHG6;P51888;Q7Z4B2	tr|Q6FHG6|Q6FHG6_HUMAN PRELP protein (Fragment) OS=Homo sapiens GN=PRELP PE=2 SV=1;sp|P51888|PRELP_HUMAN Prolargin OS=Homo sapiens GN=PRELP PE=1 SV=1;tr|Q7Z4B2|Q7Z4B2_HUMAN MSTP161 OS=Homo sapiens GN=MST161 PE=2 SV=1	3	7	7	19.4	43.782	752	277
V9HWA5;Q53FP8;P51911;K7ERM8;K7EQ72;K7ER02;B7Z7E1	tr|V9HWA5|V9HWA5_HUMAN Calponin OS=Homo sapiens GN=HEL-S-14 PE=2 SV=1;tr|Q53FP8|Q53FP8_HUMAN Calponin (Fragment) OS=Homo sapiens PE=2 SV=1;sp|P51911|CNN1_HUMAN Calponin-1 OS=Homo sapiens GN=CNN1 PE=1 SV=2	7	3	3	10.1	33.17
P51991;B4E3E6;B4DDB6;Q65ZQ3;B4E036	sp|P51991|ROA3_HUMAN Heterogeneous nuclear ribonucleoprotein A3 OS=Homo sapiens GN=HNRNPA3 PE=1 SV=2;tr|B4E3E6|B4E3E6_HUMAN cDNA FLJ58832, highly similar to Heterogeneous nuclear ribonucleoprotein A3 OS=Homo sapiens PE=2 SV=1;tr|B4DDB6|B4DDB6_HUMAN Heterog	5	6	6	18	39.594	753;754	4;126
P52272;A0A087X0X3;M0R0N3;M0R019;M0R2T0;B4DEG4;Q59ES8;M0QYQ7;Q7KYM9;M0R0Y6;M0R2I7;Q6P2D7;M0QZM1;M0QYL3;M0QY96	sp|P52272|HNRPM_HUMAN Heterogeneous nuclear ribonucleoprotein M OS=Homo sapiens GN=HNRNPM PE=1 SV=3;tr|A0A087X0X3|A0A087X0X3_HUMAN Heterogeneous nuclear ribonucleoprotein M OS=Homo sapiens GN=HNRNPM PE=1 SV=1;tr|M0R0N3|M0R0N3_HUMAN Heterogeneous nuclear ri	15	6	6	10.3	77.515	755	239
P53618	sp|P53618|COPB_HUMAN Coatomer subunit beta OS=Homo sapiens GN=COPB1 PE=1 SV=3	1	1	1	0.9	107.14
P53621	sp|P53621|COPA_HUMAN Coatomer subunit alpha OS=Homo sapiens GN=COPA PE=1 SV=2	1	3	3	2.5	138.34
Q6IBA2;Q59G24;P53999;B7Z1Z0;D6RC37;D6R970;Q6E433	tr|Q6IBA2|Q6IBA2_HUMAN PC4 protein OS=Homo sapiens GN=PC4 PE=2 SV=1;tr|Q59G24|Q59G24_HUMAN Activated RNA polymerase II transcription cofactor 4 variant (Fragment) OS=Homo sapiens PE=2 SV=1;sp|P53999|TCP4_HUMAN Activated RNA polymerase II transcriptional co	7	4	4	28.3	14.395	756	35
V9HW80;P55072;Q96IF9;Q0IIN5;Q9NTC4;Q9HAP0;Q9HAP1;C9JUP7;C9IZA5	tr|V9HW80|V9HW80_HUMAN Epididymis luminal protein 220 OS=Homo sapiens GN=HEL-S-70 PE=1 SV=1;sp|P55072|TERA_HUMAN Transitional endoplasmic reticulum ATPase OS=Homo sapiens GN=VCP PE=1 SV=4;tr|Q96IF9|Q96IF9_HUMAN VCP protein (Fragment) OS=Homo sapiens GN=VCP	9	9	9	15	89.321
P56381	sp|P56381|ATP5E_HUMAN ATP synthase subunit epsilon, mitochondrial OS=Homo sapiens GN=ATP5E PE=1 SV=2	1	2	2	43.1	5.7797	757;758	21;37
P56715	sp|P56715|RP1_HUMAN Oxygen-regulated protein 1 OS=Homo sapiens GN=RP1 PE=1 SV=1	1	1	1	0.7	240.66	759;760	1558;1561
Q6EZE9;P59666;P59665	tr|Q6EZE9|Q6EZE9_HUMAN Defensin, alpha 3, neutrophil-specific OS=Homo sapiens GN=DEFA3 PE=2 SV=1;sp|P59666|DEF3_HUMAN Neutrophil defensin 3 OS=Homo sapiens GN=DEFA3 PE=1 SV=1;sp|P59665|DEF1_HUMAN Neutrophil defensin 1 OS=Homo sapiens GN=DEFA1 PE=1 SV=1	3	2	2	19.1	10.245
V9HWK1;Q53HE2;P60174;B4DUI5;Q2QD09;U3KPZ0;U3KQF3;U3KPS5	tr|V9HWK1|V9HWK1_HUMAN Triosephosphate isomerase OS=Homo sapiens GN=HEL-S-49 PE=2 SV=1;tr|Q53HE2|Q53HE2_HUMAN Triosephosphate isomerase (Fragment) OS=Homo sapiens PE=2 SV=1;sp|P60174|TPIS_HUMAN Triosephosphate isomerase OS=Homo sapiens GN=TPI1 PE=1 SV=3;tr	8	14	14	61.8	26.669	761;762	188;194
P60468;Q53FA5	sp|P60468|SC61B_HUMAN Protein transport protein Sec61 subunit beta OS=Homo sapiens GN=SEC61B PE=1 SV=2;tr|Q53FA5|Q53FA5_HUMAN Protein translocation complex beta variant (Fragment) OS=Homo sapiens PE=2 SV=1	2	2	2	27.1	9.9743
Q53G99;Q1KLZ0;P60709;B4E335;Q8WVW5;P63261;B4DVQ0;B4E3A4;Q53GK6;Q53G76;B4DW52;B3KWQ3;Q6PJ43;B7ZAP6;Q96FU6;I3L3I0;I3L1U9;G5E9R0;Q96DE1;E7EVS6;C9JZR7;A1E282;K7EM38;A5GZ75;I3L3R2;J3KT65;I3L4N8;C9JTX5;C9JUM1;A4UCT3;V9HVZ7;Q6S8J3;F1BXA6;A5A3E0;P0CG38;Q9UE89;Q562Z7;Q562Y6;Q562X9;Q562S0;Q562N8;Q562N0;Q562L5;L0R5C4;Q9BYX7;P0CG39;Q562R8;Q562P0;Q562L9;Q562Y8;Q562N2;Q562M5;Q562M3;Q562U2;Q562P9;Q562N6;Q562N4;…	tr|Q53G99|Q53G99_HUMAN Beta actin variant (Fragment) OS=Homo sapiens PE=2 SV=1;tr|Q1KLZ0|Q1KLZ0_HUMAN HCG15971, isoform CRA_a OS=Homo sapiens GN=PS1TP5BP1 PE=1 SV=1;sp|P60709|ACTB_HUMAN Actin, cytoplasmic 1 OS=Homo sapiens GN=ACTB PE=1 SV=1;tr|B4E335|B4E33	90	21	8	66.1	41.764	482;483	61;326
P60866;E5RIP1;E5RJX2;G3XAN0	sp|P60866|RS20_HUMAN 40S ribosomal protein S20 OS=Homo sapiens GN=RPS20 PE=1 SV=1;tr|E5RIP1|E5RIP1_HUMAN 40S ribosomal protein S20 OS=Homo sapiens GN=RPS20 PE=1 SV=1;tr|E5RJX2|E5RJX2_HUMAN 40S ribosomal protein S20 OS=Homo sapiens GN=RPS20 PE=1 SV=1	4	3	3	22.7	13.373	763	8
V9HWA6;P60981;B7Z9M9;F6RFD5	tr|V9HWA6|V9HWA6_HUMAN Epididymis luminal protein 32 OS=Homo sapiens GN=HEL32 PE=2 SV=1;sp|P60981|DEST_HUMAN Destrin OS=Homo sapiens GN=DSTN PE=1 SV=3;tr|B7Z9M9|B7Z9M9_HUMAN cDNA, FLJ78893, highly similar to Destrin OS=Homo sapiens PE=2 SV=1;tr|F6RFD5|F6RF	4	5	5	29.7	18.506	764	127
V9HW41;P61088;F8VSD4;F8VV71;F8VZ29;F8VQQ8;Q5JXB2	tr|V9HW41|V9HW41_HUMAN Epididymis secretory protein Li 71 OS=Homo sapiens GN=HEL-S-71 PE=2 SV=1;sp|P61088|UBE2N_HUMAN Ubiquitin-conjugating enzyme E2 N OS=Homo sapiens GN=UBE2N PE=1 SV=1;tr|F8VSD4|F8VSD4_HUMAN Ubiquitin-conjugating enzyme E2 N OS=Homo sapi	7	4	4	34.2	17.138	765	82
P61160;B4DHK9;B4DWQ5;Q8IY98;F5H6T1;A0A1B0GWD0;A0A1B0GWH0	sp|P61160|ARP2_HUMAN Actin-related protein 2 OS=Homo sapiens GN=ACTR2 PE=1 SV=1;tr|B4DHK9|B4DHK9_HUMAN cDNA FLJ51656, highly similar to Actin-like protein 2 OS=Homo sapiens PE=2 SV=1;tr|B4DWQ5|B4DWQ5_HUMAN cDNA FLJ51655, highly similar to Actin-like protei	7	6	6	18	44.76
P61981;B4DE78;B3KNB4;B4DHC4	sp|P61981|1433G_HUMAN 14-3-3 protein gamma OS=Homo sapiens GN=YWHAG PE=1 SV=2;tr|B4DE78|B4DE78_HUMAN cDNA FLJ52141, highly similar to 14-3-3 protein gamma OS=Homo sapiens PE=2 SV=1;tr|B3KNB4|B3KNB4_HUMAN cDNA FLJ14168 fis, clone NT2RP2001440, highly simila	4	9	3	36.4	28.302	55	50
V9HW04;P62140;F8VR82;Q9UPN1;B7ZB67;B4DJ75;F8VYE8;A0A024RBP2;F8W0W8;A0A140VJS9;B3KXM2;P36873;P62136;E7ETD8;C4TNW5;H0Y3Y6;F8W1A0;C9J9S3;C9JP48;B4DNE3;B4E163;E9PMD7	tr|V9HW04|V9HW04_HUMAN Serine/threonine-protein phosphatase OS=Homo sapiens GN=HEL-S-80p PE=2 SV=1;sp|P62140|PP1B_HUMAN Serine/threonine-protein phosphatase PP1-beta catalytic subunit OS=Homo sapiens GN=PPP1CB PE=1 SV=3;tr|F8VR82|F8VR82_HUMAN Serine/threon	22	4	4	16.8	37.186
Q5JR95;Q5JR94;P62241;Q9BS10	tr|Q5JR95|Q5JR95_HUMAN 40S ribosomal protein S8 OS=Homo sapiens GN=RPS8 PE=1 SV=1;tr|Q5JR94|Q5JR94_HUMAN 40S ribosomal protein S8 OS=Homo sapiens GN=RPS8 PE=2 SV=1;sp|P62241|RS8_HUMAN 40S ribosomal protein S8 OS=Homo sapiens GN=RPS8 PE=1 SV=2;tr|Q9BS10|Q9B	4	3	3	19.1	21.879
P62263;H0YB22;E5RH77	sp|P62263|RS14_HUMAN 40S ribosomal protein S14 OS=Homo sapiens GN=RPS14 PE=1 SV=3;tr|H0YB22|H0YB22_HUMAN 40S ribosomal protein S14 (Fragment) OS=Homo sapiens GN=RPS14 PE=1 SV=1;tr|E5RH77|E5RH77_HUMAN 40S ribosomal protein S14 OS=Homo sapiens GN=RPS14 PE=1	3	4	4	17.9	16.273
P62269;A0A0G2JQH2;Q5GGW2	sp|P62269|RS18_HUMAN 40S ribosomal protein S18 OS=Homo sapiens GN=RPS18 PE=1 SV=3;tr|A0A0G2JQH2|A0A0G2JQH2_HUMAN 40S ribosomal protein S18 OS=Homo sapiens GN=RPS18 PE=1 SV=1;tr|Q5GGW2|Q5GGW2_HUMAN 40S ribosomal protein S18 OS=Homo sapiens GN=RPS18 PE=1 SV=	3	4	4	15.8	17.718
P62316	sp|P62316|SMD2_HUMAN Small nuclear ribonucleoprotein Sm D2 OS=Homo sapiens GN=SNRPD2 PE=1 SV=1	1	1	1	8.5	13.527
P62318;H3BT13	sp|P62318|SMD3_HUMAN Small nuclear ribonucleoprotein Sm D3 OS=Homo sapiens GN=SNRPD3 PE=1 SV=1;tr|H3BT13|H3BT13_HUMAN Small nuclear ribonucleoprotein Sm D3 OS=Homo sapiens GN=SNRPD3 PE=1 SV=1	2	2	2	12.7	13.916
P62424;Q9BY74;Q5T8U2;Q5T8U3	sp|P62424|RL7A_HUMAN 60S ribosomal protein L7a OS=Homo sapiens GN=RPL7A PE=1 SV=2;tr|Q9BY74|Q9BY74_HUMAN Ribosomal protein L7a (Fragment) OS=Homo sapiens GN=RP-L7a PE=2 SV=1;tr|Q5T8U2|Q5T8U2_HUMAN 60S ribosomal protein L7a OS=Homo sapiens GN=RPL7A PE=1 SV=	4	3	3	8.3	29.995
Q4ZFX3;P62760	tr|Q4ZFX3|Q4ZFX3_HUMAN Putative uncharacterized protein VSNL1 (Fragment) OS=Homo sapiens GN=VSNL1 PE=4 SV=1;sp|P62760|VISL1_HUMAN Visinin-like protein 1 OS=Homo sapiens GN=VSNL1 PE=1 SV=2	2	1	1	5.1	15.755	766	103
P62851	sp|P62851|RS25_HUMAN 40S ribosomal protein S25 OS=Homo sapiens GN=RPS25 PE=1 SV=1	1	2	2	15.2	13.742
Q59GN2;P62891	sp|Q59GN2|R39L5_HUMAN Putative 60S ribosomal protein L39-like 5 OS=Homo sapiens GN=RPL39P5 PE=5 SV=2;sp|P62891|RL39_HUMAN 60S ribosomal protein L39 OS=Homo sapiens GN=RPL39 PE=1 SV=2	2	1	1	19.6	6.3225
Q1JQ76;P62906	tr|Q1JQ76|Q1JQ76_HUMAN Ribosomal protein (Fragment) OS=Homo sapiens GN=RPL10A PE=2 SV=1;sp|P62906|RL10A_HUMAN 60S ribosomal protein L10a OS=Homo sapiens GN=RPL10A PE=1 SV=2	2	2	1	12.6	23.536
Q08ES8;Q5VVD0;P62913;Q5VVC9;Q5VVC8	tr|Q08ES8|Q08ES8_HUMAN Cell growth-inhibiting protein 34 OS=Homo sapiens PE=2 SV=1;tr|Q5VVD0|Q5VVD0_HUMAN Ribosomal protein L11, isoform CRA_b OS=Homo sapiens GN=RPL11 PE=2 SV=1;sp|P62913|RL11_HUMAN 60S ribosomal protein L11 OS=Homo sapiens GN=RPL11 PE=1 S	5	3	3	18.6	20.094	767	84
[truncated: 215 more rows]
