# Supplementary material for: Identification of lysine acetylome in cervical cancer by label-free quantitative proteomics
Source: Cancer Cell Int. 2020 May 24;20:182. doi: 10.1186/s12935-020-01266-z (PMC7247262; doi:10.1186/s12935-020-01266-z)
Supplement: Supplementary file 3 — Additional file 3: Table S3. Protein–protein interaction (PPI) networks of proteins identified from differential peptides in the cervical tissues. [file 12935_2020_1266_MOESM3_ESM.xlsx]

## Sheet: p2p_list
Protein	STRING protein	Protein_Info	identity	bitscore
A0A024QZH6	SCAF1	SR-related CTD-associated factor 1; May function in pre-mRNA splicing	1	2537
A0A024QZJ6	MYH11	Myosin, heavy chain 11, smooth muscle; Muscle contraction	1	3750
A0A024R3E3	APOA1	Apolipoprotein A-I; Participates in the reverse transport of cholesterol from tissues to the liver for excretion by promoting cholesterol efflux from tissues and by acting as a cofactor for the lecithin cholesterol acyltransferase (LCAT). As part of the SPAP complex, activates spermatozoa motility	1	537
A0A024RCW3	RPL10A	Ribosomal protein L10a	1	268
A0A0J9YWJ4	CTDP1	CTD (carboxy-terminal domain, RNA polymerase II, polypeptide A) phosphatase, subunit 1; Processively dephosphorylates 'Ser-2' and 'Ser-5' of the heptad repeats YSPTSPS in the C-terminal domain of the largest RNA polymerase II subunit. This promotes the activity of RNA polymerase II. Plays a role in the exit from mitosis by dephosphorylating crucial mitotic substrates (USP44, CDC20 and WEE1) that …	1	1518
A0A0S2Z4C3	FH	Fumarate hydratase; Also acts as a tumor suppressor	1	1051
A0A0U1RQF0	FASN	Fatty acid synthase; Fatty acid synthetase catalyzes the formation of long- chain fatty acids from acetyl-CoA, malonyl-CoA and NADPH. This multifunctional protein has 7 catalytic activities and an acyl carrier protein	1	5078
A0A140VJJ6	FGG	Fibrinogen gamma chain; Together with fibrinogen alpha (FGA) and fibrinogen beta (FGB), polymerizes to form an insoluble fibrin matrix. Has a major function in hemostasis as one of the primary components of blood clots. In addition, functions during the early stages of wound repair to stabilize the lesion and guide cell migration during re- epithelialization. Was originally thought to be essentia…	1	910
A0A140VJL0	HIBCH	3-hydroxyisobutyryl-CoA hydrolase; Hydrolyzes 3-hydroxyisobutyryl-CoA (HIBYL-CoA), a saline catabolite. Has high activity toward isobutyryl-CoA. Could be an isobutyryl-CoA dehydrogenase that functions in valine catabolism. Also hydrolyzes 3-hydroxypropanoyl-CoA	1	803
A0A1I9RI50	IL33	Interleukin 33; Cytokine that binds to and signals through the IL1RL1/ST2 receptor which in turn activates NF-kappa-B and MAPK signaling pathways in target cells (PubMed:16286016). Involved in the maturation of Th2 cells inducing the secretion of T-helper type 2-associated cytokines. Also involved in activation of mast cells, basophils, eosinophils and natural killer cells. Acts as a chemoattract…	0.98	288
A6NL93	HMGN1	High mobility group nucleosome binding domain 1; Binds to the inner side of the nucleosomal DNA thus altering the interaction between the DNA and the histone octamer. May be involved in the process which maintains transcribable genes in a unique chromatin conformation. Inhibits the phosphorylation of nucleosomal histones H3 and H2A by RPS6KA5/MSK1 and RPS6KA3/RSK2 (By similarity)	0.9	117
A6NMU3	STAM	Signal transducing adaptor molecule (SH3 domain and ITAM motif) 1; Involved in intracellular signal transduction mediated by cytokines and growth factors. Upon IL-2 and GM-CSL stimulation, it plays a role in signaling leading to DNA synthesis and MYC induction. May also play a role in T-cell development. Involved in down-regulation of receptor tyrosine kinase via multivesicular body (MVBs) when c…	1	358
A8K1B1	USPL1	Ubiquitin specific peptidase like 1; SUMO-specific isopeptidase involved in protein desumoylation. Specifically binds SUMO proteins with a higher affinity for SUMO2 and SUMO3 which it cleaves more efficiently. Also able to process full-length SUMO proteins to their mature forms. May have non-catalytic functions in Cajal bodies organization and cell proliferation	1	2256
A8K1X9	KCNAB2	Potassium voltage-gated channel, shaker-related subfamily, beta member 2; Cytoplasmic potassium channel subunit that modulates the characteristics of the channel-forming alpha-subunits (PubMed:7649300, PubMed:11825900). Contributes to the regulation of nerve signaling, and prevents neuronal hyperexcitability (By similarity). Promotes expression of the pore-forming alpha subunits at the cell membr…	0.95	672
A8K651	C1QBP	Complement component 1, q subcomponent binding protein; Is believed to be a multifunctional and multicompartmental protein involved in inflammation and infection processes, ribosome biogenesis, regulation of apoptosis, transcriptional regulation and pre-mRNA splicing. At the cell surface is thought to act as an endothelial receptor for plasma proteins of the complement and kallikrein-kinin cascad…	0.99	578
A8K9J7	HIST1H2BD	Histone cluster 1, H2bd; Core component of nucleosome. Nucleosomes wrap and compact DNA into chromatin, limiting DNA accessibility to the cellular machineries which require DNA as a template. Histones thereby play a central role in transcription regulation, DNA repair, DNA replication and chromosomal stability. DNA accessibility is regulated via a complex set of post-translational modifications o…	0.99	251
A8K9Y8	GRHL2	Grainyhead-like 2 (Drosophila); Transcription factor playing an important role in primary neurulation and in epithelial development (PubMed:25152456). Binds directly to the consensus DNA sequence 5'-AACCGGTT-3' acting as an activator and repressor on distinct target genes (By similarity). During embryogenesis, plays unique and cooperative roles with GRHL3 in establishing distinct zones of primary…	1	1301
B1AK13	HMGCL	3-hydroxymethyl-3-methylglutaryl-CoA lyase; Key enzyme in ketogenesis (ketone body formation). Terminal step in leucine catabolism. Ketone bodies (beta- hydroxybutyrate, acetoacetate and acetone) are essential as an alternative source of energy to glucose, as lipid precursors and as regulators of metabolism	1	616
B2RAM6	KIF11	Kinesin family member 11; Motor protein required for establishing a bipolar spindle during mitosis (PubMed:19001501). Required in non-mitotic cells for transport of secretory proteins from the Golgi complex to the cell surface (PubMed:23857769)	1	2158
B3KX98	SHPRH	SNF2 histone linker PHD RING helicase, E3 ubiquitin protein ligase; E3 ubiquitin-protein ligase involved in DNA repair. Upon genotoxic stress, accepts ubiquitin from the UBE2N-UBE2V2 E2 complex and transfers it to 'Lys-164' of PCNA which had been monoubiquitinated by UBE2A/B-RAD18, promoting the formation of non-canonical poly-ubiquitin chains linked through 'Lys-63'	1	1830
B4DQZ7	ACIN1	Apoptotic chromatin condensation inducer 1; Auxiliary component of the splicing-dependent multiprotein exon junction complex (EJC) deposited at splice junction on mRNAs. The EJC is a dynamic structure consisting of core proteins and several peripheral nuclear and cytoplasmic associated factors that join the complex only transiently either during EJC assembly or during subsequent mRNA metabolism. …	0.95	1763
B4DR52	HIST2H2BF	Histone cluster 2, H2bf; Core component of nucleosome. Nucleosomes wrap and compact DNA into chromatin, limiting DNA accessibility to the cellular machineries which require DNA as a template. Histones thereby play a central role in transcription regulation, DNA repair, DNA replication and chromosomal stability. DNA accessibility is regulated via a complex set of post-translational modifications o…	1	251
B4DSW6	HIRA	HIR histone cell cycle regulation defective homolog A (S. cerevisiae); Cooperates with ASF1A to promote replication-independent chromatin assembly. Required for the periodic repression of histone gene transcription during the cell cycle. Required for the formation of senescence-associated heterochromatin foci (SAHF) and efficient senescence-associated cell cycle exit	1	1588
B4DW81	NIPSNAP3A	Nipsnap homolog 3A (C. elegans)	1	468
B4DW88	LRRC27	Leucine rich repeat containing 27	0.96	685
B4E091	SF3A1	Splicing factor 3a, subunit 1, 120kDa; Subunit of the splicing factor SF3A required for 'A' complex assembly formed by the stable binding of U2 snRNP to the branchpoint sequence (BPS) in pre-mRNA. Sequence independent binding of SF3A/SF3B complex upstream of the branch site is essential, it may anchor U2 snRNP to the pre-mRNA. May also be involved in the assembly of the 'E' complex	0.99	1358
B4E1B2	TF	Transferrin; Transferrins are iron binding transport proteins which can bind two Fe(3+) ions in association with the binding of an anion, usually bicarbonate. It is responsible for the transport of iron from sites of absorption and heme degradation to those of storage and utilization. Serum transferrin may also have a further role in stimulating cell proliferation	0.97	1394
B4E1T1	KRT5	Keratin 5	0.88	813
B4E380	H3F3A	H3 histone, family 3A; Variant histone H3 which replaces conventional H3 in a wide range of nucleosomes in active genes. Constitutes the predominant form of histone H3 in non-dividing cells and is incorporated into chromatin independently of DNA synthesis. Deposited at sites of nucleosomal displacement throughout transcribed genes, suggesting that it represents an epigenetic imprint of transcript…	0.83	211
B8ZZJ0	SUMO1	SMT3 suppressor of mif two 3 homolog 1 (S. cerevisiae); Ubiquitin-like protein that can be covalently attached to proteins as a monomer or a lysine-linked polymer. Covalent attachment via an isopeptide bond to its substrates requires prior activation by the E1 complex SAE1-SAE2 and linkage to the E2 enzyme UBE2I, and can be promoted by E3 ligases such as PIAS1-4, RANBP2 or CBX4. This post-transla…	1	113
C9J0F4	STRING found no matching protein in its database
C9JWM1	RUNX1	Runt-related transcription factor 1; CBF binds to the core site, 5'-PYGPYGGT-3', of a number of enhancers and promoters, including murine leukemia virus, polyomavirus enhancer, T-cell receptor enhancers, LCK, IL-3 and GM-CSF promoters. The alpha subunit binds DNA and appears to have a role in the development of normal hematopoiesis. Isoform AML-1L interferes with the transactivation activity of R…	0.92	281
D2JYH4	ACTA2	Actin, alpha 2, smooth muscle, aorta; Actins are highly conserved proteins that are involved in various types of cell motility and are ubiquitously expressed in all eukaryotic cells	1	790
F2Z3L7	NIPSNAP3B	Nipsnap homolog 3B (C. elegans)	0.8	389
F5H5E8	SCARB1	Scavenger receptor class B, member 1; Receptor for different ligands such as phospholipids, cholesterol ester, lipoproteins, phosphatidylserine and apoptotic cells. Probable receptor for HDL, located in particular region of the plasma membrane, called caveolae. Facilitates the flux of free and esterified cholesterol between the cell surface and extracellular donors and acceptors, such as HDL and …	1	296
H0Y486	TTC22	Tetratricopeptide repeat domain 22	0.99	262
H3BVE2	NUP93	Nucleoporin 93kDa; Plays a role in the nuclear pore complex (NPC) assembly and/or maintenance. May anchor nucleoporins, but not NUP153 and TPR, to the NPC	0.99	227
I6L9F7	HIST1H2BM	Histone cluster 1, H2bm; Core component of nucleosome. Nucleosomes wrap and compact DNA into chromatin, limiting DNA accessibility to the cellular machineries which require DNA as a template. Histones thereby play a central role in transcription regulation, DNA repair, DNA replication and chromosomal stability. DNA accessibility is regulated via a complex set of post-translational modifications o…	1	256
J3KNQ2	FNDC1	Fibronectin type III domain containing 1; May be an activator of G protein signaling	0.84	2607
J3KQ96	TCOF1	Treacher Collins-Franceschetti syndrome 1; May be involved in nucleolar-cytoplasmic transport. May play a fundamental role in early embryonic development, particularly in development of the craniofacial complex (By similarity). May participate in certain stages of ribosome biogenesis	0.97	2049
J3KSP9	NADK	NAD kinase	1	62.4
K7ER39	PLIN3	Perilipin 3; Required for the transport of mannose 6-phosphate receptors (MPR) from endosomes to the trans-Golgi network	1	293
L8ECH2	STRING found no matching protein in its database
P02545	LMNA	Lamin A/C; Lamins are components of the nuclear lamina, a fibrous layer on the nucleoplasmic side of the inner nuclear membrane, which is thought to provide a framework for the nuclear envelope and may also interact with chromatin. Lamin A and C are present in equal amounts in the lamina of mammals. Plays an important role in nuclear assembly, chromatin organization, nuclear membrane and telomere…	1	1347
P02671	FGA	Fibrinogen alpha chain; Cleaved by the protease thrombin to yield monomers which, together with fibrinogen beta (FGB) and fibrinogen gamma (FGG), polymerize to form an insoluble fibrin matrix. Fibrin has a major function in hemostasis as one of the primary components of blood clots. In addition, functions during the early stages of wound repair to stabilize the lesion and guide cell migration dur…	1	1790
P05109	S100A8	S100 calcium binding protein A8; S100A8 is a calcium- and zinc-binding protein which plays a prominent role in the regulation of inflammatory processes and immune response. It can induce neutrophil chemotaxis and adhesion. Predominantly found as calprotectin (S100A8/A9) which has a wide plethora of intra- and extracellular functions. The intracellular functions include: facilitating leukocyte ara…	1	192
P06702	S100A9	S100 calcium binding protein A9; S100A9 is a calcium- and zinc-binding protein which plays a prominent role in the regulation of inflammatory processes and immune response. It can induce neutrophil chemotaxis, adhesion, can increase the bactericidal activity of neutrophils by promoting phagocytosis via activation of SYK, PI3K/AKT, and ERK1/2 and can induce degranulation of neutrophils by a MAPK-d…	1	237
P07108	DBI	Diazepam binding inhibitor (GABA receptor modulator, acyl-CoA binding protein); Binds medium- and long-chain acyl-CoA esters with very high affinity and may function as an intracellular carrier of acyl-CoA esters. It is also able to displace diazepam from the benzodiazepine (BZD) recognition site located on the GABA type A receptor. It is therefore possible that this protein also acts as a neurop…	0.98	175
P0CJ92	GOLGA8H	Golgin A8 family, member H	1	1283
P12270	TPR	Translocated promoter region, nuclear basket protein; Component of the nuclear pore complex (NPC), a complex required for the trafficking across the nuclear envelope. Functions as a scaffolding element in the nuclear phase of the NPC essential for normal nucleocytoplasmic transport of proteins and mRNAs, plays a role in the establishment of nuclear-peripheral chromatin compartmentalization in int…	1	4761
P16402	HIST1H1D	Histone cluster 1, H1d; Histone H1 protein binds to linker DNA between nucleosomes forming the macromolecular structure known as the chromatin fiber. Histones H1 are necessary for the condensation of nucleosome chains into higher-order structured fibers. Acts also as a regulator of individual gene transcription through chromatin remodeling, nucleosome spacing and DNA methylation (By similarity)	1	379
P18583	SON	SON DNA binding protein; RNA-binding protein that acts as a mRNA splicing cofactor by promoting efficient splicing of transcripts that possess weak splice sites. Specifically promotes splicing of many cell-cycle and DNA-repair transcripts that possess weak splice sites, such as TUBG1, KATNB1, TUBGCP2, AURKB, PCNT, AKT1, RAD23A, and FANCG. Probably acts by facilitating the interaction between Seri…	1	4852
P29508	SERPINB3	Serpin peptidase inhibitor, clade B (ovalbumin), member 3; May act as a papain-like cysteine protease inhibitor to modulate the host immune response against tumor cells. Also functions as an inhibitor of UV-induced apoptosis via suppression of the activity of c-Jun NH(2)-terminal kinase (JNK1)	1	808
P33778	HIST1H2BB	Histone cluster 1, H2bb; Core component of nucleosome. Nucleosomes wrap and compact DNA into chromatin, limiting DNA accessibility to the cellular machineries which require DNA as a template. Histones thereby play a central role in transcription regulation, DNA repair, DNA replication and chromosomal stability. DNA accessibility is regulated via a complex set of post-translational modifications o…	1	253
P48047	ATP5O	ATP synthase, H+ transporting, mitochondrial F1 complex, O subunit; Mitochondrial membrane ATP synthase (F(1)F(0) ATP synthase or Complex V) produces ATP from ADP in the presence of a proton gradient across the membrane which is generated by electron transport complexes of the respiratory chain. F-type ATPases consist of two structural domains, F(1) - containing the extramembraneous catalytic cor…	1	429
Q05315	CLC	Charcot-Leyden crystal protein; Regulates immune responses through the recognition of cell-surface glycans. Essential for the anergy and suppressive function of CD25-positive regulatory T-cells (Treg)	1	300
Q08ES8	RPL11	Ribosomal protein L11; Binds to 5S ribosomal RNA (By similarity). Required for rRNA maturation and formation of the 60S ribosomal subunits. Promotes nucleolar location of PML (By similarity)	0.99	358
Q09472	EP300	E1A binding protein p300; Functions as histone acetyltransferase and regulates transcription via chromatin remodeling. Acetylates all four core histones in nucleosomes. Histone acetylation gives an epigenetic tag for transcriptional activation. Mediates cAMP-gene regulation by binding specifically to phosphorylated CREB protein. Mediates acetylation of histone H3 at 'Lys-122' (H3K122ac), a modifi…	1	4928
Q0QF37	MDH2	Malate dehydrogenase 2, NAD (mitochondrial)	1	621
Q12882	DPYD	Dihydropyrimidine dehydrogenase; Involved in pyrimidine base degradation. Catalyzes the reduction of uracil and thymine. Also involved the degradation of the chemotherapeutic drug 5-fluorouracil	1	2117
Q3SYK8	NUMA1	Nuclear mitotic apparatus protein 1; Highly abundant component of the nuclear matrix where it may serve a non-mitotic structural role, occupies the majority if the nuclear volume (PubMed:10075938). Required for maintenance and establishment of the mitotic spindle poles during symmetric cell divisions, functioning as a tether linking bulk microtubules of the spindle to centrosomes (PubMed:7769006,…	1	1336
Q53SB5	DES	Desmin; Desmin are class-III intermediate filaments found in muscle cells. In adult striated muscle they form a fibrous network connecting myofibrils to each other and to the plasma membrane from the periphery of the Z-line structures (PubMed:25394388, PubMed:24200904, PubMed:26724190)	1	956
Q5HYE3	OLFML1	Olfactomedin-like 1	1	842
Q5QNZ2	ATP5F1	ATP synthase, H+ transporting, mitochondrial Fo complex, subunit B1; Mitochondrial membrane ATP synthase (F(1)F(0) ATP synthase or Complex V) produces ATP from ADP in the presence of a proton gradient across the membrane which is generated by electron transport complexes of the respiratory chain. F-type ATPases consist of two structural domains, F(1) - containing the extramembraneous catalytic co…	0.98	377
Q5SRT3	CLIC1	Chloride intracellular channel 1; Can insert into membranes and form chloride ion channels. Channel activity depends on the pH. Membrane insertion seems to be redox-regulated and may occur only under oxydizing conditions. Involved in regulation of the cell cycle	1	496
Q5TZZ9	ANXA1	Annexin A1; Plays important roles in the innate immune response as effector of glucocorticoid-mediated responses and regulator of the inflammatory process. Has anti-inflammatory activity (PubMed:8425544). Plays a role in glucocorticoid-mediated down- regulation of the early phase of the inflammatory response (By similarity). Promotes resolution of inflammation and wound healing (PubMed:25664854).…	1	715
Q6IB71	PSMA3	Proteasome (prosome, macropain) subunit, alpha type, 3; The proteasome is a multicatalytic proteinase complex which is characterized by its ability to cleave peptides with Arg, Phe, Tyr, Leu, and Glu adjacent to the leaving group at neutral or slightly basic pH. The proteasome has an ATP-dependent proteolytic activity. Binds to the C-terminus of CDKN1A and thereby mediates its degradation. Negati…	1	525
Q6IPT9	EEF1A1	Eukaryotic translation elongation factor 1 alpha 1; This protein promotes the GTP-dependent binding of aminoacyl-tRNA to the A-site of ribosomes during protein biosynthesis. With PARP1 and TXK, forms a complex that acts as a T helper 1 (Th1) cell-specific transcription factor and binds the promoter of IFN-gamma to directly regulate its transcription, and is thus involved importantly in Th1 cytoki…	1	946
Q6NWU3	CYP1A2	Cytochrome P450, family 1, subfamily A, polypeptide 2; Cytochromes P450 are a group of heme-thiolate monooxygenases. In liver microsomes, this enzyme is involved in an NADPH-dependent electron transport pathway. It oxidizes a variety of structurally unrelated compounds, including steroids, fatty acids, and xenobiotics. Most active in catalyzing 2-hydroxylation. Caffeine is metabolized primarily b…	1	1064
Q6P088	ZNF483	Zinc finger protein 483; May be involved in transcriptional regulation	1	496
Q6ZP39	ENSG00000213121	Uncharacterized protein; cDNA FLJ59044, highly similar to LINE-1 reverse transcriptase homolog ; Has a reverse transcriptase activity required for target-primed reverse transcription of the LINE-1 element mRNA, a crucial step in LINE-1 retrotransposition. Has also an endonuclease activity that allows the introduction of nicks in the chromosomal target DNA. Cleaves DNA in AT-rich regions between a…	0.67	69.7
Q6ZSB8	ENAH	Enabled homolog (Drosophila); Ena/VASP proteins are actin-associated proteins involved in a range of processes dependent on cytoskeleton remodeling and cell polarity such as axon guidance and lamellipodial and filopodial dynamics in migrating cells. ENAH induces the formation of F-actin rich outgrowths in fibroblasts. Acts synergistically with BAIAP2-alpha and downstream of NTN1 to promote filipo…	1	420
Q7Z4Q5	HNRNPU	Heterogeneous nuclear ribonucleoprotein U (scaffold attachment factor A); Component of the CRD-mediated complex that promotes MYC mRNA stabilization. Binds to pre-mRNA. Has high affinity for scaffold-attached region (SAR) DNA. Binds to double- and single- stranded DNA and RNA. Plays a role in the circadian regulation of the core clock component ARNTL/BMAL1 transcription (By similarity)	1	1078
Q8WW12	PCNP	PEST proteolytic signal containing nuclear protein; May be involved in cell cycle regulation	1	356
Q8WX82	SPTB	Spectrin, beta, erythrocytic; Spectrin is the major constituent of the cytoskeletal network underlying the erythrocyte plasma membrane. It associates with band 4.1 and actin to form the cytoskeletal superstructure of the erythrocyte plasma membrane	0.96	1961
Q92585	MAML1	Mastermind-like 1 (Drosophila); Acts as a transcriptional coactivator for NOTCH proteins. Has been shown to amplify NOTCH-induced transcription of HES1. Enhances phosphorylation and proteolytic turnover of the NOTCH intracellular domain in the nucleus through interaction with CDK8. Binds to CREBBP/CBP which promotes nucleosome acetylation at NOTCH enhancers and activates transcription. Induces ph…	1	2038
Q92793	CREBBP	CREB binding protein; Acetylates histones, giving a specific tag for transcriptional activation. Also acetylates non-histone proteins, like NCOA3 and FOXO1. Binds specifically to phosphorylated CREB and enhances its transcriptional activity toward cAMP-responsive genes. Acts as a coactivator of ALX1. Acts as a circadian transcriptional coactivator which enhances the activity of the circadian tran…	1	4998
Q96FQ6	S100A16	S100 calcium binding protein A16; Calcium-binding protein. Binds one calcium ion per monomer	1	214
Q99880	HIST1H2BL	Histone cluster 1, H2bl; Core component of nucleosome. Nucleosomes wrap and compact DNA into chromatin, limiting DNA accessibility to the cellular machineries which require DNA as a template. Histones thereby play a central role in transcription regulation, DNA repair, DNA replication and chromosomal stability. DNA accessibility is regulated via a complex set of post-translational modifications o…	1	253
Q9HD33	MRPL47	Mitochondrial ribosomal protein L47	1	511
Q9NV56	MRGBP	MRG/MORF4L binding protein; Component of the NuA4 histone acetyltransferase (HAT) complex which is involved in transcriptional activation of select genes principally by acetylation of nucleosomal histones H4 and H2A. This modification may both alter nucleosome - DNA interactions and promote interaction of the modified histones with other proteins which positively regulate transcription. This comp…	1	420
Q9UHS8	SQRDL	Sulfide quinone reductase-like (yeast); Catalyzes the oxidation of hydrogen sulfide with the help of a quinone, such as ubiquinone, giving rise to thiosulfate and ultimately to sulfane (molecular sulfur) atoms. Requires an additional electron acceptor; can use sulfite, sulfide or cyanide (in vitro)	1	820
Q9UMN6	MLL4	Histone-lysine N-methyltransferase MLL4 ; Histone methyltransferase. Methylates 'Lys-4' of histone H3. H3 'Lys-4' methylation represents a specific tag for epigenetic transcriptional activation. Plays a central role in beta-globin locus transcription regulation by being recruited by NFE2. Plays an important role in controlling bulk H3K4me during oocyte growth and preimplantation development. Requ…	1	5412
V9HW31	ATP5B	ATP synthase, H+ transporting, mitochondrial F1 complex, beta polypeptide; Mitochondrial membrane ATP synthase (F(1)F(0) ATP synthase or Complex V) produces ATP from ADP in the presence of a proton gradient across the membrane which is generated by electron transport complexes of the respiratory chain. F-type ATPases consist of two structural domains, F(1) - containing the extramembraneous cataly…	1	1061
V9HWN7	ALDOA	Aldolase A, fructose-bisphosphate; Plays a key role in glycolysis and gluconeogenesis. In addition, may also function as scaffolding protein (By similarity)	1	755
